# Supplementary material for: Integrated expression quantitative trait loci and Mendelian randomization analyses of the candidate genes and pathways identified for myocardial infarction
Source: Front Mol Biosci. 2026 Mar 11;13:1693113. doi: 10.3389/fmolb.2026.1693113 (PMC13014038; doi:10.3389/fmolb.2026.1693113)
Supplement: Supplementary file 1 [file Table2.xlsx]

## Sheet: Table S1
Supplementary Table S2. Instrument variables for exposure
id.exposure	exposure	SNP	sample size	effect_allele	other_allele	beta	se	pval	R2	F
eqtl-a-ENSG00000000938	FGR	rs34806307	29937	T	C	0.282954	0.0253262	5.57e-29	0.00415218	124.814
eqtl-a-ENSG00000000938	FGR	rs17617068	31684	C	T	-0.10863	0.0129886	6.08e-17	0.00220281	69.9435
eqtl-a-ENSG00000000938	FGR	rs2594836	31569	A	G	0.100376	0.0137126	2.48e-13	0.00169443	53.5788
eqtl-a-ENSG00000000938	FGR	rs149110519	25735	T	C	0.185528	0.026612	3.13e-12	0.00188504	48.5993
eqtl-a-ENSG00000000938	FGR	rs16895831	27823	T	C	0.0831772	0.0146022	1.23e-08	0.00116483	32.4445
eqtl-a-ENSG00000000938	FGR	rs56388170	31355	T	G	0.0774135	0.0131112	3.54e-09	0.0011106	34.8595
eqtl-a-ENSG00000000938	FGR	rs149007767	30077	T	C	-0.163765	0.0166246	6.79e-23	0.00321593	97.0311
eqtl-a-ENSG00000000938	FGR	rs741738	17978	A	G	-0.110495	0.0149798	1.63e-13	0.00301731	54.4033
eqtl-a-ENSG00000000938	FGR	rs77526211	29277	A	G	0.182278	0.0292309	4.49e-10	0.00132642	38.8825
eqtl-a-ENSG00000000971	CFH	rs203683	31529	C	G	0.153282	0.01205	4.54e-37	0.00510593	161.801
eqtl-a-ENSG00000000971	CFH	rs523427	29788	G	A	-0.186279	0.0288023	9.97e-11	0.00140224	41.8258
eqtl-a-ENSG00000000971	CFH	rs1317082	31644	G	A	-0.120934	0.0137489	1.42e-18	0.00243898	77.363
eqtl-a-ENSG00000000971	CFH	rs6897932	31259	T	C	-0.0765344	0.0135048	1.45e-08	0.0010264	32.1151
eqtl-a-ENSG00000001084	GCLC	rs6942249	31315	A	G	-0.0807579	0.014345	1.8e-08	0.00101106	31.6914
eqtl-a-ENSG00000001084	GCLC	rs809942	31644	A	G	-0.209273	0.0151051	1.19e-43	0.00602922	191.934
eqtl-a-ENSG00000001084	GCLC	rs661603	31644	C	T	-0.212352	0.0118763	1.68e-71	0.0100021	319.686
eqtl-a-ENSG00000001561	ENPP4	rs2057148	30696	C	G	-0.0685989	0.0125754	4.9e-08	0.000968474	29.7552
eqtl-a-ENSG00000001561	ENPP4	rs56139334	31355	T	C	-0.81601	0.0229873	1e-200	0.0386363	1260.05
eqtl-a-ENSG00000001561	ENPP4	rs7744030	31132	T	C	0.460012	0.0116326	1e-200	0.0478291	1563.71
eqtl-a-ENSG00000001561	ENPP4	rs77868167	31355	T	C	0.135859	0.0230028	3.5e-09	0.00111129	34.8809
eqtl-a-ENSG00000002549	LAP3	rs148021887	25173	A	C	-0.159097	0.0252506	2.96e-10	0.00157457	39.6959
eqtl-a-ENSG00000002549	LAP3	rs2872795	28533	C	T	0.0855677	0.0135529	2.73e-10	0.00139509	39.8589
eqtl-a-ENSG00000002549	LAP3	rs112570672	23500	A	G	0.497758	0.0336696	1.87e-49	0.00921451	218.536
eqtl-a-ENSG00000002549	LAP3	rs1609903	28799	C	G	-0.287426	0.0141406	7.54e-92	0.0141434	413.13
eqtl-a-ENSG00000002549	LAP3	rs150530659	23593	C	T	-0.456437	0.0453355	7.64e-24	0.00427799	101.356
eqtl-a-ENSG00000002549	LAP3	rs28727456	24204	G	A	0.508059	0.0147013	1e-200	0.0470232	1194.21
eqtl-a-ENSG00000002549	LAP3	rs13164856	28473	C	T	-0.0745715	0.0131962	1.59e-08	0.00112028	31.9314
eqtl-a-ENSG00000002549	LAP3	rs4788084	28533	T	C	-0.0926903	0.012035	1.34e-14	0.00207457	59.3125
eqtl-a-ENSG00000002726	AOC1	rs13226058	19650	A	G	-0.302282	0.0379894	1.76e-15	0.00321174	63.3075
eqtl-a-ENSG00000002726	AOC1	rs765483	25983	T	C	0.294244	0.0285358	6.27e-25	0.00407542	106.317
eqtl-a-ENSG00000002726	AOC1	rs73167624	23989	A	G	0.549942	0.0304821	9.22e-73	0.0133869	325.468
eqtl-a-ENSG00000002726	AOC1	rs77270862	4993	G	T	0.299313	0.0488658	9.06e-10	0.0074581	37.5031
eqtl-a-ENSG00000002726	AOC1	rs9657890	25885	T	C	0.398501	0.0122357	1e-200	0.0393651	1060.64
eqtl-a-ENSG00000002822	MAD1L1	rs146817114	15975	A	G	0.258917	0.0444577	5.75e-09	0.00211868	33.9135
eqtl-a-ENSG00000002822	MAD1L1	rs73288749	25036	T	C	-0.362079	0.0448661	7.01e-16	0.00259464	65.1231
eqtl-a-ENSG00000002822	MAD1L1	rs7801421	30902	G	C	0.365474	0.01209	1e-200	0.0287222	913.76
eqtl-a-ENSG00000002822	MAD1L1	rs3800875	31017	T	C	0.300934	0.0152919	3.25e-86	0.0123319	387.25
eqtl-a-ENSG00000002822	MAD1L1	rs75649291	28417	T	C	-0.415204	0.0401381	4.43e-25	0.00375145	106.999
eqtl-a-ENSG00000002822	MAD1L1	rs6463939	5668	G	A	-0.242497	0.0328778	1.63e-13	0.00950668	54.3818
eqtl-a-ENSG00000002919	SNX11	rs56330463	31569	C	T	0.0674741	0.0120539	2.17e-08	0.000991579	31.3322
eqtl-a-ENSG00000002919	SNX11	rs11079822	31236	A	G	-0.767698	0.0313353	1.49e-132	0.0188535	600.185
eqtl-a-ENSG00000002919	SNX11	rs78317601	31562	G	A	-0.702722	0.0202656	1e-200	0.0366983	1202.32
eqtl-a-ENSG00000002919	SNX11	rs118036504	21129	C	T	0.336141	0.0522445	1.24e-10	0.00195539	41.3924
eqtl-a-ENSG00000002919	SNX11	rs1473117	31567	T	C	-0.496707	0.017994	9.91e-168	0.0235696	761.934
eqtl-a-ENSG00000002933	TMEM176A	rs12478601	31300	T	C	0.0756615	0.0120214	3.09e-10	0.001264	39.6107
eqtl-a-ENSG00000002933	TMEM176A	rs9880192	31569	C	G	-0.0687407	0.0121727	1.63e-08	0.00100915	31.8879
eqtl-a-ENSG00000002933	TMEM176A	rs4725338	31355	A	G	-0.247459	0.018904	3.75e-39	0.00543532	171.345
eqtl-a-ENSG00000002933	TMEM176A	rs17173656	31684	C	T	0.310011	0.0193687	1.16e-57	0.00802077	256.169
eqtl-a-ENSG00000002933	TMEM176A	rs3778872	31231	G	C	-0.0993911	0.0159547	4.68e-10	0.00124106	38.8052
eqtl-a-ENSG00000002933	TMEM176A	rs71537963	31200	T	C	0.41033	0.0251818	1.08e-59	0.00843836	265.5
eqtl-a-ENSG00000002933	TMEM176A	rs77270862	4993	G	T	0.459684	0.0487775	4.34e-21	0.0174768	88.7781
eqtl-a-ENSG00000002933	TMEM176A	rs7781584	31270	G	A	-0.414367	0.0143821	1.55e-182	0.0258595	830.038
eqtl-a-ENSG00000002933	TMEM176A	rs59621822	31676	G	A	-0.358062	0.011662	1e-200	0.0289004	942.634
eqtl-a-ENSG00000002933	TMEM176A	rs7212590	31569	T	C	-0.137207	0.0207568	3.84e-11	0.0013822	43.6922
eqtl-a-ENSG00000003056	M6PR	rs117302528	9433	T	C	0.334399	0.0489682	8.56e-12	0.00491938	46.624
eqtl-a-ENSG00000003056	M6PR	rs76450399	20275	A	G	-0.378731	0.0500134	3.66e-14	0.00282034	57.3385
eqtl-a-ENSG00000003056	M6PR	rs6487636	31354	C	G	-0.247904	0.0215805	1.53e-30	0.00419109	131.952
eqtl-a-ENSG00000003056	M6PR	rs11047939	31355	A	G	0.479323	0.0135131	1e-200	0.0385792	1258.11
eqtl-a-ENSG00000003056	M6PR	rs4262771	29994	C	G	-0.0842297	0.0125755	2.11e-11	0.00149347	44.8591
eqtl-a-ENSG00000003137	CYP26B1	rs981390	30971	A	G	-0.192394	0.0299847	1.4e-10	0.00132755	41.1676
eqtl-a-ENSG00000003137	CYP26B1	rs114857151	26141	T	C	1.206	0.0377241	1e-200	0.0376252	1021.94
eqtl-a-ENSG00000003137	CYP26B1	rs141151334	16628	G	T	0.379474	0.0459779	1.54e-16	0.00407991	68.1104
eqtl-a-ENSG00000003137	CYP26B1	rs72835275	31182	C	T	1.17139	0.0181271	1e-200	0.118103	4175.6
eqtl-a-ENSG00000003137	CYP26B1	rs17561305	24524	A	G	-0.247913	0.0353007	2.17e-12	0.0020071	49.317
eqtl-a-ENSG00000003249	DBNDD1	rs12927153	27979	G	T	-0.138697	0.0228086	1.19e-09	0.00131987	36.9748
eqtl-a-ENSG00000003249	DBNDD1	rs11859970	25662	C	T	-0.207678	0.0185776	5.17e-29	0.0048462	124.959
eqtl-a-ENSG00000003249	DBNDD1	rs35991606	30398	C	T	-0.232799	0.0173184	3.41e-41	0.00590919	180.683
eqtl-a-ENSG00000003249	DBNDD1	rs147792551	30817	G	C	0.721765	0.0235533	1e-200	0.0295707	938.988
eqtl-a-ENSG00000003393	ALS2	rs17383714	30873	T	C	0.194245	0.0212098	5.28e-20	0.00270938	83.8684
eqtl-a-ENSG00000003393	ALS2	rs78003444	30077	A	G	-0.476044	0.0199742	1.52e-125	0.0185351	567.971
eqtl-a-ENSG00000003393	ALS2	rs3219172	22434	C	T	-0.675177	0.049337	1.24e-42	0.0082789	187.263
eqtl-a-ENSG00000003393	ALS2	rs10432516	30077	A	G	-0.895928	0.0257605	1e-200	0.0386616	1209.51
eqtl-a-ENSG00000003393	ALS2	rs75664718	8025	A	G	-0.220705	0.0375348	4.1e-09	0.00428987	34.5659
eqtl-a-ENSG00000003393	ALS2	rs1532331	31684	T	G	0.0819467	0.012782	1.44e-10	0.00129557	41.0996
eqtl-a-ENSG00000003402	CFLAR	rs6757272	25826	G	A	-0.0776808	0.0120475	1.13e-10	0.00160723	41.5719
eqtl-a-ENSG00000003402	CFLAR	rs10200697	26609	A	G	0.12266	0.0215981	1.35e-08	0.00121065	32.2509
eqtl-a-ENSG00000003402	CFLAR	rs2268791	25575	C	G	0.375611	0.011476	1e-200	0.0402031	1071.18
eqtl-a-ENSG00000003402	CFLAR	rs56388170	26280	T	G	0.0743565	0.0131124	1.42e-08	0.00122213	32.1544
eqtl-a-ENSG00000003436	TFPI	rs35007051	30169	G	A	0.206291	0.0324332	2.01e-10	0.00133918	40.4531
eqtl-a-ENSG00000003436	TFPI	rs1354034	31684	C	T	0.0818935	0.0122309	2.15e-11	0.00141295	44.8285
eqtl-a-ENSG00000003436	TFPI	rs9376090	31300	C	T	0.104028	0.0134923	1.26e-14	0.00189566	59.443
eqtl-a-ENSG00000004059	ARF5	rs149110519	25735	T	C	0.18717	0.0266112	2.02e-12	0.0019186	49.4663
eqtl-a-ENSG00000004059	ARF5	rs149007767	30077	T	C	-0.134987	0.0166429	5.02e-16	0.00218244	65.7805
eqtl-a-ENSG00000004059	ARF5	rs34029720	31564	C	T	-0.104862	0.012286	1.4e-17	0.00230262	72.843
eqtl-a-ENSG00000004468	CD38	rs10000290	31349	G	A	0.148937	0.0169156	1.31e-18	0.0024668	77.518
eqtl-a-ENSG00000004468	CD38	rs2497306	31086	C	A	0.0740464	0.0118872	4.69e-10	0.00124664	38.799
eqtl-a-ENSG00000004468	CD38	rs2617170	31086	C	T	-0.0879154	0.0126168	3.22e-12	0.00155951	48.5516
eqtl-a-ENSG00000004468	CD38	rs151181	30476	C	T	-0.066781	0.012098	3.39e-08	0.000998819	30.4684
eqtl-a-ENSG00000004468	CD38	rs12453507	31355	G	C	-0.0658343	0.011892	3.1e-08	0.00097648	30.6455
eqtl-a-ENSG00000004534	RBM6	rs76298543	18493	C	T	-0.743165	0.0352007	6.14e-99	0.0235352	445.678
eqtl-a-ENSG00000004534	RBM6	rs116375541	20074	A	G	0.402247	0.0479963	5.27e-17	0.00348674	70.2307
eqtl-a-ENSG00000004534	RBM6	rs13086611	26096	T	A	0.426905	0.0124186	1e-200	0.0433221	1181.64
eqtl-a-ENSG00000004534	RBM6	rs2236939	23341	T	G	-0.509349	0.0190918	8.2e-157	0.0295919	711.705
eqtl-a-ENSG00000004534	RBM6	rs7950696	31185	C	T	-0.0660466	0.0119728	3.46e-08	0.000974855	30.4286
eqtl-a-ENSG00000004777	ARHGAP33	rs12984019	29827	T	C	0.0826533	0.0130905	2.72e-10	0.00133481	39.8638
eqtl-a-ENSG00000004777	ARHGAP33	rs756783	31346	T	C	-0.389125	0.0115262	1e-200	0.0350843	1139.67
eqtl-a-ENSG00000004777	ARHGAP33	rs113559151	31682	G	A	-0.587228	0.0221543	8.18e-155	0.021695	702.538
eqtl-a-ENSG00000004799	PDK4	rs117629564	21984	A	G	0.40349	0.0453314	5.54e-19	0.00359086	79.2187
eqtl-a-ENSG00000004799	PDK4	rs12704801	31565	C	T	-0.251601	0.0118704	1.04e-99	0.014033	449.228
eqtl-a-ENSG00000004799	PDK4	rs142272045	28311	C	T	-0.245298	0.035039	2.55e-12	0.00172814	49.0065
eqtl-a-ENSG00000004799	PDK4	rs4253772	31185	T	C	0.180909	0.019784	6.01e-20	0.00267414	83.6112
eqtl-a-ENSG00000004809	SLC22A16	rs17577280	31684	A	G	-0.389752	0.0120986	1e-200	0.0317154	1037.72
eqtl-a-ENSG00000004809	SLC22A16	rs9372244	31564	C	T	0.0974519	0.0125738	9.17e-15	0.00189946	60.0648
eqtl-a-ENSG00000004809	SLC22A16	rs13205109	20794	A	T	-0.679832	0.016526	1e-200	0.0752576	1692.1
eqtl-a-ENSG00000004809	SLC22A16	rs1080261	30746	G	T	0.270889	0.0155592	6.9e-68	0.00976245	303.096
eqtl-a-ENSG00000004864	SLC25A13	rs17087335	31300	T	G	0.0929941	0.0147706	3.06e-10	0.0012648	39.6357
eqtl-a-ENSG00000004864	SLC25A13	rs1016968	31179	A	T	0.400006	0.0118328	1e-200	0.035356	1142.69
eqtl-a-ENSG00000004864	SLC25A13	rs145659320	27713	G	T	0.22369	0.0380244	4.03e-09	0.00124722	34.6049
eqtl-a-ENSG00000004866	ST7	rs1354034	31684	C	T	0.154599	0.012181	6.57e-37	0.00505831	161.072
eqtl-a-ENSG00000004866	ST7	rs12706135	31684	C	T	-0.116213	0.0142758	3.93e-16	0.00208719	66.2645
eqtl-a-ENSG00000004866	ST7	rs2402155	28396	T	C	0.175412	0.031743	3.28e-08	0.00107423	30.5346
eqtl-a-ENSG00000004939	SLC4A1	rs11587735	26022	C	A	-0.111228	0.0156893	1.34e-12	0.00192771	50.256
eqtl-a-ENSG00000004939	SLC4A1	rs9660992	26022	G	A	-0.0671283	0.0120451	2.5e-08	0.00119215	31.0568
eqtl-a-ENSG00000004939	SLC4A1	rs12212092	21683	T	C	-0.142278	0.0235888	1.62e-09	0.00167501	36.3767
eqtl-a-ENSG00000004939	SLC4A1	rs5033	22267	T	C	0.222934	0.0129543	2.26e-66	0.0131258	296.132
eqtl-a-ENSG00000004939	SLC4A1	rs225245	25693	G	A	-0.133365	0.0119365	5.53e-29	0.00483515	124.823
eqtl-a-ENSG00000004939	SLC4A1	rs12974711	26022	C	T	0.218083	0.0244285	4.37e-19	0.00305338	79.6924
eqtl-a-ENSG00000004939	SLC4A1	rs7679	25553	C	T	0.0883408	0.0153516	8.7e-09	0.00129423	33.1117
eqtl-a-ENSG00000004939	SLC4A1	rs6084653	26022	G	C	0.189967	0.012249	3.02e-54	0.00915838	240.504
eqtl-a-ENSG00000004939	SLC4A1	rs6014993	21737	G	A	0.0686581	0.0118917	7.76e-09	0.00153119	33.3316
eqtl-a-ENSG00000005020	SKAP2	rs117299259	28045	G	A	-0.655621	0.036818	6.21e-71	0.0111801	317.069
eqtl-a-ENSG00000005020	SKAP2	rs142139359	10978	A	G	0.471421	0.0510069	2.41e-20	0.00772095	85.4045
eqtl-a-ENSG00000005020	SKAP2	rs113662511	8581	T	C	0.524481	0.0495654	3.63e-26	0.0128805	111.944
eqtl-a-ENSG00000005020	SKAP2	rs7805778	28198	A	G	0.568574	0.0134186	1e-200	0.0598596	1795.27
eqtl-a-ENSG00000005020	SKAP2	rs147544721	14813	C	A	0.382211	0.0531357	6.34e-13	0.00348078	51.7339
eqtl-a-ENSG00000005020	SKAP2	rs113285204	9956	T	C	0.411383	0.0528234	6.82e-15	0.00605505	60.6391
eqtl-a-ENSG00000005020	SKAP2	rs117435545	20857	T	C	-0.528981	0.0512092	5.16e-25	0.00508998	106.695
eqtl-a-ENSG00000005020	SKAP2	rs185084812	24524	T	C	-0.654735	0.0302517	7.08e-104	0.0187423	468.378
eqtl-a-ENSG00000005020	SKAP2	rs10275896	30967	C	T	0.669998	0.0131295	1e-200	0.0775685	2603.89
eqtl-a-ENSG00000005020	SKAP2	rs181684511	2516	G	T	-0.220911	0.0288606	1.94e-14	0.022757	58.5435
eqtl-a-ENSG00000005020	SKAP2	rs67971665	26296	T	C	-0.506468	0.0377964	6.05e-41	0.006782	179.544
eqtl-a-ENSG00000005075	POLR2J	rs78627998	28468	C	G	0.846724	0.02478	1e-200	0.0393974	1167.48
eqtl-a-ENSG00000005075	POLR2J	rs147944569	15415	A	C	-0.480843	0.047274	2.66e-24	0.00666674	103.444
eqtl-a-ENSG00000005075	POLR2J	rs74739396	24343	A	C	0.452733	0.0461314	9.82e-23	0.00394096	96.3064
eqtl-a-ENSG00000005075	POLR2J	rs71540934	11384	G	A	-0.241054	0.0131555	5.38e-75	0.0286481	335.689
eqtl-a-ENSG00000005075	POLR2J	rs146928022	15545	T	C	-0.370853	0.0401852	2.74e-20	0.00544889	85.156
eqtl-a-ENSG00000005075	POLR2J	rs113296404	20836	C	T	0.983849	0.021871	1e-200	0.088522	2023.38
eqtl-a-ENSG00000005075	POLR2J	rs138561863	5660	G	A	-0.314947	0.0546736	8.38e-09	0.0058286	33.1716
eqtl-a-ENSG00000005102	MEOX1	rs5026472	31569	G	C	0.0758721	0.0118871	1.74e-10	0.00128882	40.7366
eqtl-a-ENSG00000005102	MEOX1	rs72928038	29113	A	G	-0.11399	0.0162832	2.55e-12	0.00168049	49.0032
eqtl-a-ENSG00000005102	MEOX1	rs147832718	30017	G	T	-0.170008	0.0276328	7.63e-10	0.00125943	37.8495
eqtl-a-ENSG00000005102	MEOX1	rs112684675	24801	T	C	-0.361654	0.0474188	2.4e-14	0.00233991	58.1635
eqtl-a-ENSG00000005102	MEOX1	rs72836582	30902	T	C	0.107757	0.0187186	8.58e-09	0.00107125	33.1372
eqtl-a-ENSG00000005102	MEOX1	rs35953779	31383	C	G	0.389037	0.0115903	1e-200	0.0346561	1126.59
eqtl-a-ENSG00000005156	LIG3	rs12941768	31684	G	A	0.1969	0.0133996	7e-49	0.0067689	215.914
eqtl-a-ENSG00000005156	LIG3	rs2291190	31355	C	T	0.193998	0.0185784	1.59e-25	0.00346548	109.031
eqtl-a-ENSG00000005156	LIG3	rs12450763	31566	C	A	0.430557	0.011772	1e-200	0.0406552	1337.62
eqtl-a-ENSG00000005156	LIG3	rs4251710	31684	C	A	-0.135946	0.0211365	1.26e-10	0.00130395	41.3656
eqtl-a-ENSG00000005175	RPAP3	rs149007767	30037	T	C	0.15163	0.0166327	7.78e-20	0.00275923	83.1028
eqtl-a-ENSG00000005175	RPAP3	rs75647145	29619	A	G	0.218903	0.0335031	6.42e-11	0.00143925	42.6878
eqtl-a-ENSG00000005175	RPAP3	rs7976419	30124	C	G	0.158735	0.014417	3.41e-28	0.0040081	121.218
eqtl-a-ENSG00000005175	RPAP3	rs61918136	31527	A	C	-0.818859	0.0203231	1e-200	0.0489721	1623.34
eqtl-a-ENSG00000005238	ATOSB	rs35426954	25572	A	G	-0.0928409	0.0145428	1.72e-10	0.00159121	40.752
eqtl-a-ENSG00000005238	ATOSB	rs10491510	18937	T	C	-0.39681	0.0456896	3.79e-18	0.00396728	75.4197
eqtl-a-ENSG00000005238	ATOSB	rs6084653	30650	G	C	0.103918	0.0123219	3.35e-17	0.0023152	71.121
eqtl-a-ENSG00000005249	PRKAR2B	rs1354034	31684	C	T	0.320298	0.01195	2.96e-158	0.0221715	718.365
eqtl-a-ENSG00000005249	PRKAR2B	rs6466154	31684	G	A	-0.159996	0.0118347	1.2e-41	0.00573543	182.758
eqtl-a-ENSG00000005249	PRKAR2B	rs7896518	31569	G	A	0.0687004	0.0120339	1.14e-08	0.00103133	32.5895
eqtl-a-ENSG00000005249	PRKAR2B	rs505404	31569	G	T	0.101894	0.0142947	1.02e-12	0.0016069	50.8065
eqtl-a-ENSG00000005249	PRKAR2B	rs11553699	30031	G	A	0.113437	0.019026	2.49e-09	0.00118231	35.5456
eqtl-a-ENSG00000005302	MSL3	rs56388170	9188	T	G	-0.0935656	0.0131037	9.31e-13	0.00551849	50.9741
eqtl-a-ENSG00000005302	MSL3	rs149007767	8025	T	C	0.162309	0.0166256	1.63e-22	0.011737	95.2845
eqtl-a-ENSG00000005302	MSL3	rs13277976	9188	T	A	-0.108421	0.0144789	6.99e-14	0.00606586	56.061
eqtl-a-ENSG00000005379	TSPOAP1	rs2516448	30773	C	T	0.065995	0.012059	4.43e-08	0.000972315	29.9482
eqtl-a-ENSG00000005379	TSPOAP1	rs7025728	23577	A	G	-0.0830294	0.0131332	2.58e-10	0.00169238	39.9656
eqtl-a-ENSG00000005379	TSPOAP1	rs12716977	31026	C	T	0.0779259	0.0119295	6.47e-11	0.0013734	42.6669
eqtl-a-ENSG00000005379	TSPOAP1	rs12948345	31352	T	C	0.210291	0.0159552	1.14e-39	0.00551026	173.704
eqtl-a-ENSG00000005379	TSPOAP1	rs259981	29001	A	T	0.0926115	0.012307	5.27e-14	0.00194879	56.6233
eqtl-a-ENSG00000005381	MPO	rs17005891	31684	A	G	-0.130743	0.0148606	1.39e-18	0.00243705	77.3993
eqtl-a-ENSG00000005381	MPO	rs7846314	31569	T	A	-0.113162	0.0155185	3.05e-13	0.00168155	53.1709
eqtl-a-ENSG00000005381	MPO	rs12716641	31569	C	T	0.067476	0.0118966	1.41e-08	0.001018	32.1681
eqtl-a-ENSG00000005381	MPO	rs4325427	31569	T	C	0.0728089	0.0127905	1.25e-08	0.00102539	32.4016
eqtl-a-ENSG00000005381	MPO	rs2856857	31567	A	G	0.593632	0.0162906	1e-200	0.0403675	1327.8
eqtl-a-ENSG00000005381	MPO	rs2585830	31224	G	T	0.0926217	0.0147449	3.35e-10	0.00126213	39.4561
eqtl-a-ENSG00000005381	MPO	rs57228624	13932	C	T	-0.12086	0.014144	1.28e-17	0.00521359	73.006
eqtl-a-ENSG00000005381	MPO	rs2224538	31684	C	T	0.069536	0.0125664	3.14e-08	0.000965469	30.6175
eqtl-a-ENSG00000005381	MPO	rs1012068	31300	G	T	-0.077882	0.0132977	4.72e-09	0.00109472	34.2999
eqtl-a-ENSG00000005471	ABCB4	rs9275406	29827	T	G	-0.0764577	0.0135867	1.83e-08	0.00106058	31.6654
eqtl-a-ENSG00000005471	ABCB4	rs45493392	31569	G	A	-0.344006	0.0156794	1.08e-106	0.015019	481.333
eqtl-a-ENSG00000005471	ABCB4	rs80351204	9117	A	G	-0.324501	0.0524946	6.34e-10	0.00417383	38.2039
eqtl-a-ENSG00000005471	ABCB4	rs12453507	31569	G	C	-0.0816268	0.0118851	6.52e-12	0.00149194	47.1664
eqtl-a-ENSG00000005513	SOX8	rs3774937	31569	C	T	0.0778899	0.0127359	9.62e-10	0.00118339	37.4003
eqtl-a-ENSG00000005513	SOX8	rs4388254	30902	T	C	-0.163216	0.0261485	4.32e-10	0.00125921	38.9586
eqtl-a-ENSG00000005513	SOX8	rs443887	23787	G	A	0.186115	0.0165221	1.97e-29	0.00530618	126.881
eqtl-a-ENSG00000005513	SOX8	rs11863963	31146	C	G	-0.200241	0.0121425	4.26e-61	0.00865589	271.933
eqtl-a-ENSG00000005844	ITGAL	rs1354034	31684	C	T	-0.100944	0.0122208	1.46e-16	0.00214876	68.2236
eqtl-a-ENSG00000005844	ITGAL	rs149110519	25735	T	C	0.187114	0.0266112	2.04e-12	0.00191746	49.4367
eqtl-a-ENSG00000005844	ITGAL	rs11574938	31481	C	G	-0.304278	0.0116715	7.94e-150	0.0211331	679.611
eqtl-a-ENSG00000005961	ITGA2B	rs826415	31355	G	T	0.153388	0.0128213	5.51e-33	0.00454395	143.117
eqtl-a-ENSG00000005961	ITGA2B	rs4670221	31470	G	C	-0.0873612	0.012609	4.25e-12	0.00152306	48.0008
eqtl-a-ENSG00000005961	ITGA2B	rs1354034	31470	C	T	0.570761	0.011269	1e-200	0.0753717	2565.13
eqtl-a-ENSG00000005961	ITGA2B	rs114694170	29817	C	T	0.182841	0.0266851	7.29e-12	0.00157204	46.944
eqtl-a-ENSG00000005961	ITGA2B	rs9399137	31355	C	T	0.073788	0.0134814	4.42e-08	0.000954509	29.9553
eqtl-a-ENSG00000005961	ITGA2B	rs10820606	25947	C	A	0.0917561	0.0139766	5.21e-11	0.00165828	43.0956
eqtl-a-ENSG00000005961	ITGA2B	rs10761741	31470	T	G	0.182517	0.0119574	1.33e-52	0.00734908	232.973
eqtl-a-ENSG00000005961	ITGA2B	rs505404	31355	G	T	0.211064	0.0142098	6.63e-50	0.00698716	220.61
eqtl-a-ENSG00000005961	ITGA2B	rs10876550	31470	A	G	0.196102	0.0119883	3.83e-60	0.00843092	267.56
eqtl-a-ENSG00000005961	ITGA2B	rs11553699	29817	G	A	0.232392	0.0189493	1.42e-34	0.00501888	150.393
eqtl-a-ENSG00000005961	ITGA2B	rs2950393	31355	A	G	0.0696781	0.0127721	4.89e-08	0.000948307	29.7605
eqtl-a-ENSG00000005961	ITGA2B	rs10852622	19914	G	A	0.10692	0.0130431	2.46e-16	0.00336306	67.1912
eqtl-a-ENSG00000005961	ITGA2B	rs10512472	31470	C	T	0.429713	0.015097	3.33e-178	0.025098	810.118
eqtl-a-ENSG00000005961	ITGA2B	rs11082304	31086	T	G	0.0821669	0.0118836	4.7e-12	0.00153556	47.8046
eqtl-a-ENSG00000005961	ITGA2B	rs13042885	31355	T	C	-0.0944323	0.0131712	7.51e-13	0.00163671	51.4
eqtl-a-ENSG00000006007	GDE1	rs3811444	31684	T	C	-0.0747402	0.01257	2.75e-09	0.00111459	35.3517
eqtl-a-ENSG00000006007	GDE1	rs6592965	31684	A	G	0.093121	0.0119389	6.21e-15	0.00191643	60.833
eqtl-a-ENSG00000006007	GDE1	rs118174930	29715	C	A	0.476693	0.0319531	2.5e-50	0.00743422	222.547
eqtl-a-ENSG00000006007	GDE1	rs12929106	24117	A	G	0.29756	0.0398922	8.72e-14	0.0023017	55.6336
eqtl-a-ENSG00000006007	GDE1	rs35659432	30958	A	G	-0.799882	0.0259658	1e-200	0.0297415	948.9
eqtl-a-ENSG00000006007	GDE1	rs28576302	30902	C	T	-0.966815	0.0272274	1e-200	0.039203	1260.8
eqtl-a-ENSG00000006007	GDE1	rs7210990	31569	A	C	-0.0661553	0.0118982	2.69e-08	0.00097832	30.9129
eqtl-a-ENSG00000006015	REX1BD	rs10405364	26196	G	A	-0.136026	0.0224165	1.29e-09	0.00140366	36.8193
eqtl-a-ENSG00000006015	REX1BD	rs10414427	21129	C	T	-0.517569	0.0111578	1e-200	0.0924237	2151.48
eqtl-a-ENSG00000006015	REX1BD	rs757348	26079	T	A	0.273656	0.0226486	1.31e-33	0.00556688	145.98
eqtl-a-ENSG00000006015	REX1BD	rs117558072	20235	C	A	0.198377	0.0356319	2.59e-08	0.00152946	30.9929
eqtl-a-ENSG00000006282	SPATA20	rs11655670	31676	A	G	-0.275025	0.0124063	6.97e-109	0.0152772	491.397
eqtl-a-ENSG00000006282	SPATA20	rs7220357	31555	C	T	-0.0943618	0.0132938	1.26e-12	0.00159416	50.381
eqtl-a-ENSG00000006282	SPATA20	rs144232687	30077	T	C	-0.412784	0.0128972	1e-200	0.0329363	1024.3
eqtl-a-ENSG00000006282	SPATA20	rs62059698	31684	G	A	0.588087	0.0144966	1e-200	0.0493764	1645.6
eqtl-a-ENSG00000006282	SPATA20	rs2107440	26121	A	G	-0.200178	0.0126253	1.29e-56	0.00953235	251.371
eqtl-a-ENSG00000006282	SPATA20	rs11655373	26701	A	G	0.154614	0.0133225	3.87e-31	0.00501896	134.677
eqtl-a-ENSG00000006282	SPATA20	rs3760403	31684	G	A	-0.0984851	0.0118755	1.1e-16	0.00216599	68.7717
eqtl-a-ENSG00000006530	AGK	rs270601	31684	C	T	-0.0768826	0.012641	1.19e-09	0.00116613	36.9884
eqtl-a-ENSG00000006530	AGK	rs3779086	31567	T	C	0.20629	0.0119204	4.27e-67	0.00939811	299.466
eqtl-a-ENSG00000006530	AGK	rs73153906	23222	T	G	-0.390945	0.0433954	2.08e-19	0.0034828	81.1534
eqtl-a-ENSG00000006534	ALDH3B1	rs1449263	31684	T	C	0.0726661	0.0119574	1.22e-09	0.00116424	36.9286
eqtl-a-ENSG00000006534	ALDH3B1	rs149110519	25735	T	C	0.261024	0.0265671	8.79e-23	0.00373699	96.5248
eqtl-a-ENSG00000006534	ALDH3B1	rs10980797	31569	G	A	-0.0665947	0.0119087	2.24e-08	0.0009896	31.2697
eqtl-a-ENSG00000006534	ALDH3B1	rs2286164	31683	G	A	-0.313679	0.0139727	1.3e-111	0.0156578	503.945
eqtl-a-ENSG00000006534	ALDH3B1	rs145506132	8975	A	G	-0.312926	0.0486885	1.3e-10	0.00458144	41.2984
eqtl-a-ENSG00000006607	FARP2	rs73114178	30597	G	A	0.424463	0.0140146	1e-200	0.0291079	917.255
eqtl-a-ENSG00000006607	FARP2	rs4303712	30594	C	T	-0.0997212	0.0168588	3.31e-09	0.00114232	34.9859
eqtl-a-ENSG00000006607	FARP2	rs6726954	30598	G	A	0.136089	0.0121269	3.18e-29	0.00409892	125.927
eqtl-a-ENSG00000006625	GGCT	rs736781	31470	T	C	0.473269	0.0143903	1e-200	0.033228	1081.56
eqtl-a-ENSG00000006625	GGCT	rs2709778	31470	G	A	-0.171042	0.0201572	2.15e-17	0.00228274	71.9975
eqtl-a-ENSG00000006625	GGCT	rs10279910	25181	T	A	-0.150439	0.024729	1.18e-09	0.00146756	37.0061
eqtl-a-ENSG00000006638	TBXA2R	rs1354034	31684	C	T	0.139305	0.0121941	3.17e-30	0.00410212	130.499
eqtl-a-ENSG00000006638	TBXA2R	rs342296	31355	A	G	-0.0696284	0.0119729	6.04e-09	0.00107745	33.8179
eqtl-a-ENSG00000006638	TBXA2R	rs4807492	23991	A	G	-0.133344	0.0120889	2.73e-28	0.00504578	121.657
eqtl-a-ENSG00000006652	IFRD1	rs56330463	31569	C	T	-0.102005	0.0120367	2.36e-17	0.00226976	71.8126
eqtl-a-ENSG00000006652	IFRD1	rs149110519	25735	T	C	0.1668	0.0266207	3.71e-10	0.00152323	39.2572
eqtl-a-ENSG00000006652	IFRD1	rs1234378	27503	C	A	0.397603	0.0436754	8.74e-20	0.00300427	82.8694
eqtl-a-ENSG00000006652	IFRD1	rs6966318	31683	C	T	0.527231	0.0131216	1e-200	0.0484861	1614.36
eqtl-a-ENSG00000006652	IFRD1	rs76272652	9002	G	A	-0.309495	0.0476953	8.64e-11	0.00465576	42.0978
eqtl-a-ENSG00000006652	IFRD1	rs56384744	30294	A	C	-0.239767	0.0372545	1.23e-10	0.00136544	41.4183
eqtl-a-ENSG00000006652	IFRD1	rs76274372	29658	C	A	0.657218	0.0211258	1e-200	0.0316013	967.75
eqtl-a-ENSG00000006715	VPS41	rs757685	31355	A	G	-0.354999	0.0158956	1.77e-110	0.0156581	498.738
eqtl-a-ENSG00000006715	VPS41	rs10239557	31355	T	C	0.126587	0.0131283	5.3e-22	0.00295644	92.968
eqtl-a-ENSG00000006715	VPS41	rs6963017	31469	G	A	-0.191018	0.0182159	9.97e-26	0.00348217	109.956
eqtl-a-ENSG00000006744	ELAC2	rs11650537	31228	T	C	0.357843	0.0116237	1e-200	0.0294556	947.695
eqtl-a-ENSG00000006744	ELAC2	rs7225631	31355	A	G	0.157101	0.012843	2.09e-34	0.00474953	149.623
eqtl-a-ENSG00000006744	ELAC2	rs138142208	26119	C	T	-0.314915	0.0423005	9.71e-14	0.00211748	55.4195
eqtl-a-ENSG00000007047	MARK4	rs141651018	26236	T	C	0.201492	0.0335039	1.81e-09	0.00137667	36.1653
eqtl-a-ENSG00000007047	MARK4	rs73048457	26366	C	T	0.193322	0.0327765	3.68e-09	0.00131771	34.786
eqtl-a-ENSG00000007047	MARK4	rs184688	28464	G	A	-0.413205	0.0119822	1e-200	0.0401039	1189.12
eqtl-a-ENSG00000007047	MARK4	rs17875633	28473	C	T	-0.223196	0.020402	7.42e-28	0.00418574	119.673
eqtl-a-ENSG00000007129	CEACAM21	rs73047262	24423	T	C	-0.243815	0.022855	1.44e-26	0.0046381	113.795
eqtl-a-ENSG00000007129	CEACAM21	rs887391	26605	T	C	0.423529	0.0135916	1e-200	0.0352122	970.94
eqtl-a-ENSG00000007129	CEACAM21	rs112335177	14710	T	C	-0.289978	0.0474565	9.94e-10	0.00253177	37.3319
eqtl-a-ENSG00000007129	CEACAM21	rs11881921	26483	A	G	0.100804	0.0123261	2.89e-16	0.00251908	66.8762
eqtl-a-ENSG00000007129	CEACAM21	rs4803482	20579	A	G	0.258388	0.0317064	3.66e-16	0.00321682	66.4062
eqtl-a-ENSG00000007168	PAFAH1B1	rs8076127	25827	G	T	-0.0874664	0.012528	2.91e-12	0.00188376	48.74
eqtl-a-ENSG00000007168	PAFAH1B1	rs115107247	21583	A	G	-0.430525	0.0412942	1.89e-25	0.00501101	108.687
eqtl-a-ENSG00000007168	PAFAH1B1	rs66494490	26157	T	C	-0.138147	0.0251964	4.18e-08	0.00114794	30.0589
eqtl-a-ENSG00000007168	PAFAH1B1	rs11654991	26071	A	G	-0.201224	0.0121018	4.4e-62	0.0104935	276.456
eqtl-a-ENSG00000007237	GAS7	rs76840964	31240	G	A	-0.115124	0.0179014	1.27e-10	0.00132212	41.3552
eqtl-a-ENSG00000007237	GAS7	rs1375493	31569	A	G	0.104832	0.0119731	2.03e-18	0.00242248	76.6562
eqtl-a-ENSG00000007237	GAS7	rs9880192	31569	C	G	-0.0755519	0.0121699	5.36e-10	0.00121934	38.538
eqtl-a-ENSG00000007237	GAS7	rs56330463	31569	C	T	0.0818477	0.0120476	1.09e-11	0.00145988	46.1513
eqtl-a-ENSG00000007237	GAS7	rs149110519	25735	T	C	0.165229	0.0266214	5.42e-10	0.00149464	38.5192
eqtl-a-ENSG00000007237	GAS7	rs16895831	27823	T	C	0.131649	0.0145769	1.7e-19	0.002923	81.5593
eqtl-a-ENSG00000007237	GAS7	rs55793580	31569	T	C	-0.145767	0.0158031	2.86e-20	0.00268784	85.0759
eqtl-a-ENSG00000007237	GAS7	rs3184504	28418	C	T	0.0752626	0.011929	2.81e-10	0.00139878	39.8034
eqtl-a-ENSG00000007237	GAS7	rs9905556	27325	T	C	0.694889	0.0380215	1.28e-74	0.0120763	333.995
eqtl-a-ENSG00000007237	GAS7	rs11078832	31684	G	A	-0.337262	0.0125347	1.85e-159	0.0223386	723.902
eqtl-a-ENSG00000007237	GAS7	rs58209168	31226	A	T	0.265873	0.021455	2.89e-35	0.00489378	153.555
eqtl-a-ENSG00000007237	GAS7	rs12936206	31684	G	A	0.102188	0.0124404	2.14e-16	0.00212504	67.4689
eqtl-a-ENSG00000007264	MATK	rs2247056	30389	C	T	0.081439	0.013792	3.53e-09	0.00114603	34.8644
eqtl-a-ENSG00000007264	MATK	rs9420589	31270	T	G	0.0697712	0.0120121	6.31e-09	0.00107775	33.7355
eqtl-a-ENSG00000007264	MATK	rs8109446	17628	G	A	0.338555	0.0284855	1.41e-32	0.00794953	141.241
eqtl-a-ENSG00000007264	MATK	rs7245624	23655	A	G	-0.135977	0.0122821	1.73e-28	0.00515487	122.56
eqtl-a-ENSG00000007264	MATK	rs34503630	31017	C	T	-0.103322	0.0131434	3.8e-15	0.00198841	61.7934
eqtl-a-ENSG00000007264	MATK	rs55908509	22490	A	G	0.0733618	0.0126582	6.81e-09	0.00149128	33.5859
eqtl-a-ENSG00000007312	CD79B	rs34794906	27280	C	T	-0.0988592	0.0128365	1.35e-14	0.00216947	59.3074
eqtl-a-ENSG00000007312	CD79B	rs10098310	31355	A	G	0.0779137	0.0120219	9.1e-11	0.00133781	42.0004
eqtl-a-ENSG00000007312	CD79B	rs653178	28204	T	C	0.07383	0.0119256	5.99e-10	0.00135708	38.3243
eqtl-a-ENSG00000007312	CD79B	rs12232384	31470	A	C	0.0832351	0.014584	1.15e-08	0.00103398	32.5711
eqtl-a-ENSG00000007312	CD79B	rs8067378	31086	G	A	-0.103389	0.0118718	3.07e-18	0.00243384	75.8381
eqtl-a-ENSG00000007312	CD79B	rs12603821	31374	A	G	-0.162302	0.0122729	6.34e-40	0.00554331	174.874
eqtl-a-ENSG00000007312	CD79B	rs4810485	31086	G	T	-0.0977354	0.0136628	8.46e-13	0.00164341	51.1678
eqtl-a-ENSG00000007341	ST7L	rs147836155	21876	T	C	0.275296	0.04413	4.43e-10	0.00177579	38.9128
eqtl-a-ENSG00000007341	ST7L	rs351362	30901	T	C	-0.384084	0.0116818	1e-200	0.0338008	1080.95
eqtl-a-ENSG00000007341	ST7L	rs7522283	24642	C	G	-0.177072	0.0145752	5.84e-34	0.0059539	147.583
eqtl-a-ENSG00000007341	ST7L	rs184305120	26273	C	T	-0.224247	0.0371123	1.52e-09	0.00138773	36.5077
eqtl-a-ENSG00000007516	BAIAP3	rs10774624	28089	A	G	0.0662741	0.011926	2.74e-08	0.00109821	30.8793
eqtl-a-ENSG00000007516	BAIAP3	rs4318204	19733	C	T	0.0727861	0.0132245	3.72e-08	0.00153278	30.2897
eqtl-a-ENSG00000007516	BAIAP3	rs8048759	19734	T	C	-0.100945	0.0120148	4.4e-17	0.00356427	70.5818
eqtl-a-ENSG00000007516	BAIAP3	rs8063	23991	G	A	-0.42967	0.0128811	1e-200	0.0443228	1112.57
eqtl-a-ENSG00000007541	PIGQ	rs148117344	17064	C	T	0.246621	0.0436197	1.57e-08	0.00186983	31.9627
eqtl-a-ENSG00000007541	PIGQ	rs12444525	23849	A	G	0.373011	0.0125065	1.84e-195	0.0359582	889.478
eqtl-a-ENSG00000007541	PIGQ	rs8073060	31185	A	T	0.141573	0.0128635	3.58e-28	0.00386913	121.12
eqtl-a-ENSG00000007944	MYLIP	rs1260326	31300	C	T	0.121926	0.0121658	1.22e-23	0.00319871	100.435
eqtl-a-ENSG00000007944	MYLIP	rs2142675	31556	G	C	-0.151864	0.012757	1.12e-32	0.00447079	141.705
eqtl-a-ENSG00000007944	MYLIP	rs2021900	31684	T	C	-0.461163	0.0200996	1.7e-116	0.0163432	526.389
eqtl-a-ENSG00000007944	MYLIP	rs7841189	31684	T	C	0.106758	0.0184241	6.86e-09	0.00105859	33.5738
eqtl-a-ENSG00000007944	MYLIP	rs964184	31300	C	G	0.102136	0.0167392	1.05e-09	0.00118803	37.2272
eqtl-a-ENSG00000007944	MYLIP	rs1265564	31240	C	A	0.0725461	0.0120359	1.67e-09	0.0011616	36.3281
eqtl-a-ENSG00000007944	MYLIP	rs247617	31569	A	C	0.0781973	0.0127775	9.37e-10	0.00118499	37.4511
eqtl-a-ENSG00000007968	E2F2	rs114352248	30547	T	C	0.167078	0.0223143	7.03e-14	0.00183192	56.0588
eqtl-a-ENSG00000007968	E2F2	rs1172130	31684	A	G	0.0802265	0.0122231	5.26e-11	0.00135782	43.077
eqtl-a-ENSG00000007968	E2F2	rs11587735	31569	C	A	0.0902321	0.0156988	9.05e-09	0.00104538	33.034
eqtl-a-ENSG00000007968	E2F2	rs1354034	31684	C	T	-0.0745629	0.0122343	1.1e-09	0.00117095	37.1415
eqtl-a-ENSG00000007968	E2F2	rs12212092	26412	T	C	-0.150645	0.0235851	1.69e-10	0.00154228	40.7945
eqtl-a-ENSG00000007968	E2F2	rs6592965	31684	A	G	0.142312	0.0119045	6.16e-33	0.00449021	142.9
eqtl-a-ENSG00000007968	E2F2	rs8073060	31185	A	T	0.126438	0.0128747	9.18e-23	0.00308315	96.4391
eqtl-a-ENSG00000007968	E2F2	rs35033748	27324	C	T	0.0899397	0.0144505	4.85e-10	0.00141572	38.7352
eqtl-a-ENSG00000007968	E2F2	rs9944715	31569	G	A	-0.0938822	0.0135605	4.42e-12	0.00151599	47.9278
eqtl-a-ENSG00000007968	E2F2	rs16989695	24632	A	G	-0.0712206	0.0118919	2.11e-09	0.00145404	35.8652
eqtl-a-ENSG00000007968	E2F2	rs117963839	27738	T	C	-0.135463	0.0157011	6.25e-18	0.00267635	74.4303
eqtl-a-ENSG00000007968	E2F2	rs855791	27015	G	A	0.0696246	0.0119712	6.03e-09	0.00125055	33.8234
eqtl-a-ENSG00000008018	PSMB1	rs4554352	1575	C	A	0.101983	0.012853	2.12e-15	0.0384365	62.8774
eqtl-a-ENSG00000008018	PSMB1	rs10946271	31559	C	T	-0.362156	0.0115066	1e-200	0.0304335	990.535
eqtl-a-ENSG00000008018	PSMB1	rs9366235	25240	T	C	-0.169583	0.0123765	9.88e-43	0.00738348	187.73
eqtl-a-ENSG00000008083	JARID2	rs115972027	23532	T	G	-0.354568	0.0462188	1.7e-14	0.0024947	58.8471
eqtl-a-ENSG00000008083	JARID2	rs148916699	31559	T	C	-0.573402	0.0206928	5.26e-169	0.0237529	767.808
eqtl-a-ENSG00000008083	JARID2	rs114822866	30740	T	G	-0.20428	0.0312795	6.53e-11	0.00138556	42.6485
eqtl-a-ENSG00000008083	JARID2	rs116666415	27367	C	T	0.236527	0.0430065	3.81e-08	0.00110404	30.2456
eqtl-a-ENSG00000008083	JARID2	rs149110519	25735	T	C	-0.164987	0.0266215	5.73e-10	0.00149026	38.4061
eqtl-a-ENSG00000008083	JARID2	rs112441779	30929	T	C	-0.919173	0.0278884	1e-200	0.0339305	1086.22
eqtl-a-ENSG00000008083	JARID2	rs56388170	31355	T	G	0.0895459	0.0131057	8.35e-12	0.00148668	46.6813
eqtl-a-ENSG00000008256	CYTH3	rs13325613	31355	T	G	-0.16198	0.0212421	2.43e-14	0.00185104	58.1434
eqtl-a-ENSG00000008256	CYTH3	rs4502545	31355	A	G	0.116886	0.0154746	4.24e-14	0.00181631	57.0504
eqtl-a-ENSG00000008256	CYTH3	rs6457374	30389	T	C	0.0882553	0.0137996	1.6e-10	0.00134415	40.8997
eqtl-a-ENSG00000008256	CYTH3	rs852162	31349	T	C	0.0983948	0.0118844	1.24e-16	0.00218181	68.5428
eqtl-a-ENSG00000008256	CYTH3	rs6958932	29413	G	A	-0.524508	0.0330382	9.29e-57	0.00849623	252.024
eqtl-a-ENSG00000008283	CYB561	rs13325613	31355	T	G	-0.120899	0.0212615	1.3e-08	0.00103016	32.3318
eqtl-a-ENSG00000008283	CYB561	rs6881706	31355	T	G	-0.0886551	0.0134304	4.08e-11	0.00138778	43.5714
eqtl-a-ENSG00000008283	CYB561	rs1521	30773	T	C	0.0854549	0.0140613	1.22e-09	0.00119876	36.9313
eqtl-a-ENSG00000008283	CYB561	rs4968775	31352	C	G	-0.176842	0.0118109	1.11e-50	0.00709978	224.17
eqtl-a-ENSG00000008283	CYB561	rs2412973	30492	A	C	-0.0666941	0.0119173	2.19e-08	0.00102609	31.3178
eqtl-a-ENSG00000008294	SPAG9	rs149007767	29863	T	C	0.109456	0.0166562	4.98e-11	0.001444	43.1815
eqtl-a-ENSG00000008294	SPAG9	rs56388170	31141	T	G	0.111053	0.013094	2.23e-17	0.00230452	71.9264
eqtl-a-ENSG00000008294	SPAG9	rs1006702	15425	G	T	-0.448073	0.049823	2.4e-19	0.00521605	80.8689
eqtl-a-ENSG00000008294	SPAG9	rs8125	31355	T	C	0.353333	0.0213563	1.75e-61	0.00865435	273.709
eqtl-a-ENSG00000008294	SPAG9	rs41456547	31352	G	T	0.160735	0.023819	1.5e-11	0.00145037	45.5351
eqtl-a-ENSG00000008300	CELSR3	rs2286652	28168	A	G	-0.362248	0.018554	6.86e-85	0.0133519	381.159
eqtl-a-ENSG00000008300	CELSR3	rs354033	30935	A	G	0.105794	0.0137132	1.21e-14	0.00192026	59.5136
eqtl-a-ENSG00000008300	CELSR3	rs725660	30935	A	C	-0.0803688	0.0125226	1.38e-10	0.00132971	41.1868
eqtl-a-ENSG00000008394	MGST1	rs1375493	31569	A	G	0.0755663	0.0119888	2.92e-10	0.00125689	39.7262
eqtl-a-ENSG00000008394	MGST1	rs9880192	31569	C	G	-0.075331	0.01217	6.02e-10	0.00121221	38.3124
eqtl-a-ENSG00000008394	MGST1	rs10098310	31569	A	G	-0.0925011	0.0120145	1.37e-14	0.00187416	59.2727
eqtl-a-ENSG00000008394	MGST1	rs4149190	31676	A	T	-0.57357	0.0231522	1.71e-135	0.0190074	613.707
eqtl-a-ENSG00000008394	MGST1	rs35979828	29836	T	C	-0.228224	0.0255771	4.53e-19	0.00266147	79.6143
eqtl-a-ENSG00000008394	MGST1	rs2239630	31569	G	A	0.103973	0.0118801	2.1e-18	0.0024204	76.5902
eqtl-a-ENSG00000008394	MGST1	rs11641016	31569	G	C	0.0820861	0.0146491	2.1e-08	0.00099363	31.3971
eqtl-a-ENSG00000008394	MGST1	rs372883	31684	C	T	-0.124268	0.0118581	1.07e-25	0.00345419	109.815
eqtl-a-ENSG00000008438	PGLYRP1	rs149110519	25735	T	C	0.359205	0.0264857	6.73e-42	0.00709651	183.92
eqtl-a-ENSG00000008438	PGLYRP1	rs4727027	31185	A	G	-0.0721836	0.0123778	5.49e-09	0.00108936	34.0065
eqtl-a-ENSG00000008438	PGLYRP1	rs56388170	31355	T	G	-0.184542	0.0130351	1.68e-45	0.00635167	200.417
eqtl-a-ENSG00000008438	PGLYRP1	rs7846314	31569	T	A	-0.155767	0.0154923	8.77e-24	0.00319205	101.086
eqtl-a-ENSG00000008438	PGLYRP1	rs12264390	31569	C	T	-0.119773	0.0145435	1.79e-16	0.00214381	67.8192
eqtl-a-ENSG00000008438	PGLYRP1	rs8102495	31684	G	A	0.36371	0.0115036	1e-200	0.0305853	999.575
eqtl-a-ENSG00000008438	PGLYRP1	rs12151345	31300	T	C	0.106064	0.0118831	4.42e-19	0.0025388	79.6615
eqtl-a-ENSG00000008441	NFIX	rs6592965	30935	A	G	0.0874437	0.0119419	2.44e-13	0.00173025	53.6145
eqtl-a-ENSG00000008441	NFIX	rs11881865	29081	C	G	-0.216961	0.031239	3.78e-12	0.00165592	48.2324
eqtl-a-ENSG00000008441	NFIX	rs8103751	17505	A	G	0.353709	0.0484738	2.95e-13	0.00303247	53.2388
eqtl-a-ENSG00000008513	ST3GAL1	rs16905012	29498	A	G	-0.257011	0.0315262	3.57e-16	0.00224797	66.4555
eqtl-a-ENSG00000008513	ST3GAL1	rs59413766	31563	A	C	-0.430404	0.0148212	2.07e-185	0.0260229	843.254
eqtl-a-ENSG00000008513	ST3GAL1	rs115758847	31239	C	G	0.322711	0.0348689	2.14e-20	0.00273442	85.6492
eqtl-a-ENSG00000008513	ST3GAL1	rs760328	31238	A	G	0.381853	0.0272355	1.17e-44	0.00625337	196.559
eqtl-a-ENSG00000008513	ST3GAL1	rs8073060	31185	A	T	0.161433	0.0128469	3.26e-36	0.00503789	157.892
eqtl-a-ENSG00000008516	MMP25	rs16895831	27074	T	C	0.0821121	0.0146026	1.88e-08	0.00116653	31.6171
eqtl-a-ENSG00000008516	MMP25	rs149007767	29328	T	C	0.131387	0.0166449	2.94e-15	0.00212001	62.3036
eqtl-a-ENSG00000008516	MMP25	rs6986779	24194	T	C	-0.068091	0.0124656	4.7e-08	0.00123171	29.8344
eqtl-a-ENSG00000008516	MMP25	rs11466011	23722	T	C	0.568779	0.0387367	8.29e-49	0.00900661	215.578
eqtl-a-ENSG00000008516	MMP25	rs2257295	23101	C	T	0.411506	0.011829	1e-200	0.0497794	1210.09
eqtl-a-ENSG00000008516	MMP25	rs2472684	22204	C	A	0.380119	0.0274381	1.21e-43	0.00856963	191.908
eqtl-a-ENSG00000008516	MMP25	rs4794822	30436	T	C	0.0700352	0.0122467	1.07e-08	0.00107335	32.7014
eqtl-a-ENSG00000008517	IL32	rs2497306	28533	C	A	-0.069773	0.011889	4.39e-09	0.00120563	34.4393
eqtl-a-ENSG00000008517	IL32	rs4786364	21968	G	C	0.108529	0.0120407	2e-19	0.00368463	81.236
eqtl-a-ENSG00000008517	IL32	rs56235931	23178	C	G	0.755508	0.0230005	1e-200	0.0444803	1078.86
eqtl-a-ENSG00000008517	IL32	rs12448662	24184	G	A	-0.429006	0.013551	1e-200	0.0397942	1002.19
eqtl-a-ENSG00000008517	IL32	rs224197	28135	G	A	0.136945	0.0196695	3.35e-12	0.00171993	48.4702
eqtl-a-ENSG00000009335	UBE3C	rs73494997	31012	G	A	0.175154	0.0221014	2.28e-15	0.00202112	62.8019
eqtl-a-ENSG00000009335	UBE3C	rs10949635	31465	T	G	-0.486225	0.0156418	1e-200	0.0297946	966.214
eqtl-a-ENSG00000009335	UBE3C	rs10479648	31355	C	T	-0.144608	0.0251445	8.86e-09	0.00105374	33.0728
eqtl-a-ENSG00000009335	UBE3C	rs28712444	31026	G	A	0.190762	0.0222406	9.72e-18	0.00236557	73.5636
eqtl-a-ENSG00000009790	TRAF3IP3	rs724286	31684	C	T	-0.20119	0.0143362	9.68e-45	0.00617751	196.932
eqtl-a-ENSG00000009790	TRAF3IP3	rs12086634	31300	G	T	-0.454581	0.0143071	1e-200	0.0312456	1009.47
eqtl-a-ENSG00000009790	TRAF3IP3	rs766176	31555	C	T	-0.10066	0.0130117	1.02e-14	0.00189302	59.8437
eqtl-a-ENSG00000009830	POMT2	rs12889974	30165	G	C	-0.159555	0.0199708	1.36e-15	0.00211159	63.8265
eqtl-a-ENSG00000009830	POMT2	rs369901	30279	G	A	0.127831	0.0139009	3.72e-20	0.00278505	84.5586
eqtl-a-ENSG00000009830	POMT2	rs8177537	30817	T	G	0.430591	0.0202325	1.67e-100	0.0144845	452.9
eqtl-a-ENSG00000010030	ETV7	rs6906529	31313	G	A	0.488714	0.0143978	1e-200	0.0354895	1152.1
eqtl-a-ENSG00000010030	ETV7	rs236427	31430	C	T	0.105256	0.016294	1.05e-10	0.00132592	41.7264
eqtl-a-ENSG00000010030	ETV7	rs6928048	29823	A	G	0.436349	0.0113692	1e-200	0.0470673	1472.92
eqtl-a-ENSG00000010030	ETV7	rs7310615	28164	G	C	-0.094369	0.0119106	2.31e-15	0.00222398	62.7712
eqtl-a-ENSG00000010165	METTL13	rs75310447	21753	A	G	-0.365979	0.0462223	2.41e-15	0.00287369	62.6858
eqtl-a-ENSG00000010165	METTL13	rs2224567	31352	G	A	-0.0881745	0.0118845	1.18e-13	0.00175266	55.0423
eqtl-a-ENSG00000010165	METTL13	rs10798524	31354	T	C	0.369482	0.0115051	1e-200	0.0318462	1031.28
eqtl-a-ENSG00000010165	METTL13	rs7530758	31354	C	T	-0.154721	0.0123107	3.17e-36	0.00501254	157.945
eqtl-a-ENSG00000010219	DYRK4	rs10849072	30599	A	T	-0.151373	0.0168575	2.72e-19	0.00262821	80.6273
eqtl-a-ENSG00000010219	DYRK4	rs113449636	30264	C	T	0.193095	0.0307065	3.21e-10	0.00130493	39.5415
eqtl-a-ENSG00000010219	DYRK4	rs4766260	30721	G	A	0.2939	0.0117027	3.52e-139	0.0201171	630.665
eqtl-a-ENSG00000010270	STARD3NL	rs2240832	31469	C	T	-0.128604	0.0130611	7.1e-23	0.00307136	96.9442
eqtl-a-ENSG00000010270	STARD3NL	rs9785016	30180	A	G	0.0818823	0.0139405	4.26e-09	0.00114185	34.4981
eqtl-a-ENSG00000010270	STARD3NL	rs149007767	29863	T	C	-0.111468	0.0166552	2.19e-11	0.00149767	44.789
eqtl-a-ENSG00000010270	STARD3NL	rs9638935	31355	C	A	-0.316295	0.0137107	9.4e-118	0.0166897	532.154
eqtl-a-ENSG00000010278	CD9	rs1354034	31470	C	T	0.28135	0.0120193	3.52e-121	0.0171136	547.908
eqtl-a-ENSG00000010278	CD9	rs505404	31355	G	T	0.12764	0.0142801	3.96e-19	0.00254155	79.8883
eqtl-a-ENSG00000010278	CD9	rs216855	31132	G	A	0.0952619	0.0135937	2.42e-12	0.00157497	49.1061
eqtl-a-ENSG00000010278	CD9	rs36007563	24164	C	T	1.07694	0.0341255	1e-200	0.0395836	995.839
eqtl-a-ENSG00000010278	CD9	rs11553699	29817	G	A	0.115067	0.0190253	1.47e-09	0.0012253	36.5771
eqtl-a-ENSG00000010278	CD9	rs11064040	30558	A	G	-0.58403	0.0113585	1e-200	0.0796282	2643.63
eqtl-a-ENSG00000010292	NCAPD2	rs10774431	31017	C	T	-0.130215	0.0118547	4.54e-28	0.00387485	120.646
eqtl-a-ENSG00000010292	NCAPD2	rs7133104	14458	G	A	0.298219	0.0471552	2.55e-10	0.00275869	39.99
eqtl-a-ENSG00000010292	NCAPD2	rs12816349	30902	A	G	0.321591	0.0137667	1.09e-120	0.0173524	545.657
eqtl-a-ENSG00000010292	NCAPD2	rs2286721	31567	A	G	-0.763137	0.0139889	1e-200	0.0861544	2975.85
eqtl-a-ENSG00000010295	IFFO1	rs149007767	29114	T	C	-0.133234	0.0166439	1.19e-15	0.00219616	64.0752
eqtl-a-ENSG00000010295	IFFO1	rs7297283	30601	G	C	-0.422705	0.0131617	1e-200	0.0326075	1031.39
eqtl-a-ENSG00000010295	IFFO1	rs11064282	26840	G	T	-0.367214	0.0330113	9.59e-29	0.00458916	123.732
eqtl-a-ENSG00000010327	STAB1	rs141094656	21415	C	T	-0.4826	0.0428361	1.92e-29	0.0058921	126.915
eqtl-a-ENSG00000010327	STAB1	rs12478601	31086	T	C	0.074495	0.0120219	5.76e-10	0.00123369	38.3955
eqtl-a-ENSG00000010327	STAB1	rs75482444	7142	C	A	-0.315752	0.0520193	1.28e-09	0.00513226	36.8334
eqtl-a-ENSG00000010327	STAB1	rs3821831	31470	T	C	0.0891552	0.0124944	9.65e-13	0.00161534	50.9137
eqtl-a-ENSG00000010327	STAB1	rs352155	27096	C	T	-0.976429	0.0295219	1e-200	0.038806	1093.86
eqtl-a-ENSG00000010327	STAB1	rs1847472	31086	A	C	0.0819187	0.0127077	1.15e-10	0.00133502	41.5532
eqtl-a-ENSG00000010327	STAB1	rs149007767	29863	T	C	-0.170534	0.0166197	1.06e-24	0.00351329	105.28
eqtl-a-ENSG00000010327	STAB1	rs35979828	29622	T	C	-0.183047	0.0256028	8.7e-13	0.00172261	51.1118
eqtl-a-ENSG00000010327	STAB1	rs2239630	31355	G	A	0.144269	0.0118502	4.24e-34	0.00470479	148.206
eqtl-a-ENSG00000010327	STAB1	rs13333054	31470	T	C	0.0932258	0.0145558	1.51e-10	0.00130178	41.0178
eqtl-a-ENSG00000010327	STAB1	rs913678	31086	C	T	0.0864178	0.0128839	1.98e-11	0.00144517	44.9867
eqtl-a-ENSG00000010327	STAB1	rs2902940	31355	G	A	0.129672	0.0132884	1.7e-22	0.00302777	95.2181
eqtl-a-ENSG00000010539	ZNF200	rs12466022	27185	A	C	-0.0746399	0.0135522	3.63e-08	0.00111457	30.3313
eqtl-a-ENSG00000010539	ZNF200	rs149007767	29863	T	C	0.120956	0.0166505	3.75e-13	0.00176401	52.7681
eqtl-a-ENSG00000010539	ZNF200	rs7846314	31355	T	A	0.0872896	0.0155303	1.9e-08	0.00100652	31.5891
eqtl-a-ENSG00000010539	ZNF200	rs6501166	31347	C	G	0.217929	0.0118296	8.69e-76	0.0107107	339.361
eqtl-a-ENSG00000010539	ZNF200	rs2741916	31470	A	G	0.350174	0.0115451	1e-200	0.0284028	919.909
eqtl-a-ENSG00000010539	ZNF200	rs2179016	27883	G	C	-0.0790009	0.0125752	3.34e-10	0.00141345	39.4642
eqtl-a-ENSG00000010610	CD4	rs2524054	30488	C	A	-0.0851221	0.0137607	6.18e-10	0.00125352	38.2627
eqtl-a-ENSG00000010610	CD4	rs7296859	30902	G	C	-0.345248	0.0125524	1.55e-166	0.0238956	756.451
eqtl-a-ENSG00000010610	CD4	rs2855535	29989	C	T	-0.330496	0.0337072	1.07e-22	0.00319547	96.1298
eqtl-a-ENSG00000010610	CD4	rs1050629	31181	A	G	-0.3885	0.0336857	8.97e-31	0.00424768	133.003
eqtl-a-ENSG00000010626	LRRC23	rs11064426	29469	C	A	0.493676	0.0122806	1e-200	0.0519869	1615.9
eqtl-a-ENSG00000010626	LRRC23	rs11064462	25331	A	G	-0.194137	0.0319158	1.18e-09	0.00145854	36.9974
eqtl-a-ENSG00000010626	LRRC23	rs7299785	28332	C	T	-0.252771	0.0378043	2.29e-11	0.00157547	44.7035
eqtl-a-ENSG00000010810	FYN	rs1067141	31184	C	T	-0.103944	0.0144213	5.69e-13	0.00166317	51.9472
eqtl-a-ENSG00000010810	FYN	rs1474466	31565	G	A	-0.144223	0.0118545	4.7e-34	0.00466729	148.005
eqtl-a-ENSG00000010810	FYN	rs10423726	14710	A	C	0.0716818	0.0121119	3.25e-09	0.00237546	35.0215
eqtl-a-ENSG00000011007	ELOA	rs190085468	10332	G	A	-0.271269	0.048715	2.57e-08	0.00299219	31.0021
eqtl-a-ENSG00000011007	ELOA	rs140475877	25692	T	C	0.233015	0.0267078	2.67e-18	0.00295399	76.1128
eqtl-a-ENSG00000011007	ELOA	rs11580461	31021	A	T	-0.396317	0.0130945	1e-200	0.0286822	915.966
eqtl-a-ENSG00000011021	CLCN6	rs4845876	31684	C	A	-0.219281	0.0129142	1.16e-64	0.00901764	288.297
eqtl-a-ENSG00000011021	CLCN6	rs17376426	29227	T	C	-0.16689	0.029199	1.09e-08	0.00111649	32.6659
eqtl-a-ENSG00000011021	CLCN6	rs114941496	28587	A	G	0.879524	0.0246914	1e-200	0.0424986	1268.74
eqtl-a-ENSG00000011105	TSPAN9	rs1434282	31684	T	C	-0.0996415	0.013108	2.93e-14	0.00182044	57.7804
eqtl-a-ENSG00000011105	TSPAN9	rs4670221	31684	G	C	-0.0793	0.0126127	3.23e-10	0.00124609	39.5278
eqtl-a-ENSG00000011105	TSPAN9	rs1354034	31684	C	T	0.482322	0.0115581	1e-200	0.0520984	1741.3
eqtl-a-ENSG00000011105	TSPAN9	rs114694170	30031	C	T	0.15969	0.0266956	2.21e-09	0.00119012	35.7806
eqtl-a-ENSG00000011105	TSPAN9	rs7075195	31569	G	A	0.118175	0.0120128	7.78e-23	0.00305614	96.7688
eqtl-a-ENSG00000011105	TSPAN9	rs11602954	26110	A	G	0.188257	0.0144814	1.23e-38	0.00643091	168.985
eqtl-a-ENSG00000011105	TSPAN9	rs10876550	31684	A	G	0.165522	0.012021	3.89e-43	0.00594839	189.585
eqtl-a-ENSG00000011105	TSPAN9	rs11553699	30031	G	A	0.150241	0.019008	2.7e-15	0.00207602	62.4705
eqtl-a-ENSG00000011105	TSPAN9	rs71577846	30542	C	T	0.225166	0.0304673	1.47e-13	0.00178511	54.6147
eqtl-a-ENSG00000011105	TSPAN9	rs2950393	31569	A	G	0.0864065	0.0127648	1.3e-11	0.00144935	45.8181
eqtl-a-ENSG00000011105	TSPAN9	rs71458049	31231	A	G	-0.256949	0.025203	2.08e-24	0.00331711	103.935
eqtl-a-ENSG00000011105	TSPAN9	rs10512472	31684	C	T	0.374414	0.015201	5.92e-134	0.0187881	606.642
eqtl-a-ENSG00000011105	TSPAN9	rs11082304	31300	T	G	0.103537	0.0118718	2.75e-18	0.00242415	76.0554
eqtl-a-ENSG00000011105	TSPAN9	rs11696739	31684	A	G	-0.0677218	0.0123461	4.13e-08	0.000948736	30.0864
eqtl-a-ENSG00000011105	TSPAN9	rs13042885	31569	T	C	-0.101394	0.0131675	1.36e-14	0.00187474	59.2912
eqtl-a-ENSG00000011114	BTBD7	rs10144067	30152	T	C	0.0898364	0.0120565	9.24e-14	0.00183801	55.5179
eqtl-a-ENSG00000011114	BTBD7	rs10140069	30158	G	A	0.121762	0.0127205	1.05e-21	0.00302897	91.6192
eqtl-a-ENSG00000011114	BTBD7	rs10147990	31684	A	G	-0.268006	0.0116977	3.61e-116	0.0162972	524.881
eqtl-a-ENSG00000011198	ABHD5	rs28498283	26953	T	A	0.0879843	0.0136471	1.14e-10	0.00153976	41.5621
eqtl-a-ENSG00000011198	ABHD5	rs114302694	31181	G	T	-0.253468	0.0349808	4.29e-13	0.00168099	52.5
eqtl-a-ENSG00000011198	ABHD5	rs76958399	31240	T	G	-0.391352	0.0353554	1.77e-28	0.00390672	122.517
eqtl-a-ENSG00000011198	ABHD5	rs55659203	31568	G	A	-0.549402	0.0262945	6.05e-97	0.0136408	436.539
eqtl-a-ENSG00000011198	ABHD5	rs77526211	29277	A	G	-0.208468	0.0292185	9.69e-13	0.00173573	50.9018
eqtl-a-ENSG00000011295	TTC19	rs12451376	21339	C	G	-0.169051	0.0163908	6.1e-25	0.00496023	106.364
eqtl-a-ENSG00000011295	TTC19	rs2535613	26487	G	A	0.366222	0.011822	1e-200	0.0349637	959.564
eqtl-a-ENSG00000011295	TTC19	rs62072376	8749	A	G	0.331446	0.050075	3.62e-11	0.0049826	43.801
eqtl-a-ENSG00000011376	LARS2	rs2138209	31181	C	T	-0.416693	0.0124343	1e-200	0.0347643	1122.95
eqtl-a-ENSG00000011376	LARS2	rs114078070	27709	G	T	-0.25043	0.0423309	3.3e-09	0.0012615	34.9966
eqtl-a-ENSG00000011376	LARS2	rs77926264	29272	A	G	0.314438	0.0347303	1.38e-19	0.00279246	81.964
eqtl-a-ENSG00000011405	PIK3C2A	rs448671	26196	G	T	-0.0842678	0.0135463	4.95e-10	0.00147505	38.6945
eqtl-a-ENSG00000011405	PIK3C2A	rs11024110	26080	A	T	-0.40354	0.0124059	1e-200	0.0389886	1057.99
eqtl-a-ENSG00000011405	PIK3C2A	rs7108578	26196	C	T	0.13455	0.0150334	3.55e-19	0.00304854	80.0977
eqtl-a-ENSG00000011422	PLAUR	rs3774937	31355	C	T	0.0808199	0.0127346	2.2e-10	0.00128293	40.2753
eqtl-a-ENSG00000011422	PLAUR	rs56330463	31355	C	T	-0.170737	0.0119814	4.47e-46	0.00643472	203.054
eqtl-a-ENSG00000011422	PLAUR	rs56388170	31141	T	G	-0.0948046	0.0131031	4.64e-13	0.00167822	52.3459
eqtl-a-ENSG00000011422	PLAUR	rs77526211	29063	A	G	0.191511	0.0292267	5.66e-11	0.00147518	42.9337
eqtl-a-ENSG00000011422	PLAUR	rs116869386	16096	A	G	0.120063	0.0210324	1.14e-08	0.00202043	32.5827
eqtl-a-ENSG00000011422	PLAUR	rs4760	30333	G	A	0.199316	0.017283	9.06e-31	0.00436547	132.99
eqtl-a-ENSG00000011422	PLAUR	rs56681946	31023	C	T	0.118559	0.0122554	3.89e-22	0.00300761	93.5807
eqtl-a-ENSG00000012061	ERCC1	rs149110519	25521	T	C	0.153613	0.0266264	7.97e-09	0.00130247	33.281
eqtl-a-ENSG00000012061	ERCC1	rs4511641	31141	C	A	0.0718333	0.0120578	2.56e-09	0.00113838	35.4885
eqtl-a-ENSG00000012061	ERCC1	rs3212985	31350	G	C	0.277519	0.0146681	7.83e-80	0.0112894	357.94
eqtl-a-ENSG00000012061	ERCC1	rs4572514	31010	C	T	-0.495187	0.015998	1e-200	0.0299703	958.03
eqtl-a-ENSG00000012124	CD22	rs17056278	31569	G	C	-0.175218	0.0243915	6.78e-13	0.00163196	51.6004
eqtl-a-ENSG00000012124	CD22	rs34794906	27494	C	T	-0.0881082	0.0128421	6.84e-12	0.00170915	47.0683
eqtl-a-ENSG00000012124	CD22	rs11065987	31185	G	A	-0.0852209	0.0122366	3.29e-12	0.00155292	48.5001
eqtl-a-ENSG00000012124	CD22	rs3540	31684	A	G	0.0735211	0.0128025	9.32e-09	0.00103978	32.9767
eqtl-a-ENSG00000012124	CD22	rs12453507	31569	G	C	-0.0957065	0.0118776	7.78e-16	0.00205245	64.9229
eqtl-a-ENSG00000012124	CD22	rs7210990	31569	A	C	0.0785429	0.0118929	4e-11	0.00137968	43.6125
eqtl-a-ENSG00000012124	CD22	rs12327820	26609	C	A	0.302255	0.0185224	7.33e-60	0.0099083	266.269
eqtl-a-ENSG00000012124	CD22	rs4810485	31300	G	T	-0.117043	0.013652	1.01e-17	0.0023428	73.4972
eqtl-a-ENSG00000012223	LTF	rs1375493	31569	A	G	0.153458	0.0119359	7.88e-38	0.00520883	165.288
eqtl-a-ENSG00000012223	LTF	rs181225830	17424	A	G	-0.382933	0.0541486	1.53e-12	0.00286206	50.0059
eqtl-a-ENSG00000012223	LTF	rs2451258	31684	T	C	-0.136318	0.0127615	1.24e-26	0.00358841	114.097
eqtl-a-ENSG00000012223	LTF	rs3735485	30971	G	A	-0.0987044	0.0161005	8.77e-10	0.00121203	37.5808
eqtl-a-ENSG00000012223	LTF	rs7846314	31569	T	A	-0.0936351	0.0155277	1.64e-09	0.00115054	36.361
eqtl-a-ENSG00000012223	LTF	rs13289095	28587	T	G	0.144319	0.0183072	3.2e-15	0.00216916	62.1402
eqtl-a-ENSG00000012223	LTF	rs1012068	31300	G	T	-0.123688	0.0132731	1.18e-20	0.0027667	86.8326
eqtl-a-ENSG00000012232	EXTL3	rs10187424	31684	C	T	-0.0939517	0.0120297	5.71e-15	0.00192143	60.9919
eqtl-a-ENSG00000012232	EXTL3	rs56330463	31569	C	T	-0.0765348	0.0120501	2.14e-10	0.00127621	40.3375
eqtl-a-ENSG00000012232	EXTL3	rs56388170	31355	T	G	-0.155306	0.0130621	1.33e-32	0.00448838	141.359
eqtl-a-ENSG00000012232	EXTL3	rs149007767	30077	T	C	-0.174078	0.0166171	1.12e-25	0.00363547	109.736
eqtl-a-ENSG00000012232	EXTL3	rs13258975	31560	A	G	0.0925959	0.0162646	1.25e-08	0.00102592	32.4093
eqtl-a-ENSG00000012232	EXTL3	rs2731439	31569	T	C	0.139032	0.0124598	6.51e-29	0.00392859	124.503
eqtl-a-ENSG00000012232	EXTL3	rs77526211	29277	A	G	-0.209589	0.0292179	7.32e-13	0.00175449	51.4528
eqtl-a-ENSG00000012660	ELOVL5	rs45621538	29078	C	T	-0.168185	0.0252045	2.51e-11	0.00152894	44.5234
eqtl-a-ENSG00000012660	ELOVL5	rs113274699	31472	T	C	0.335751	0.0181945	4.9e-76	0.0107042	340.508
eqtl-a-ENSG00000012660	ELOVL5	rs35979828	29836	T	C	0.140763	0.0256217	3.93e-08	0.0010106	30.1809
eqtl-a-ENSG00000012779	ALOX5	rs12478601	31300	T	C	0.0679934	0.0120246	1.56e-08	0.00102048	31.9716
eqtl-a-ENSG00000012779	ALOX5	rs56388170	31355	T	G	-0.113784	0.0130924	3.59e-18	0.0024031	75.5259
eqtl-a-ENSG00000012779	ALOX5	rs35300270	31355	T	C	-0.377516	0.0245202	1.74e-53	0.00750317	237.025
eqtl-a-ENSG00000012779	ALOX5	rs117131030	15407	T	C	-0.303695	0.044054	5.43e-12	0.00307503	47.5169
eqtl-a-ENSG00000012779	ALOX5	rs61854878	25548	T	G	0.402618	0.0434896	2.09e-20	0.00334352	85.7001
eqtl-a-ENSG00000012779	ALOX5	rs4949006	31684	T	C	0.31782	0.0118458	1.45e-158	0.0222145	719.791
eqtl-a-ENSG00000012822	CALCOCO1	rs9480866	31684	T	C	0.109405	0.0161696	1.32e-11	0.00144281	45.7771
eqtl-a-ENSG00000012822	CALCOCO1	rs149007767	30077	T	C	0.153286	0.0166316	3.07e-20	0.00281629	84.9392
eqtl-a-ENSG00000012822	CALCOCO1	rs11170657	31684	G	A	-0.234542	0.0174686	4.22e-41	0.00565745	180.259
eqtl-a-ENSG00000012822	CALCOCO1	rs7210990	31569	A	C	-0.0740625	0.0118949	4.77e-10	0.00122654	38.7657
eqtl-a-ENSG00000013016	EHD3	rs2365214	31568	C	T	0.111414	0.0125696	7.72e-19	0.00248262	78.5614
eqtl-a-ENSG00000013016	EHD3	rs655029	31234	A	G	-0.273938	0.0132209	2.29e-95	0.013559	429.294
eqtl-a-ENSG00000013016	EHD3	rs1354034	31684	C	T	0.285874	0.0120117	3.36e-125	0.0175633	566.387
eqtl-a-ENSG00000013016	EHD3	rs10820606	26161	C	A	-0.206823	0.0138892	3.77e-50	0.00840472	221.723
eqtl-a-ENSG00000013016	EHD3	rs505404	31569	G	T	0.118315	0.0142858	1.21e-16	0.00216804	68.5872
eqtl-a-ENSG00000013288	MAN2B2	rs11937713	27274	T	C	-0.729651	0.0201219	1e-200	0.0459933	1314.8
eqtl-a-ENSG00000013288	MAN2B2	rs12695	31569	G	C	-0.152136	0.0160228	2.2e-21	0.00284766	90.1487
eqtl-a-ENSG00000013288	MAN2B2	rs192170695	15779	C	A	0.218063	0.0399558	4.83e-08	0.00188411	29.7817
eqtl-a-ENSG00000013306	SLC25A39	rs3896594	31355	G	T	0.0759576	0.0122637	5.88e-10	0.00122197	38.3594
eqtl-a-ENSG00000013306	SLC25A39	rs1354034	31470	C	T	-0.0786388	0.0122325	1.29e-10	0.00131153	41.3253
eqtl-a-ENSG00000013306	SLC25A39	rs628751	31470	A	C	-0.0861752	0.0118821	4.09e-13	0.00166862	52.5957
eqtl-a-ENSG00000013306	SLC25A39	rs6592965	31470	A	G	0.0946449	0.0119381	2.23e-15	0.00199324	62.8487
eqtl-a-ENSG00000013306	SLC25A39	rs8073060	30971	A	T	0.189457	0.0128198	2.02e-49	0.00700248	218.389
eqtl-a-ENSG00000013306	SLC25A39	rs12601548	31470	T	C	0.172981	0.0120339	7.49e-47	0.00652297	206.612
eqtl-a-ENSG00000013306	SLC25A39	rs35033748	27110	C	T	-0.0816821	0.0144539	1.59e-08	0.00117664	31.9339
eqtl-a-ENSG00000013374	NUB1	rs740512	26304	G	A	-0.0995718	0.0128389	8.81e-15	0.00228141	60.1429
eqtl-a-ENSG00000013374	NUB1	rs405281	31256	A	G	-0.248275	0.0118651	3.17e-97	0.0138149	437.82
eqtl-a-ENSG00000013374	NUB1	rs113920358	26912	T	C	-0.292219	0.0186991	4.74e-55	0.00899303	244.199
eqtl-a-ENSG00000013374	NUB1	rs11189181	31256	G	A	-0.0941227	0.012995	4.39e-13	0.00167562	52.4576
eqtl-a-ENSG00000013374	NUB1	rs653178	28105	T	C	-0.0756424	0.0119248	2.25e-10	0.00142963	40.2344
eqtl-a-ENSG00000013523	ANGEL1	rs6574316	26606	T	G	-0.275244	0.0121848	5.56e-113	0.0188178	510.23
eqtl-a-ENSG00000013523	ANGEL1	rs10133337	26488	T	A	-0.292665	0.0130362	1.27e-111	0.0186726	503.972
eqtl-a-ENSG00000013523	ANGEL1	rs4903489	26494	T	C	0.426972	0.0139955	1e-200	0.0339375	930.656
eqtl-a-ENSG00000013561	RNF14	rs3761758	30519	T	G	-0.152195	0.0170055	3.56e-19	0.00261766	80.0928
eqtl-a-ENSG00000013561	RNF14	rs252108	30277	G	A	-0.530587	0.0150924	1e-200	0.03922	1235.86
eqtl-a-ENSG00000013561	RNF14	rs7734658	30601	C	T	0.383534	0.0154578	6.71e-136	0.0197209	615.579
eqtl-a-ENSG00000013573	DDX11	rs147981800	17693	T	C	-0.631902	0.0498979	9.36e-37	0.00898286	160.356
eqtl-a-ENSG00000013573	DDX11	rs35040	26278	A	T	-0.683836	0.0106015	1e-200	0.136692	4160.41
eqtl-a-ENSG00000013573	DDX11	rs33217	25950	G	C	0.318152	0.0202894	2.05e-55	0.00938637	245.865
eqtl-a-ENSG00000013573	DDX11	rs35051	26395	A	C	0.444311	0.013571	1e-200	0.0390248	1071.81
eqtl-a-ENSG00000013573	DDX11	rs10843987	26395	T	G	0.129445	0.011874	1.14e-27	0.00448233	118.835
eqtl-a-ENSG00000013573	DDX11	rs117776622	24644	C	T	0.169089	0.0303218	2.46e-08	0.00126026	31.0946
eqtl-a-ENSG00000013725	CD6	rs6679677	29781	A	C	0.112764	0.0192282	4.51e-09	0.00115351	34.3902
eqtl-a-ENSG00000013725	CD6	rs7578575	31684	A	T	0.119649	0.0131679	1.02e-19	0.00259905	82.5577
eqtl-a-ENSG00000013725	CD6	rs9270965	24117	G	A	-0.111135	0.0126042	1.17e-18	0.00321329	77.7383
eqtl-a-ENSG00000013725	CD6	rs72928038	29113	A	G	-0.0898395	0.0162939	3.51e-08	0.00104314	30.3987
eqtl-a-ENSG00000013725	CD6	rs34383631	31355	T	C	-0.362353	0.0119724	1e-200	0.028385	915.954
eqtl-a-ENSG00000013725	CD6	rs477537	31231	C	A	0.102292	0.0122968	8.89e-17	0.00221081	69.1945
eqtl-a-ENSG00000013725	CD6	rs55753183	31563	C	A	-0.156928	0.0125247	5.14e-36	0.00494918	156.978
eqtl-a-ENSG00000013810	TACC3	rs146594798	10333	T	C	0.297845	0.0438034	1.05e-11	0.00445451	46.2254
eqtl-a-ENSG00000013810	TACC3	rs13112920	9825	C	T	0.0921605	0.0146414	3.09e-10	0.00401647	39.6128
eqtl-a-ENSG00000013810	TACC3	rs10010688	10896	T	A	-0.131227	0.0129379	3.57e-24	0.00935342	102.858
eqtl-a-ENSG00000013810	TACC3	rs6852065	14263	T	C	0.378939	0.011622	1e-200	0.0693657	1062.96
eqtl-a-ENSG00000013810	TACC3	rs149110519	10586	T	C	-0.178663	0.0266153	1.91e-11	0.00423867	45.0531
eqtl-a-ENSG00000014216	CAPN1	rs585210	31565	C	G	0.224138	0.0118886	2.77e-79	0.0111353	355.42
eqtl-a-ENSG00000014216	CAPN1	rs2285346	28576	A	G	-0.153637	0.0144288	1.78e-26	0.00395194	113.371
eqtl-a-ENSG00000014216	CAPN1	rs72932837	31569	T	C	-0.43205	0.0139484	1e-200	0.0294955	959.382
eqtl-a-ENSG00000014257	ACP3	rs12466022	27399	A	C	-0.0820955	0.0135491	1.37e-09	0.00133814	36.7101
eqtl-a-ENSG00000014257	ACP3	rs13067357	30507	T	C	-0.229104	0.0329357	3.5e-12	0.00158359	48.3841
eqtl-a-ENSG00000014257	ACP3	rs3914905	31569	G	A	-0.483887	0.0155263	1e-200	0.029849	971.235
eqtl-a-ENSG00000014257	ACP3	rs2010811	31177	A	G	-0.179614	0.0135332	3.36e-40	0.00561821	176.137
eqtl-a-ENSG00000014257	ACP3	rs71315648	19424	C	T	0.485068	0.0467148	2.95e-25	0.00552018	107.808
eqtl-a-ENSG00000014257	ACP3	rs2998286	31569	C	T	0.0879351	0.0143275	8.38e-10	0.0011918	37.6666
eqtl-a-ENSG00000014257	ACP3	rs7210990	31569	A	C	-0.0969176	0.0118833	3.46e-16	0.0021026	66.5126
eqtl-a-ENSG00000014824	SLC30A9	rs111311484	24593	T	C	0.21612	0.0351513	7.84e-10	0.00153472	37.7983
eqtl-a-ENSG00000014824	SLC30A9	rs139876401	23892	G	A	-0.936005	0.038251	3.07e-132	0.0244494	598.735
eqtl-a-ENSG00000014824	SLC30A9	rs6816870	30820	T	G	0.28295	0.0261746	3.09e-27	0.00377731	116.851
eqtl-a-ENSG00000014914	MTMR11	rs112111167	30538	A	G	-0.276588	0.022345	3.43e-35	0.0049922	153.207
eqtl-a-ENSG00000014914	MTMR11	rs72692819	29984	C	G	0.397875	0.0230392	8e-67	0.00984851	298.215
eqtl-a-ENSG00000014914	MTMR11	rs6700343	31684	A	G	0.142862	0.0248403	8.86e-09	0.00104286	33.0744
eqtl-a-ENSG00000014914	MTMR11	rs1375493	31569	A	G	0.075069	0.011989	3.81e-10	0.00124038	39.2038
eqtl-a-ENSG00000014914	MTMR11	rs2228467	29452	C	T	0.167694	0.0239885	2.74e-12	0.00165651	48.8652
eqtl-a-ENSG00000014914	MTMR11	rs3733018	31355	C	A	-0.0934266	0.0123854	4.59e-14	0.00181145	56.8975
eqtl-a-ENSG00000014914	MTMR11	rs2229094	30602	C	T	-0.0830359	0.013335	4.75e-10	0.00126545	38.7719
eqtl-a-ENSG00000014914	MTMR11	rs4917014	31300	G	T	-0.0841437	0.0127773	4.54e-11	0.00138363	43.3648
eqtl-a-ENSG00000014914	MTMR11	rs149007767	30077	T	C	0.112391	0.0166548	1.5e-11	0.00151179	45.536
eqtl-a-ENSG00000014914	MTMR11	rs10098310	31569	A	G	-0.0842365	0.0120188	2.41e-12	0.00155361	49.1192
eqtl-a-ENSG00000014914	MTMR11	rs10980800	31684	C	T	0.115561	0.0142623	5.39e-16	0.00206778	65.6472
eqtl-a-ENSG00000014914	MTMR11	rs35979828	29836	T	C	0.17834	0.0256052	3.28e-12	0.00162329	48.5079
eqtl-a-ENSG00000014914	MTMR11	rs1800973	28627	A	C	0.150653	0.023909	2.96e-10	0.00138502	39.7011
eqtl-a-ENSG00000014914	MTMR11	rs7178572	31684	G	A	0.0836086	0.0128692	8.21e-11	0.0013304	42.2057
eqtl-a-ENSG00000014914	MTMR11	rs13333054	31684	T	C	-0.154026	0.0145192	2.72e-26	0.00353935	112.532
eqtl-a-ENSG00000014914	MTMR11	rs7212590	31569	T	C	0.202865	0.0207187	1.23e-22	0.00302769	95.8654
eqtl-a-ENSG00000014914	MTMR11	rs4142441	31599	G	A	0.171519	0.016336	8.71e-26	0.00347654	110.231
eqtl-a-ENSG00000014914	MTMR11	rs17196752	31684	T	C	-0.101558	0.0148253	7.36e-12	0.0014789	46.9239
eqtl-a-ENSG00000017483	SLC38A5	rs3896594	9188	G	T	0.0694989	0.0122664	1.47e-08	0.00348166	32.0942
eqtl-a-ENSG00000017483	SLC38A5	rs6592965	9188	A	G	-0.399928	0.0114813	1e-200	0.116652	1213.07
eqtl-a-ENSG00000017483	SLC38A5	rs225245	9188	G	A	-0.135935	0.0119344	4.68e-30	0.0139236	129.708
eqtl-a-ENSG00000017797	RALBP1	rs2594836	31569	A	G	-0.0801051	0.013722	5.3e-09	0.00107834	34.0767
eqtl-a-ENSG00000017797	RALBP1	rs72941910	26376	A	G	-0.250838	0.0254772	7.15e-23	0.00366169	96.9282
eqtl-a-ENSG00000017797	RALBP1	rs117549632	31230	C	T	1.03652	0.0207312	1e-200	0.0741127	2499.65
eqtl-a-ENSG00000017797	RALBP1	rs12150726	31684	A	G	0.108463	0.0184144	3.86e-09	0.00109379	34.6913
eqtl-a-ENSG00000017797	RALBP1	rs62088916	25309	T	C	0.667196	0.0437419	1.57e-52	0.00910883	232.636
eqtl-a-ENSG00000017797	RALBP1	rs11876700	31569	G	C	0.453951	0.0226838	4.33e-89	0.0125271	400.46
eqtl-a-ENSG00000017797	RALBP1	rs116953370	26670	G	T	-0.252008	0.0457846	3.71e-08	0.00113468	30.294
eqtl-a-ENSG00000018280	SLC11A1	rs62182121	29949	C	T	-0.950675	0.0371766	3.13e-144	0.0213679	653.877
eqtl-a-ENSG00000018280	SLC11A1	rs10187424	31684	C	T	0.107017	0.0120219	5.5e-19	0.00249479	79.2377
eqtl-a-ENSG00000018280	SLC11A1	rs13004810	7917	T	C	0.394403	0.0533236	1.4e-13	0.00686262	54.693
eqtl-a-ENSG00000018280	SLC11A1	rs17572109	28802	A	G	0.49284	0.0144185	1e-200	0.0389834	1168.27
eqtl-a-ENSG00000018280	SLC11A1	rs111995121	31197	G	T	0.781912	0.0380815	1.1e-93	0.0133335	421.56
eqtl-a-ENSG00000018280	SLC11A1	rs12472559	8144	G	A	0.264239	0.0365162	4.61e-13	0.00638854	52.3499
eqtl-a-ENSG00000018280	SLC11A1	rs3774937	31569	C	T	-0.0695526	0.0127393	4.77e-08	0.000943333	29.8063
eqtl-a-ENSG00000018280	SLC11A1	rs56330463	31569	C	T	-0.0658972	0.0120545	4.59e-08	0.000945723	29.8819
eqtl-a-ENSG00000018280	SLC11A1	rs149110519	25735	T	C	0.429892	0.026411	1.44e-59	0.0101901	264.92
eqtl-a-ENSG00000018280	SLC11A1	rs149007767	30077	T	C	-0.122404	0.0166498	1.96e-13	0.00179374	54.0436
eqtl-a-ENSG00000018280	SLC11A1	rs56388170	31355	T	G	-0.0999713	0.0131003	2.33e-14	0.00185385	58.2318
eqtl-a-ENSG00000018280	SLC11A1	rs13277976	31569	T	A	-0.10822	0.014479	7.77e-14	0.00176648	55.8612
eqtl-a-ENSG00000018699	TTC27	rs112802653	29141	G	A	0.167899	0.0304712	3.59e-08	0.00104078	30.359
eqtl-a-ENSG00000018699	TTC27	rs3818265	30847	T	C	-0.173797	0.0132104	1.57e-39	0.00557969	173.071
eqtl-a-ENSG00000018699	TTC27	rs34549288	31172	C	T	-0.578877	0.01728	1e-200	0.0347504	1122.17
eqtl-a-ENSG00000019102	VSIG2	rs1354034	31684	C	T	0.197632	0.0121369	1.29e-59	0.00829927	265.138
eqtl-a-ENSG00000019102	VSIG2	rs10761741	31684	T	G	0.0846487	0.0120346	2.01e-12	0.00155905	49.4709
eqtl-a-ENSG00000019102	VSIG2	rs12293621	31684	C	A	0.152212	0.0135422	2.6e-29	0.00397147	126.326
eqtl-a-ENSG00000019102	VSIG2	rs9915021	31569	T	C	0.143416	0.0251996	1.26e-08	0.00102495	32.3877
eqtl-a-ENSG00000019169	MARCO	rs141094656	21629	C	T	-0.466286	0.0428489	1.4e-27	0.00544525	118.409
eqtl-a-ENSG00000019169	MARCO	rs2630709	31569	T	A	-0.0832371	0.0118837	2.48e-12	0.00155166	49.0572
eqtl-a-ENSG00000019169	MARCO	rs72839635	27980	T	C	-0.361365	0.0345163	1.19e-25	0.0039021	109.601
eqtl-a-ENSG00000019169	MARCO	rs72834477	31180	T	C	-0.344451	0.0206241	1.28e-62	0.00886668	278.918
eqtl-a-ENSG00000019169	MARCO	rs185273710	3252	A	G	0.218824	0.0364331	1.9e-09	0.0109712	36.0521
eqtl-a-ENSG00000019169	MARCO	rs12998257	29902	G	C	-0.621571	0.0170289	1e-200	0.0426556	1332.23
eqtl-a-ENSG00000019169	MARCO	rs11904650	26894	G	A	-0.858242	0.0320114	2.43e-158	0.0260315	718.75
eqtl-a-ENSG00000019169	MARCO	rs12478601	31300	T	C	-0.115962	0.0119986	4.26e-22	0.00297531	93.3991
eqtl-a-ENSG00000019169	MARCO	rs66583010	30077	T	C	-0.390682	0.0246125	9.69e-57	0.00830764	251.945
eqtl-a-ENSG00000019169	MARCO	rs79321128	25754	A	G	0.288376	0.0434131	3.08e-11	0.00171036	44.1208
eqtl-a-ENSG00000019169	MARCO	rs12485444	31240	A	T	0.0999475	0.0118758	3.89e-17	0.00226216	70.8256
eqtl-a-ENSG00000019169	MARCO	rs149007767	30077	T	C	-0.143639	0.0166377	5.96e-18	0.002472	74.5297
eqtl-a-ENSG00000019169	MARCO	rs2157770	23876	G	A	-0.0853519	0.0126139	1.32e-11	0.00191396	45.7816
eqtl-a-ENSG00000019485	PRDM11	rs1545466	31256	A	G	0.0858765	0.0118857	5e-13	0.00166741	52.2001
eqtl-a-ENSG00000019485	PRDM11	rs2863165	31254	A	T	0.134467	0.0121042	1.13e-28	0.00393316	123.405
eqtl-a-ENSG00000019485	PRDM11	rs12363092	31255	T	G	0.082366	0.0137398	2.04e-09	0.00114846	35.9341
eqtl-a-ENSG00000019582	CD74	rs12478601	31086	T	C	0.0666135	0.0120252	3.03e-08	0.000986158	30.684
eqtl-a-ENSG00000019582	CD74	rs2305480	31086	A	G	-0.0734472	0.0119728	8.54e-10	0.00120912	37.6297
eqtl-a-ENSG00000019582	CD74	rs4810485	31086	G	T	-0.0813184	0.0136704	2.71e-09	0.00113699	35.3824
eqtl-a-ENSG00000019995	ZRANB1	rs190117883	27816	T	C	0.932702	0.0184392	1e-200	0.0842347	2558.41
eqtl-a-ENSG00000019995	ZRANB1	rs76798703	31240	G	C	-0.186893	0.0270892	5.23e-12	0.00152132	47.5955
eqtl-a-ENSG00000019995	ZRANB1	rs117385447	27069	T	C	-0.149235	0.0263312	1.45e-08	0.00118526	32.1194
eqtl-a-ENSG00000019995	ZRANB1	rs225245	31355	G	A	-0.0657647	0.0119764	3.99e-08	0.000960747	30.1513
eqtl-a-ENSG00000020922	MRE11	rs2658762	26609	G	A	0.0830866	0.0123486	1.71e-11	0.00169848	45.2683
eqtl-a-ENSG00000020922	MRE11	rs598645	26483	T	A	0.406938	0.0117618	1e-200	0.0432456	1196.95
eqtl-a-ENSG00000020922	MRE11	rs518276	26494	A	G	0.500156	0.011428	1e-200	0.0674229	1915.3
eqtl-a-ENSG00000020922	MRE11	rs476209	26609	T	G	0.15952	0.0154406	5.09e-25	0.00399517	106.726
eqtl-a-ENSG00000020922	MRE11	rs77097586	24061	T	C	-0.15479	0.0218498	1.4e-12	0.00208148	50.1828
eqtl-a-ENSG00000021300	PLEKHB1	rs3177928	29827	A	G	0.0963088	0.0164249	4.53e-09	0.00115137	34.3793
eqtl-a-ENSG00000021300	PLEKHB1	rs10944479	28288	A	G	-0.0925774	0.0155796	2.81e-09	0.00124668	35.3075
eqtl-a-ENSG00000021300	PLEKHB1	rs917116	31569	G	T	-0.0845887	0.0137217	7.06e-10	0.00120233	37.9998
eqtl-a-ENSG00000021300	PLEKHB1	rs3741147	31684	G	T	0.479207	0.0168957	5.85e-177	0.0247608	804.39
eqtl-a-ENSG00000021300	PLEKHB1	rs2851712	29084	A	G	0.24778	0.0358292	4.66e-12	0.00164169	47.8221
eqtl-a-ENSG00000021300	PLEKHB1	rs78735409	20966	A	G	-0.249538	0.0431891	7.57e-09	0.00158971	33.3798
eqtl-a-ENSG00000021300	PLEKHB1	rs117793089	27721	A	G	-0.421649	0.0397089	2.44e-26	0.00405093	112.744
eqtl-a-ENSG00000021300	PLEKHB1	rs111505943	29253	C	T	-0.214915	0.0239684	3.05e-19	0.0027409	80.3944
eqtl-a-ENSG00000021355	SERPINB1	rs160666	31684	C	A	0.116817	0.012855	1.02e-19	0.00259955	82.5735
eqtl-a-ENSG00000021355	SERPINB1	rs6915667	31562	G	A	-0.238339	0.0181452	2.07e-39	0.00543669	172.52
eqtl-a-ENSG00000021355	SERPINB1	rs15286	31355	G	A	-0.490809	0.0126272	1e-200	0.0459692	1510.72
eqtl-a-ENSG00000021355	SERPINB1	rs9378712	31565	G	T	-0.0737426	0.0131427	2.01e-08	0.000996389	31.4804
eqtl-a-ENSG00000021355	SERPINB1	rs3859192	31684	T	C	0.0746835	0.0119343	3.9e-10	0.00123447	39.1587
eqtl-a-ENSG00000021488	SLC7A9	rs150688658	6735	G	A	-0.254229	0.0465954	4.86e-08	0.00440059	29.7601
eqtl-a-ENSG00000021488	SLC7A9	rs17238865	30859	A	G	0.521175	0.0171806	1e-200	0.0289566	920.158
eqtl-a-ENSG00000021488	SLC7A9	rs7252338	30399	G	A	0.214729	0.029678	4.65e-13	0.00171912	52.346
eqtl-a-ENSG00000021488	SLC7A9	rs73030677	30077	C	T	-0.241823	0.0227519	2.19e-26	0.00374194	112.962
eqtl-a-ENSG00000021488	SLC7A9	rs11667586	26996	C	T	0.387594	0.0171581	5.48e-113	0.0185517	510.251
eqtl-a-ENSG00000021762	OSBPL5	rs11605446	14141	A	G	-0.59078	0.0451029	3.35e-39	0.0119874	171.546
eqtl-a-ENSG00000021762	OSBPL5	rs7933398	30688	G	C	0.11184	0.0147129	2.93e-14	0.00187937	57.7789
eqtl-a-ENSG00000021762	OSBPL5	rs11026100	31352	C	G	-0.117348	0.0125475	8.57e-21	0.00278203	87.46
eqtl-a-ENSG00000021762	OSBPL5	rs2056423	22995	A	G	0.383982	0.0117677	1e-200	0.0442535	1064.64
eqtl-a-ENSG00000022277	RTF2	rs7846314	25575	T	A	0.0883929	0.0155299	1.26e-08	0.00126512	32.3939
eqtl-a-ENSG00000022277	RTF2	rs11086548	21162	G	A	0.252675	0.0118866	2.84e-100	0.0209063	451.823
eqtl-a-ENSG00000022277	RTF2	rs3761207	24083	A	G	0.0941876	0.0144617	7.38e-11	0.00175822	42.4143
eqtl-a-ENSG00000022556	NLRP2	rs148656985	15509	C	T	-0.255574	0.0409279	4.25e-10	0.00250796	38.9887
eqtl-a-ENSG00000022556	NLRP2	rs55650192	19406	A	G	-0.197448	0.0223229	9.14e-19	0.00401533	78.2275
eqtl-a-ENSG00000022556	NLRP2	rs35450746	26032	C	T	0.42524	0.0139825	1e-200	0.0343106	924.837
eqtl-a-ENSG00000022556	NLRP2	rs59357040	26403	A	G	0.578572	0.0186168	1e-200	0.0352897	965.766
eqtl-a-ENSG00000022556	NLRP2	rs35242182	7353	C	T	-0.357639	0.0475679	5.54e-14	0.00762906	56.5124
eqtl-a-ENSG00000022567	SLC45A4	rs1134924	30842	T	C	0.0702995	0.0119039	3.51e-09	0.00112952	34.8737
eqtl-a-ENSG00000022567	SLC45A4	rs16895831	27510	T	C	0.0878615	0.0146003	1.77e-09	0.00131466	36.2111
eqtl-a-ENSG00000022567	SLC45A4	rs149110519	25462	T	C	-0.208069	0.0266002	5.19e-15	0.00239723	61.1802
eqtl-a-ENSG00000022567	SLC45A4	rs2063386	26304	G	A	0.0714469	0.0119638	2.35e-09	0.001354	35.6612
eqtl-a-ENSG00000022567	SLC45A4	rs12544261	26633	A	C	0.126583	0.0122814	6.56e-25	0.00397289	106.224
eqtl-a-ENSG00000022567	SLC45A4	rs13267647	31244	T	G	-0.179887	0.0122088	3.88e-49	0.00690049	217.083
eqtl-a-ENSG00000022567	SLC45A4	rs141832319	26897	T	C	0.610491	0.0429195	6.5e-46	0.00746605	202.31
eqtl-a-ENSG00000022567	SLC45A4	rs34510023	27421	C	T	-0.509868	0.0159885	1e-200	0.0357604	1016.88
eqtl-a-ENSG00000022840	RNF10	rs643381	30971	A	C	-0.0688623	0.0118894	6.96e-09	0.00108198	33.544
eqtl-a-ENSG00000022840	RNF10	rs12212092	26412	T	C	-0.13693	0.0235911	6.46e-09	0.00127393	33.6874
eqtl-a-ENSG00000022840	RNF10	rs6592965	31684	A	G	0.0974563	0.0119364	3.22e-16	0.00209952	66.657
eqtl-a-ENSG00000022840	RNF10	rs8903	31669	C	T	0.379209	0.0121936	1e-200	0.0296343	967.088
eqtl-a-ENSG00000022840	RNF10	rs75268007	31567	G	C	0.12804	0.0178992	8.46e-13	0.00161841	51.1678
eqtl-a-ENSG00000022840	RNF10	rs8073060	31185	A	T	0.378388	0.0125198	1.18e-200	0.0284575	913.381
eqtl-a-ENSG00000022840	RNF10	rs8887	27399	C	T	0.0802087	0.0119223	1.72e-11	0.00164919	45.2576
eqtl-a-ENSG00000022840	RNF10	rs6084653	31569	G	C	-0.217489	0.0122165	6.7e-71	0.00993989	316.923
eqtl-a-ENSG00000022840	RNF10	rs6014993	26332	G	A	0.071129	0.0118907	2.21e-09	0.00135708	35.7804
eqtl-a-ENSG00000022976	ZNF839	rs1532331	31644	T	G	0.0778662	0.0127838	1.12e-09	0.00117106	37.098
eqtl-a-ENSG00000022976	ZNF839	rs2251246	31643	A	G	-0.118573	0.0186961	2.27e-10	0.00126952	40.22
eqtl-a-ENSG00000022976	ZNF839	rs11626217	26379	A	G	-0.13518	0.0134528	9.34e-24	0.00381313	100.964
eqtl-a-ENSG00000023171	GRAMD1B	rs10893036	25738	A	G	-0.262953	0.0157749	2.2e-62	0.0106803	277.836
eqtl-a-ENSG00000023171	GRAMD1B	rs2282561	26196	T	C	0.176336	0.0195633	2e-19	0.00309185	81.239
eqtl-a-ENSG00000023171	GRAMD1B	rs55837399	25751	T	A	0.311765	0.0148475	6.9e-98	0.0168338	440.874
eqtl-a-ENSG00000023171	GRAMD1B	rs35923643	26079	G	A	0.298945	0.0145061	2.32e-94	0.0160241	424.666
eqtl-a-ENSG00000023892	DEF6	rs1354034	30721	C	T	-0.070467	0.012236	8.47e-09	0.00107842	33.1638
eqtl-a-ENSG00000023892	DEF6	rs1326757	30605	C	A	-0.0878417	0.0125291	2.37e-12	0.00160351	49.1511
eqtl-a-ENSG00000023892	DEF6	rs6457834	29939	A	C	0.104841	0.0128389	3.19e-16	0.0022223	66.6772
eqtl-a-ENSG00000023892	DEF6	rs2689089	30383	A	C	0.414313	0.013335	1e-200	0.0307933	965.256
eqtl-a-ENSG00000023892	DEF6	rs34307089	30721	C	T	0.123782	0.0170194	3.52e-13	0.00171887	52.893
eqtl-a-ENSG00000023892	DEF6	rs10947546	30275	A	G	-0.596905	0.032312	3.38e-76	0.0111463	341.235
eqtl-a-ENSG00000023902	PLEKHO1	rs16833244	25827	G	C	0.44852	0.0241339	4.28e-77	0.0131967	345.362
eqtl-a-ENSG00000023902	PLEKHO1	rs1354034	26609	C	T	0.0785802	0.0122325	1.33e-10	0.00154844	41.2632
eqtl-a-ENSG00000023902	PLEKHO1	rs149110519	20660	T	C	-0.187923	0.0266108	1.64e-12	0.00240806	49.8657
eqtl-a-ENSG00000023902	PLEKHO1	rs111778408	25090	A	G	-0.137498	0.0197364	3.24e-12	0.00193071	48.5313
eqtl-a-ENSG00000024048	UBR2	rs149110519	10586	T	C	-0.201237	0.0266039	3.9e-14	0.00537591	57.2062
eqtl-a-ENSG00000024048	UBR2	rs9381192	14262	A	G	-0.115961	0.0132045	1.61e-18	0.00537845	77.1115
eqtl-a-ENSG00000024048	UBR2	rs12191298	14261	G	A	-0.448512	0.0274459	4.98e-60	0.0183817	267.013
eqtl-a-ENSG00000024048	UBR2	rs149007767	13100	T	C	0.13163	0.0166448	2.61e-15	0.0047513	62.5297
eqtl-a-ENSG00000024862	CCDC28A	rs6915060	31683	C	T	0.331719	0.012431	7.06e-157	0.0219811	712.035
eqtl-a-ENSG00000024862	CCDC28A	rs9385834	31481	A	T	-0.108035	0.0148624	3.62e-13	0.00167562	52.8352
eqtl-a-ENSG00000024862	CCDC28A	rs11189181	31569	G	A	-0.138731	0.0129666	1.03e-26	0.00361295	114.464
eqtl-a-ENSG00000025039	RRAGD	rs56330463	31569	C	T	0.0704949	0.0120527	4.95e-09	0.00108247	34.2073
eqtl-a-ENSG00000025039	RRAGD	rs3822872	31683	C	T	0.447276	0.0142362	1e-200	0.0302143	987.042
eqtl-a-ENSG00000025039	RRAGD	rs4707512	30902	G	A	-0.100157	0.011899	3.85e-17	0.0022875	70.8457
eqtl-a-ENSG00000025039	RRAGD	rs4593337	31227	G	A	-0.395468	0.0170327	3e-119	0.0169704	539.049
eqtl-a-ENSG00000025039	RRAGD	rs9444630	31682	G	A	-0.0687339	0.0121417	1.5e-08	0.00101049	32.0447
eqtl-a-ENSG00000025156	HSF2	rs139360283	24803	T	C	-0.522615	0.0502597	2.52e-25	0.00434041	108.116
eqtl-a-ENSG00000025156	HSF2	rs12196116	30941	G	A	0.123559	0.0144871	1.48e-17	0.00234548	72.7374
eqtl-a-ENSG00000025156	HSF2	rs12665320	30757	T	G	-0.45134	0.0265796	1.14e-64	0.00928783	288.325
eqtl-a-ENSG00000025156	HSF2	rs530928	31470	T	C	0.384436	0.012682	1e-200	0.0283711	918.851
eqtl-a-ENSG00000025434	NR1H3	rs113083342	13013	G	A	-0.372801	0.0376715	4.32e-23	0.00746956	97.9178
eqtl-a-ENSG00000025434	NR1H3	rs143506177	24973	C	T	-0.40261	0.0402646	1.54e-23	0.00398764	99.9741
eqtl-a-ENSG00000025434	NR1H3	rs11039186	26278	T	C	-0.306784	0.0337648	1.03e-19	0.00313172	82.5475
eqtl-a-ENSG00000025434	NR1H3	rs191300557	19297	A	G	0.244622	0.0380687	1.31e-10	0.00213519	41.2867
eqtl-a-ENSG00000025434	NR1H3	rs3729949	3086	T	C	-0.319185	0.0485246	4.77e-11	0.0138267	43.2394
eqtl-a-ENSG00000025434	NR1H3	rs61914719	31569	T	C	-0.368493	0.016885	1.38e-105	0.0148625	476.243
eqtl-a-ENSG00000025434	NR1H3	rs140502323	25482	A	G	-0.279182	0.0375901	1.11e-13	0.00216001	55.1561
eqtl-a-ENSG00000025434	NR1H3	rs61882680	26376	T	C	1.15979	0.0337759	1e-200	0.0427901	1178.99
eqtl-a-ENSG00000025708	TYMP	rs134774	22543	G	A	-0.332628	0.0237887	1.99e-44	0.00859833	195.496
eqtl-a-ENSG00000025708	TYMP	rs73187263	19634	T	C	0.169692	0.0195813	4.48e-18	0.00381042	75.0923
eqtl-a-ENSG00000025708	TYMP	rs56211323	20813	G	A	-0.323282	0.0400523	6.94e-16	0.00312044	65.1428
eqtl-a-ENSG00000025708	TYMP	rs134970	14198	C	T	0.417931	0.0116358	1e-200	0.083295	1289.9
eqtl-a-ENSG00000025708	TYMP	rs56235139	13738	A	G	-0.331094	0.0359315	3.12e-20	0.0061426	84.8963
eqtl-a-ENSG00000025772	TOMM34	rs1555303	31341	G	A	-0.440191	0.0127084	1e-200	0.03687	1199.7
eqtl-a-ENSG00000025772	TOMM34	rs2180292	30406	G	C	-0.566283	0.010919	1e-200	0.0812699	2689.51
eqtl-a-ENSG00000025772	TOMM34	rs34485448	31564	G	T	-0.198313	0.011957	8.86e-62	0.00863967	275.062
eqtl-a-ENSG00000025772	TOMM34	rs147793637	29140	C	T	-0.236099	0.0333941	1.55e-12	0.00171244	49.9826
eqtl-a-ENSG00000026025	VIM	rs1375493	14263	A	G	0.0761151	0.0119885	2.16e-10	0.00281822	40.3043
eqtl-a-ENSG00000026025	VIM	rs55793580	14263	T	C	-0.116173	0.0158204	2.08e-13	0.00376639	53.9156
eqtl-a-ENSG00000026025	VIM	rs2932908	14263	A	G	0.147769	0.0124749	2.27e-32	0.0097416	140.292
eqtl-a-ENSG00000026025	VIM	rs165530	14247	C	A	0.241527	0.0133396	2.85e-73	0.0224927	327.782
eqtl-a-ENSG00000026025	VIM	rs12261966	14263	T	C	-0.0776027	0.0128936	1.76e-09	0.00253334	36.2197
eqtl-a-ENSG00000026025	VIM	rs10774624	11496	A	G	0.0882755	0.0119159	1.28e-13	0.00475129	54.872
eqtl-a-ENSG00000026103	FAS	rs149007767	29328	T	C	0.125149	0.0166483	5.61e-14	0.00192308	56.5048
eqtl-a-ENSG00000026103	FAS	rs56388170	30606	T	G	0.0973068	0.0131018	1.11e-13	0.00179902	55.1564
eqtl-a-ENSG00000026103	FAS	rs7082101	30817	A	C	-0.444004	0.0113413	1e-200	0.0473782	1532.57
eqtl-a-ENSG00000026103	FAS	rs7095848	25316	A	G	0.0835399	0.0118908	2.13e-12	0.00194592	49.355
eqtl-a-ENSG00000026103	FAS	rs11202926	30820	C	T	0.167387	0.0133084	2.81e-36	0.00510664	158.184
eqtl-a-ENSG00000026297	RNASET2	rs204295	26609	T	C	0.660255	0.0105432	1e-200	0.128452	3921.44
eqtl-a-ENSG00000026297	RNASET2	rs118051809	10732	T	C	0.282977	0.0469329	1.65e-09	0.00337597	36.3468
eqtl-a-ENSG00000026297	RNASET2	rs17617310	17566	C	T	0.495946	0.0493459	9.15e-24	0.00571747	100.999
eqtl-a-ENSG00000026297	RNASET2	rs62436418	26280	C	T	0.507935	0.0118675	1e-200	0.065164	1831.74
eqtl-a-ENSG00000026297	RNASET2	rs4235920	26609	C	T	-0.106398	0.0119022	3.92e-19	0.0029942	79.9061
eqtl-a-ENSG00000026508	CD44	rs1375493	31569	A	G	0.0997595	0.0119762	8.1e-17	0.00219309	69.3814
eqtl-a-ENSG00000026508	CD44	rs286873	31682	T	G	0.109042	0.018303	2.56e-09	0.00111904	35.4908
eqtl-a-ENSG00000026508	CD44	rs507230	31346	A	G	-0.143147	0.011872	1.77e-33	0.00461663	145.375
eqtl-a-ENSG00000026508	CD44	rs927335	31563	T	A	-0.198721	0.0121706	6.24e-60	0.00837592	266.585
eqtl-a-ENSG00000026652	AGPAT4	rs1375493	31569	A	G	0.0995796	0.0119763	9.19e-17	0.00218517	69.1302
eqtl-a-ENSG00000026652	AGPAT4	rs112049074	28527	T	C	-0.247765	0.0394845	3.49e-10	0.00137839	39.3728
eqtl-a-ENSG00000026652	AGPAT4	rs6914451	30817	G	C	0.153369	0.0170769	2.68e-19	0.00261055	80.6546
eqtl-a-ENSG00000026652	AGPAT4	rs6455707	31684	C	T	0.258135	0.0172504	1.26e-50	0.00701773	223.907
eqtl-a-ENSG00000026652	AGPAT4	rs55793580	31569	T	C	-0.110896	0.0158231	2.41e-12	0.0015535	49.1158
eqtl-a-ENSG00000026652	AGPAT4	rs4766578	28417	A	T	0.0824988	0.0119063	4.24e-12	0.00168667	48.0077
eqtl-a-ENSG00000026950	BTN3A1	rs10946812	31684	C	G	0.462071	0.0114998	1e-200	0.0484855	1614.39
eqtl-a-ENSG00000026950	BTN3A1	rs10946846	20879	G	A	0.195115	0.016855	5.45e-31	0.00637728	133.993
eqtl-a-ENSG00000026950	BTN3A1	rs3804122	31568	G	A	0.0724398	0.012509	7e-09	0.00106121	33.5337
eqtl-a-ENSG00000026950	BTN3A1	rs7310615	28418	G	C	-0.0734409	0.0119211	7.25e-10	0.00133374	37.9501
eqtl-a-ENSG00000026950	BTN3A1	rs1532624	31300	A	C	-0.11086	0.0119625	1.91e-20	0.00273635	85.8772
eqtl-a-ENSG00000027075	PRKCH	rs76537762	31568	A	G	-0.136841	0.0248458	3.64e-08	0.00095998	30.3319
eqtl-a-ENSG00000027075	PRKCH	rs767755	31684	A	G	-0.11959	0.0130328	4.47e-20	0.00265046	84.1951
eqtl-a-ENSG00000027075	PRKCH	rs1088683	29767	T	C	0.0939928	0.0129155	3.4e-13	0.00177607	52.9587
eqtl-a-ENSG00000027697	IFNGR1	rs2594836	31569	A	G	0.113683	0.0137052	1.09e-16	0.00217477	68.8007
eqtl-a-ENSG00000027697	IFNGR1	rs9494599	31567	G	C	0.075651	0.0119582	2.51e-10	0.00126624	40.0194
eqtl-a-ENSG00000027697	IFNGR1	rs11754268	28704	T	C	-0.241928	0.0138938	6.62e-68	0.0104526	303.18
eqtl-a-ENSG00000027697	IFNGR1	rs56388170	31355	T	G	0.0756882	0.0131119	7.82e-09	0.00106159	33.3194
eqtl-a-ENSG00000027697	IFNGR1	rs7210990	31569	A	C	0.0694576	0.0118969	5.28e-09	0.00107855	34.0835
eqtl-a-ENSG00000027847	B4GALT7	rs143658086	17184	T	C	-0.377929	0.0396468	1.54e-21	0.00526004	90.856
eqtl-a-ENSG00000027847	B4GALT7	rs62398472	27526	T	C	-0.407302	0.0126899	1e-200	0.0360758	1030.11
eqtl-a-ENSG00000027847	B4GALT7	rs116276523	26524	G	A	-0.225813	0.04135	4.73e-08	0.0011231	29.8204
eqtl-a-ENSG00000028137	TNFRSF1B	rs6697733	31345	C	T	-0.260892	0.0141151	2.82e-76	0.0107815	341.606
eqtl-a-ENSG00000028137	TNFRSF1B	rs6684514	31298	A	G	0.0826471	0.0131353	3.14e-10	0.00126331	39.5865
eqtl-a-ENSG00000028137	TNFRSF1B	rs149110519	25735	T	C	0.157863	0.0266246	3.04e-09	0.0013642	35.1529
eqtl-a-ENSG00000028137	TNFRSF1B	rs56388170	31355	T	G	0.0740399	0.0131125	1.64e-08	0.00101581	31.8811
eqtl-a-ENSG00000029534	ANK1	rs12718597	31185	A	C	0.0910168	0.0123354	1.6e-13	0.00174274	54.4388
eqtl-a-ENSG00000029534	ANK1	rs11989912	31567	A	G	-0.111735	0.0125468	5.31e-19	0.00250605	79.3022
eqtl-a-ENSG00000029534	ANK1	rs4736819	31566	T	C	0.249087	0.0117634	1.63e-99	0.0140053	448.341
eqtl-a-ENSG00000029534	ANK1	rs8073060	31185	A	T	0.125453	0.0128753	1.96e-22	0.00303516	94.9335
eqtl-a-ENSG00000029639	TFB1M	rs56238103	31470	T	C	0.144952	0.0155952	1.48e-20	0.00273766	86.3851
eqtl-a-ENSG00000029639	TFB1M	rs138028287	1926	C	T	-0.294297	0.0430039	7.72e-12	0.0237392	46.7848
eqtl-a-ENSG00000029639	TFB1M	rs9371371	31470	G	A	-0.32241	0.0117645	2.38e-165	0.0233094	751.004
eqtl-a-ENSG00000029725	RABEP1	rs62073600	17206	C	T	-0.262473	0.0451963	6.34e-09	0.00195629	33.722
eqtl-a-ENSG00000029725	RABEP1	rs138742777	19453	A	G	-0.338307	0.0452221	7.38e-14	0.00286871	55.9598
eqtl-a-ENSG00000029725	RABEP1	rs56343966	30902	T	C	0.574702	0.0189343	1e-200	0.0289496	921.21
eqtl-a-ENSG00000029725	RABEP1	rs78438561	31240	G	T	0.589904	0.0372816	2.17e-56	0.00795053	250.349
eqtl-a-ENSG00000029725	RABEP1	rs57747791	31569	T	A	0.602905	0.0181124	1e-200	0.0339081	1107.95
eqtl-a-ENSG00000029725	RABEP1	rs192217367	11879	G	A	-0.289961	0.0417811	3.92e-12	0.00403815	48.1555
eqtl-a-ENSG00000029725	RABEP1	rs150231236	19561	C	T	-0.482544	0.0429623	2.84e-29	0.0064079	126.14
eqtl-a-ENSG00000030110	BAK1	rs10947433	14263	A	G	-0.303259	0.0236945	1.66e-37	0.0113543	163.784
eqtl-a-ENSG00000030110	BAK1	rs2147428	13432	G	T	-0.220235	0.0304259	4.55e-13	0.00388557	52.3867
eqtl-a-ENSG00000030110	BAK1	rs78117618	14263	T	C	0.358777	0.0345962	3.39e-25	0.00748375	107.53
eqtl-a-ENSG00000030110	BAK1	rs35144104	14263	T	C	-0.409263	0.0120743	1e-200	0.0745461	1148.74
eqtl-a-ENSG00000030110	BAK1	rs191549504	11159	C	T	0.381227	0.0464401	2.23e-16	0.00600262	67.3757
eqtl-a-ENSG00000030582	GRN	rs7563201	31240	A	G	-0.109038	0.011895	4.87e-20	0.00268256	84.0232
eqtl-a-ENSG00000030582	GRN	rs28498283	26953	T	A	0.0783638	0.0136513	9.45e-09	0.00122108	32.9496
eqtl-a-ENSG00000030582	GRN	rs149110519	25735	T	C	-0.205097	0.0266018	1.26e-14	0.00230447	59.4378
eqtl-a-ENSG00000030582	GRN	rs149007767	30077	T	C	-0.207559	0.0165899	6.47e-36	0.00517734	156.519
eqtl-a-ENSG00000030582	GRN	rs114641762	28465	A	C	0.478479	0.0203497	3.02e-122	0.0190522	552.814
eqtl-a-ENSG00000030582	GRN	rs12451763	27921	T	C	-0.24202	0.0360798	1.97e-11	0.00160896	44.9928
eqtl-a-ENSG00000031081	ARHGAP31	rs11914541	26107	G	A	-0.27122	0.013749	1.27e-86	0.0146865	389.106
eqtl-a-ENSG00000031081	ARHGAP31	rs76136755	26108	C	T	-0.190172	0.0281427	1.4e-11	0.00174594	45.6592
eqtl-a-ENSG00000031081	ARHGAP31	rs34844599	26100	C	T	-0.0938406	0.0157559	2.58e-09	0.00135727	35.4701
eqtl-a-ENSG00000031691	CENPQ	rs78140402	30546	C	A	-0.20654	0.0306403	1.57e-11	0.00148533	45.4354
eqtl-a-ENSG00000031691	CENPQ	rs9367361	31684	T	G	0.0914566	0.0130699	2.61e-12	0.00154303	48.9619
eqtl-a-ENSG00000031691	CENPQ	rs6938215	31671	A	G	-0.389617	0.0118751	1e-200	0.0328718	1076.4
eqtl-a-ENSG00000032742	IFT88	rs9552218	25056	T	C	-0.106478	0.0121767	2.25e-18	0.00304246	76.4585
eqtl-a-ENSG00000032742	IFT88	rs7999297	28916	G	A	0.377753	0.0114751	1e-200	0.0361232	1083.61
eqtl-a-ENSG00000032742	IFT88	rs9316031	31557	T	C	-0.128229	0.0203691	3.07e-10	0.00125426	39.6279
eqtl-a-ENSG00000033122	LRRC7	rs11808152	17597	G	A	-0.258645	0.0334171	9.94e-15	0.00339278	59.8992
eqtl-a-ENSG00000033122	LRRC7	rs12049210	18572	G	A	-0.402618	0.0127191	1e-200	0.051191	1001.91
eqtl-a-ENSG00000033122	LRRC7	rs61782217	18578	A	G	-0.193088	0.0241965	1.46e-15	0.00341602	63.6735
eqtl-a-ENSG00000033627	ATP6V0A1	rs17081935	31300	T	C	0.157911	0.0147477	9.4e-27	0.00364959	114.643
eqtl-a-ENSG00000033627	ATP6V0A1	rs6986779	24943	T	C	-0.0759969	0.0124624	1.07e-09	0.00148865	37.1838
eqtl-a-ENSG00000033627	ATP6V0A1	rs3760387	31684	T	G	0.312016	0.0230779	1.19e-41	0.00573618	182.782
eqtl-a-ENSG00000033627	ATP6V0A1	rs117107843	23680	A	G	-0.267076	0.0483666	3.35e-08	0.00128599	30.4889
eqtl-a-ENSG00000033800	PIAS1	rs436903	30902	A	G	0.0813024	0.0121233	1.99e-11	0.00145327	44.9715
eqtl-a-ENSG00000033800	PIAS1	rs7179875	30902	A	G	-0.361598	0.0115772	1e-200	0.0306027	975.477
eqtl-a-ENSG00000033800	PIAS1	rs11072006	31567	A	T	-0.163748	0.0156659	1.43e-25	0.00344911	109.248
eqtl-a-ENSG00000034053	APBA2	rs7763262	30211	C	T	0.0809917	0.012601	1.3e-10	0.00136557	41.3088
eqtl-a-ENSG00000034053	APBA2	rs9420589	31484	T	G	0.0669643	0.0120132	2.49e-08	0.000985941	31.07
eqtl-a-ENSG00000034053	APBA2	rs4766578	28417	A	T	-0.0720764	0.0119111	1.44e-09	0.0012869	36.6144
eqtl-a-ENSG00000034053	APBA2	rs28628664	31067	T	C	-0.0986759	0.0164941	2.2e-09	0.00115071	35.788
eqtl-a-ENSG00000034053	APBA2	rs12101582	24814	C	G	-0.0701118	0.0119031	3.86e-09	0.00139624	34.6918
eqtl-a-ENSG00000034053	APBA2	rs1540642	31185	C	T	0.407409	0.0174392	1.05e-120	0.0172	545.733
eqtl-a-ENSG00000034053	APBA2	rs10782001	31185	A	G	0.0681067	0.0122263	2.54e-08	0.000994058	31.0286
eqtl-a-ENSG00000034152	MAP2K3	rs3811444	31470	T	C	-0.172202	0.012502	3.65e-43	0.00599253	189.71
eqtl-a-ENSG00000034152	MAP2K3	rs1668871	31470	C	T	0.0887105	0.0122342	4.14e-13	0.00166793	52.574
eqtl-a-ENSG00000034152	MAP2K3	rs766432	31086	A	C	-0.0930567	0.016465	1.59e-08	0.00102651	31.9407
eqtl-a-ENSG00000034152	MAP2K3	rs875741	31470	A	G	0.110495	0.012132	8.42e-20	0.00262894	82.9455
eqtl-a-ENSG00000034152	MAP2K3	rs12212092	26198	T	C	-0.194906	0.0235622	1.32e-16	0.00260506	68.4204
eqtl-a-ENSG00000034152	MAP2K3	rs6592965	31470	A	G	0.363133	0.0115676	1e-200	0.0303639	985.411
eqtl-a-ENSG00000034152	MAP2K3	rs4986004	31141	C	A	-0.0918655	0.0125847	2.88e-13	0.00170822	53.2833
eqtl-a-ENSG00000034152	MAP2K3	rs11079018	31355	G	A	0.125783	0.0222779	1.64e-08	0.00101566	31.8763
eqtl-a-ENSG00000034152	MAP2K3	rs35033748	27110	C	T	-0.195884	0.014376	2.81e-42	0.00680187	185.648
eqtl-a-ENSG00000034152	MAP2K3	rs6014993	26118	G	A	0.0654117	0.011893	3.8e-08	0.00115687	30.2479
eqtl-a-ENSG00000035115	SH3YL1	rs12714397	17341	A	C	0.451343	0.0127628	1e-200	0.0672674	1250.46
eqtl-a-ENSG00000035115	SH3YL1	rs7591830	30557	G	C	-0.173908	0.0146778	2.19e-32	0.00457315	140.375
eqtl-a-ENSG00000035115	SH3YL1	rs6754607	30746	G	A	-0.405346	0.0155787	3.01e-149	0.0215448	676.957
eqtl-a-ENSG00000035115	SH3YL1	rs6734782	31016	C	A	0.146709	0.0205751	1e-12	0.00163656	50.8395
eqtl-a-ENSG00000035115	SH3YL1	rs11920354	28917	A	C	-0.0699535	0.0122937	1.27e-08	0.00111844	32.376
eqtl-a-ENSG00000035403	VCL	rs826415	31569	G	T	0.0836692	0.0128668	7.89e-11	0.00133767	42.2827
eqtl-a-ENSG00000035403	VCL	rs1354034	31684	C	T	0.392426	0.0117966	1e-200	0.0337483	1106.56
eqtl-a-ENSG00000035403	VCL	rs149110519	25735	T	C	0.177302	0.0266159	2.71e-11	0.00172136	44.3722
eqtl-a-ENSG00000035403	VCL	rs10820606	26161	C	A	0.13571	0.0139512	2.3e-22	0.00360395	94.6166
eqtl-a-ENSG00000035403	VCL	rs61863650	23725	T	G	0.182561	0.0122306	2.21e-50	0.00930368	222.784
eqtl-a-ENSG00000035403	VCL	rs1403629	31017	G	C	0.0966983	0.0126208	1.83e-14	0.00188905	58.6997
eqtl-a-ENSG00000035403	VCL	rs2279648	31684	T	G	-0.706367	0.0169752	1e-200	0.0518182	1731.42
eqtl-a-ENSG00000035403	VCL	rs505404	31569	G	T	0.157545	0.0142589	2.22e-28	0.00385212	122.07
eqtl-a-ENSG00000035403	VCL	rs11553699	30031	G	A	0.181535	0.0189886	1.18e-21	0.00303421	91.3915
eqtl-a-ENSG00000035403	VCL	rs10876550	31684	A	G	0.109414	0.0120663	1.21e-19	0.0025884	82.2186
eqtl-a-ENSG00000035403	VCL	rs8082605	29836	T	G	0.248389	0.0290592	1.26e-17	0.00244284	73.0581
eqtl-a-ENSG00000035403	VCL	rs145171343	20854	T	C	0.455596	0.0508421	3.22e-19	0.00383579	80.2918
eqtl-a-ENSG00000035403	VCL	rs11082304	31300	T	G	0.0680852	0.0118899	1.03e-08	0.00104653	32.7885
eqtl-a-ENSG00000035403	VCL	rs4814779	31684	A	C	-0.0751022	0.0131461	1.11e-08	0.00102902	32.635
eqtl-a-ENSG00000035664	DAPK2	rs9880192	31355	C	G	0.0697888	0.0121723	9.86e-09	0.00104728	32.8699
eqtl-a-ENSG00000035664	DAPK2	rs113453908	25524	T	C	0.114288	0.0153574	9.93e-14	0.00216509	55.3773
eqtl-a-ENSG00000035664	DAPK2	rs332280	31352	T	C	0.343563	0.0164829	1.74e-96	0.013668	434.428
eqtl-a-ENSG00000035664	DAPK2	rs4794822	30971	T	C	-0.0762182	0.0122441	4.82e-10	0.00124958	38.7468
eqtl-a-ENSG00000035681	NSMAF	rs7568458	31569	A	T	0.110652	0.011924	1.7e-20	0.00272039	86.1087
eqtl-a-ENSG00000035681	NSMAF	rs74884939	28620	C	T	0.33068	0.0402513	2.11e-16	0.00235268	67.4879
eqtl-a-ENSG00000035681	NSMAF	rs10106272	31684	C	T	0.462693	0.0122853	1e-200	0.0428503	1418.36
eqtl-a-ENSG00000035687	ADSS2	rs72765888	30277	G	T	-0.635376	0.0155668	1e-200	0.052154	1665.84
eqtl-a-ENSG00000035687	ADSS2	rs10754823	30054	G	T	0.159766	0.0120889	7.09e-40	0.00577798	174.649
eqtl-a-ENSG00000035687	ADSS2	rs4658419	30601	T	A	-0.129075	0.0137371	5.67e-21	0.00287679	88.2807
eqtl-a-ENSG00000035687	ADSS2	rs900892	27015	G	A	0.110358	0.01318	5.62e-17	0.00258849	70.1043
eqtl-a-ENSG00000035720	STAP1	rs7681618	21335	G	A	-0.156049	0.0120833	3.74e-38	0.00775669	166.767
eqtl-a-ENSG00000035720	STAP1	rs4241679	26408	A	T	-0.0947209	0.0121995	8.22e-15	0.00227762	60.2802
eqtl-a-ENSG00000035720	STAP1	rs17056278	26295	G	C	-0.133083	0.0244103	4.98e-08	0.00112911	29.7212
eqtl-a-ENSG00000035720	STAP1	rs34794906	22220	C	T	-0.0796374	0.012846	5.66e-10	0.00172665	38.429
eqtl-a-ENSG00000035720	STAP1	rs8067378	26026	G	A	-0.102527	0.0118723	5.84e-18	0.00285731	74.5716
eqtl-a-ENSG00000035720	STAP1	rs4810485	26026	G	T	-0.0827733	0.0136698	1.4e-09	0.00140682	36.6626
eqtl-a-ENSG00000035862	TIMP2	rs13062095	26280	C	T	-0.0782408	0.0124601	3.4e-10	0.00149812	39.4267
eqtl-a-ENSG00000035862	TIMP2	rs149110519	20446	T	C	0.239496	0.0265814	2.06e-19	0.00395468	81.1705
eqtl-a-ENSG00000035862	TIMP2	rs1384364	26395	G	A	0.469469	0.0152049	1e-200	0.0348591	953.265
eqtl-a-ENSG00000035862	TIMP2	rs138905266	15875	T	C	-0.248649	0.04235	4.32e-09	0.00216676	34.4677
eqtl-a-ENSG00000035862	TIMP2	rs6501264	25942	T	C	-0.0962231	0.0119441	7.87e-16	0.00249553	64.8961
eqtl-a-ENSG00000036448	MYOM2	rs159963	31569	A	C	-0.0680019	0.0119903	1.42e-08	0.00101784	32.1628
eqtl-a-ENSG00000036448	MYOM2	rs62478453	31569	G	A	1.02396	0.0202004	1e-200	0.0752665	2569.32
eqtl-a-ENSG00000036448	MYOM2	rs71519834	24719	G	A	0.611146	0.0372353	1.54e-60	0.0107806	269.367
eqtl-a-ENSG00000036448	MYOM2	rs186777105	23196	G	A	-0.449279	0.0357709	3.5e-36	0.00675485	157.738
eqtl-a-ENSG00000036448	MYOM2	rs750318	31684	C	T	-0.0985984	0.016477	2.18e-09	0.00112889	35.806
eqtl-a-ENSG00000036448	MYOM2	rs4876254	31017	A	G	0.126651	0.0119597	3.32e-26	0.00360255	112.137
eqtl-a-ENSG00000036448	MYOM2	rs3824184	31564	A	G	0.59767	0.0161971	1e-200	0.0413537	1361.51
eqtl-a-ENSG00000036448	MYOM2	rs17693117	23970	T	C	-0.258315	0.044624	7.09e-09	0.00139601	33.5063
eqtl-a-ENSG00000036448	MYOM2	rs58084828	26065	A	C	-0.0978034	0.0118994	2.05e-16	0.00258509	67.5499
eqtl-a-ENSG00000036448	MYOM2	rs111994531	26395	G	A	-0.784235	0.0356929	5.36e-107	0.0179612	482.721
eqtl-a-ENSG00000036565	SLC18A1	rs56268521	31529	A	G	0.217138	0.02697	8.21e-16	0.00205167	64.816
eqtl-a-ENSG00000036565	SLC18A1	rs78299715	31196	G	C	0.159939	0.0225041	1.19e-12	0.00161653	50.5077
eqtl-a-ENSG00000036565	SLC18A1	rs73210887	31191	T	G	0.432951	0.0114286	1e-200	0.0439872	1435.04
eqtl-a-ENSG00000037474	NSUN2	rs75506645	29265	A	G	0.608485	0.0302964	1.01e-89	0.0135964	403.356
eqtl-a-ENSG00000037474	NSUN2	rs34565284	31483	A	G	0.109511	0.0119303	4.35e-20	0.00266917	84.253
eqtl-a-ENSG00000037474	NSUN2	rs77431911	29659	G	C	-0.399371	0.0321819	2.31e-35	0.00516564	153.993
eqtl-a-ENSG00000037474	NSUN2	rs80037445	24409	T	C	-0.560109	0.0505468	1.55e-28	0.00500528	122.778
eqtl-a-ENSG00000037474	NSUN2	rs80329314	27197	T	C	-0.397721	0.0409237	2.51e-22	0.00346083	94.4442
eqtl-a-ENSG00000037474	NSUN2	rs3776448	31684	T	C	0.705178	0.0162068	1e-200	0.0563843	1893.11
eqtl-a-ENSG00000037474	NSUN2	rs575421	31345	C	T	-0.671719	0.0180447	1e-200	0.042337	1385.63
eqtl-a-ENSG00000037757	MRI1	rs34596409	26318	A	G	-0.425201	0.01755	1.13e-129	0.0218173	586.95
eqtl-a-ENSG00000037757	MRI1	rs435207	27564	T	A	-0.363375	0.0115041	1e-200	0.0349318	997.639
eqtl-a-ENSG00000037757	MRI1	rs383243	31354	A	T	-0.115594	0.0129571	4.6e-19	0.00253198	79.5843
eqtl-a-ENSG00000038002	AGA	rs55894716	31237	C	T	-0.762272	0.0232097	1e-200	0.0333786	1078.58
eqtl-a-ENSG00000038002	AGA	rs4690512	30902	G	A	-0.466003	0.014293	1e-200	0.0332549	1062.92
eqtl-a-ENSG00000038002	AGA	rs141292540	30543	T	C	-0.524498	0.0327652	1.12e-57	0.00831997	256.232
eqtl-a-ENSG00000038002	AGA	rs13131197	31231	T	G	-0.123422	0.0118596	2.3e-25	0.00345586	108.297
eqtl-a-ENSG00000038002	AGA	rs146343140	20421	A	G	-0.220818	0.0396306	2.52e-08	0.001518	31.0431
eqtl-a-ENSG00000038427	VCAN	rs141094656	21629	C	T	0.247321	0.0429779	8.7e-09	0.00152873	33.1125
eqtl-a-ENSG00000038427	VCAN	rs1375493	31569	A	G	0.10899	0.0119705	8.63e-20	0.00261908	82.8936
eqtl-a-ENSG00000038427	VCAN	rs9880192	31569	C	G	-0.0797284	0.012168	5.66e-11	0.00135812	42.9299
eqtl-a-ENSG00000038427	VCAN	rs309560	31569	G	C	-0.0841617	0.0118825	1.41e-12	0.00158658	50.1633
eqtl-a-ENSG00000038427	VCAN	rs7785014	31240	C	T	0.10635	0.0126097	3.34e-17	0.00227178	71.1275
eqtl-a-ENSG00000038427	VCAN	rs10980797	31569	G	A	-0.0926346	0.0118964	6.87e-15	0.001917	60.63
eqtl-a-ENSG00000038427	VCAN	rs35979828	29836	T	C	-0.165924	0.0256111	9.24e-11	0.00140479	41.9694
eqtl-a-ENSG00000038427	VCAN	rs77526211	29277	A	G	0.161665	0.0292395	3.22e-08	0.00104307	30.5677
eqtl-a-ENSG00000038427	VCAN	rs8022179	30165	A	T	0.0856936	0.0133535	1.39e-10	0.00136336	41.1792
eqtl-a-ENSG00000038427	VCAN	rs424971	31684	C	T	-0.0967559	0.0120247	8.51e-16	0.00203929	64.7409
eqtl-a-ENSG00000038945	MSR1	rs73665242	31352	C	A	-0.434991	0.0222759	6.4e-85	0.0120164	381.296
eqtl-a-ENSG00000038945	MSR1	rs75959292	27283	C	T	0.429838	0.0452389	2.07e-21	0.00329806	90.2721
eqtl-a-ENSG00000038945	MSR1	rs822284	28703	C	T	0.174256	0.0236286	1.65e-13	0.00189126	54.3838
eqtl-a-ENSG00000038945	MSR1	rs73191891	30532	T	C	-0.395229	0.0127181	1e-200	0.0306601	965.661
eqtl-a-ENSG00000039068	CDH1	rs3785100	31077	C	T	-0.104666	0.0171758	1.1e-09	0.00119349	37.1321
eqtl-a-ENSG00000039068	CDH1	rs36085011	29616	A	G	0.224003	0.0330671	1.25e-11	0.00154709	45.8866
eqtl-a-ENSG00000039068	CDH1	rs11642362	31467	C	T	0.337312	0.0116795	2.09e-183	0.0258225	834.041
eqtl-a-ENSG00000039523	RIPOR1	rs1354034	31684	C	T	-0.0686858	0.0122367	1.99e-08	0.000993422	31.5049
eqtl-a-ENSG00000039523	RIPOR1	rs149007767	30077	T	C	-0.135214	0.0166427	4.49e-16	0.00218982	66.0035
eqtl-a-ENSG00000039523	RIPOR1	rs111893345	31567	T	C	-0.502355	0.0208327	1.78e-128	0.0180871	581.437
eqtl-a-ENSG00000039560	RAI14	rs13155753	31558	G	A	-0.0662772	0.0119513	2.93e-08	0.000973566	30.7518
eqtl-a-ENSG00000039560	RAI14	rs12153461	31355	T	G	0.227909	0.0158144	4.39e-47	0.00658027	207.678
eqtl-a-ENSG00000039560	RAI14	rs56142210	31563	A	C	0.298323	0.0170926	3.24e-68	0.00955889	304.6
eqtl-a-ENSG00000039650	PNKP	rs149007767	29328	T	C	0.121928	0.01665	2.43e-13	0.00182517	53.6227
eqtl-a-ENSG00000039650	PNKP	rs28413128	23741	G	A	0.42704	0.0113992	1e-200	0.0558145	1403.3
eqtl-a-ENSG00000039650	PNKP	rs16981493	29614	C	T	-0.782562	0.033392	1.85e-121	0.0182085	549.191
eqtl-a-ENSG00000039650	PNKP	rs11554772	29086	T	C	0.172546	0.0263775	6.09e-11	0.00146899	42.7871
eqtl-a-ENSG00000040275	SPDL1	rs113640400	24110	C	T	-0.796944	0.0242304	1e-200	0.0429414	1081.68
eqtl-a-ENSG00000040275	SPDL1	rs140642519	20308	A	G	0.336091	0.0375408	3.47e-19	0.00393123	80.1427
eqtl-a-ENSG00000040275	SPDL1	rs255738	24908	C	G	-0.251199	0.0122906	7.65e-93	0.0164941	417.691
eqtl-a-ENSG00000040633	PHF23	rs149007767	30077	T	C	0.0987292	0.0166609	3.11e-09	0.00116615	35.1128
eqtl-a-ENSG00000040633	PHF23	rs72837700	30546	C	A	0.441846	0.0338683	6.71e-39	0.00554099	170.187
eqtl-a-ENSG00000040633	PHF23	rs1215	31684	G	A	-0.373587	0.0167444	2.88e-110	0.015468	497.756
eqtl-a-ENSG00000041353	RAB27B	rs1354034	31256	C	T	0.378849	0.011828	1e-200	0.0317797	1025.85
eqtl-a-ENSG00000041353	RAB27B	rs342293	30872	G	C	0.0879376	0.0119388	1.76e-13	0.00175429	54.25
eqtl-a-ENSG00000041353	RAB27B	rs2236496	31256	C	T	0.0827817	0.0146662	1.66e-08	0.00101826	31.8571
eqtl-a-ENSG00000041353	RAB27B	rs10820606	25848	C	A	0.137634	0.0139499	5.83e-23	0.00375189	97.3365
eqtl-a-ENSG00000041353	RAB27B	rs11602954	25797	A	G	0.203135	0.0144671	8.75e-45	0.00758457	197.139
eqtl-a-ENSG00000041353	RAB27B	rs35979828	29523	T	C	0.167624	0.0256103	5.95e-11	0.00144895	42.8365
eqtl-a-ENSG00000041353	RAB27B	rs8073060	30872	A	T	-0.105545	0.012888	2.62e-16	0.00216769	67.0619
eqtl-a-ENSG00000041353	RAB27B	rs7244800	31256	A	G	0.207583	0.0133009	6.56e-55	0.00773245	243.553
eqtl-a-ENSG00000041353	RAB27B	rs11872375	30589	A	T	-0.0837254	0.0127024	4.36e-11	0.00141828	43.4425
eqtl-a-ENSG00000041353	RAB27B	rs6136489	30872	G	T	-0.0912073	0.0125022	2.98e-13	0.00172097	53.218
eqtl-a-ENSG00000041353	RAB27B	rs156356	30102	C	T	0.069733	0.0118931	4.54e-09	0.00114076	34.3762
eqtl-a-ENSG00000041515	MYO16	rs58251014	26494	T	G	-0.187936	0.0205619	6.23e-20	0.00314325	83.5335
eqtl-a-ENSG00000041515	MYO16	rs9301290	26605	G	C	0.145091	0.0132823	8.89e-28	0.00446506	119.317
eqtl-a-ENSG00000041515	MYO16	rs9520836	25942	G	A	0.568627	0.0129139	1e-200	0.06954	1938.68
eqtl-a-ENSG00000041802	LSG1	rs6437393	25984	T	G	-0.385149	0.0123822	1e-200	0.0358987	967.45
eqtl-a-ENSG00000041802	LSG1	rs73890213	26264	T	C	0.776544	0.0185044	1e-200	0.0628398	1760.96
eqtl-a-ENSG00000041802	LSG1	rs4677623	20673	T	G	-0.134763	0.0172687	6.01e-15	0.00293725	60.8948
eqtl-a-ENSG00000042317	SPATA7	rs1532331	31146	T	G	0.161028	0.0127286	1.11e-36	0.00511227	160.035
eqtl-a-ENSG00000042317	SPATA7	rs35823815	29735	A	G	0.394237	0.014628	5.58e-160	0.0238449	726.299
eqtl-a-ENSG00000042317	SPATA7	rs73314274	31031	A	G	0.184998	0.0240799	1.56e-14	0.00189847	59.0197
eqtl-a-ENSG00000042445	RETSAT	rs145297992	10658	G	A	0.276345	0.0403246	7.23e-12	0.0043871	46.955
eqtl-a-ENSG00000042445	RETSAT	rs6718291	13925	A	C	0.399322	0.0114249	1e-200	0.0806539	1221.46
eqtl-a-ENSG00000042445	RETSAT	rs72843861	14257	T	C	-0.259438	0.0214465	1.09e-33	0.0101599	146.317
eqtl-a-ENSG00000042493	CAPG	rs61326180	14262	A	G	0.307356	0.0289857	2.87e-26	0.00782213	112.423
eqtl-a-ENSG00000042493	CAPG	rs139922251	14253	A	C	-0.8631	0.0279953	1e-200	0.0625185	950.366
eqtl-a-ENSG00000042493	CAPG	rs139348324	9924	T	C	-0.632993	0.0508126	1.27e-35	0.0153968	155.156
eqtl-a-ENSG00000042493	CAPG	rs11674612	14166	G	A	0.378407	0.0121093	1e-200	0.0644885	976.38
eqtl-a-ENSG00000042753	AP2S1	rs6592965	31684	A	G	-0.112642	0.011927	3.57e-21	0.00280723	89.1889
eqtl-a-ENSG00000042753	AP2S1	rs57753335	31270	C	T	0.090187	0.0143768	3.54e-10	0.00125687	39.3492
eqtl-a-ENSG00000042753	AP2S1	rs311379	31562	C	G	0.206088	0.0118867	2.44e-67	0.00943413	300.577
eqtl-a-ENSG00000042832	TG	rs150349565	9204	T	C	0.389469	0.054864	1.26e-12	0.00544531	50.3821
eqtl-a-ENSG00000042832	TG	rs2069568	31466	T	C	-0.100129	0.0118935	3.8e-17	0.00224741	70.8717
eqtl-a-ENSG00000042832	TG	rs2467959	31355	C	T	0.357912	0.0116082	1e-200	0.0294269	950.594
eqtl-a-ENSG00000042980	ADAM28	rs149110519	25735	T	C	0.15148	0.0266272	1.28e-08	0.001256	32.3613
eqtl-a-ENSG00000042980	ADAM28	rs397667	31228	T	C	-0.1064	0.0165867	1.41e-10	0.00131597	41.1467
eqtl-a-ENSG00000042980	ADAM28	rs892587	31559	A	C	-0.287866	0.0120271	1.33e-126	0.0178288	572.837
eqtl-a-ENSG00000042980	ADAM28	rs3184504	28418	C	T	0.0652948	0.0119332	4.46e-08	0.00105243	29.9373
eqtl-a-ENSG00000043462	LCP2	rs12652307	30688	C	G	0.322516	0.0161428	8.42e-89	0.01284	399.132
eqtl-a-ENSG00000043462	LCP2	rs146319868	27962	T	G	-0.318842	0.0426333	7.5e-14	0.00199626	55.9271
eqtl-a-ENSG00000043462	LCP2	rs315773	31470	A	G	0.132433	0.0121137	8.05e-28	0.00378352	119.512
eqtl-a-ENSG00000043514	TRIT1	rs80342257	31120	C	T	0.346644	0.0352409	7.86e-23	0.00309946	96.7488
eqtl-a-ENSG00000043514	TRIT1	rs150780735	17371	T	C	0.46905	0.0499515	6e-21	0.0050503	88.164
eqtl-a-ENSG00000043514	TRIT1	rs230288	27310	G	A	0.583833	0.0170604	1e-200	0.0411189	1171.03
eqtl-a-ENSG00000044115	CTNNA1	rs78386494	29796	T	C	-0.223415	0.020733	4.47e-27	0.00388198	116.11
eqtl-a-ENSG00000044115	CTNNA1	rs6596446	27359	C	T	-0.367514	0.012065	1e-200	0.0328026	927.815
eqtl-a-ENSG00000044115	CTNNA1	rs17286171	31529	T	C	0.484873	0.0154793	1e-200	0.030181	981.128
eqtl-a-ENSG00000044115	CTNNA1	rs116346542	7882	T	G	-0.29276	0.0473239	6.16e-10	0.00483195	38.2606
eqtl-a-ENSG00000044115	CTNNA1	rs72790996	29707	A	G	0.193962	0.032527	2.48e-09	0.00119555	35.5563
eqtl-a-ENSG00000044115	CTNNA1	rs34897167	27095	A	C	-0.406978	0.020789	2.44e-85	0.0139472	383.215
eqtl-a-ENSG00000044115	CTNNA1	rs149007767	30037	T	C	-0.148493	0.0166347	4.39e-19	0.00264591	79.6807
eqtl-a-ENSG00000044574	HSPA5	rs2249742	30602	T	C	0.0739854	0.0119074	5.19e-10	0.00125997	38.6038
eqtl-a-ENSG00000044574	HSPA5	rs2416962	25632	G	A	0.612155	0.0386177	1.37e-56	0.00970802	251.256
eqtl-a-ENSG00000044574	HSPA5	rs11790965	31562	C	T	-0.118817	0.0183885	1.04e-10	0.00132107	41.7481
eqtl-a-ENSG00000044574	HSPA5	rs56378716	22060	G	A	-0.454711	0.0461111	6.12e-23	0.00438878	97.2345
eqtl-a-ENSG00000044574	HSPA5	rs56397034	31569	C	G	0.0896908	0.0123682	4.12e-13	0.00166303	52.5842
eqtl-a-ENSG00000047056	WDR37	rs149110519	25521	T	C	0.146469	0.0266292	3.79e-08	0.00118403	30.2511
eqtl-a-ENSG00000047056	WDR37	rs7100196	31141	A	G	0.645248	0.0366664	2.56e-69	0.00984661	309.663
eqtl-a-ENSG00000047056	WDR37	rs57148007	29907	T	C	-0.145749	0.0233453	4.29e-10	0.00130159	38.9747
eqtl-a-ENSG00000047056	WDR37	rs10794720	31086	C	T	-0.206711	0.0224186	2.96e-20	0.00272747	85.0124
eqtl-a-ENSG00000047188	YTHDC2	rs62366969	27156	G	A	0.0938841	0.0132207	1.24e-12	0.00185355	50.4247
eqtl-a-ENSG00000047188	YTHDC2	rs6876848	31684	A	G	0.13541	0.0136094	2.53e-23	0.00311479	98.9911
eqtl-a-ENSG00000047188	YTHDC2	rs114855595	19579	T	G	0.260668	0.0469918	2.91e-08	0.00156913	30.7671
eqtl-a-ENSG00000047188	YTHDC2	rs10063334	31569	C	T	0.448675	0.014702	1e-200	0.0286565	931.287
eqtl-a-ENSG00000047365	ARAP2	rs7657166	26410	A	G	-0.0830677	0.0131235	2.45e-10	0.00151474	40.062
eqtl-a-ENSG00000047365	ARAP2	rs34967438	26295	T	C	-0.123172	0.0206716	2.54e-09	0.00134839	35.5012
eqtl-a-ENSG00000047365	ARAP2	rs28530750	26004	A	G	-0.799213	0.0300415	6.14e-156	0.0264959	707.699
eqtl-a-ENSG00000047365	ARAP2	rs149110519	20501	T	C	0.191335	0.0266091	6.45e-13	0.0025157	51.6995
eqtl-a-ENSG00000047410	TPR	rs10752988	31565	C	T	0.0927122	0.0120199	1.23e-14	0.00188126	59.4901
eqtl-a-ENSG00000047410	TPR	rs3736597	31569	C	G	-0.392565	0.0157826	1.45e-136	0.019221	618.641
eqtl-a-ENSG00000047410	TPR	rs652888	30872	G	A	0.083495	0.0146941	1.33e-08	0.00104476	32.2854
eqtl-a-ENSG00000047410	TPR	rs55908509	22704	A	G	-0.0968368	0.012647	1.9e-14	0.00257563	58.6229
eqtl-a-ENSG00000047579	DTNBP1	rs7756497	31353	T	C	0.653483	0.0208299	1e-200	0.0304363	984.162
eqtl-a-ENSG00000047579	DTNBP1	rs112876093	27261	T	C	0.395696	0.0371863	1.92e-26	0.00413633	113.221
eqtl-a-ENSG00000047579	DTNBP1	rs62396144	31354	A	G	-0.297224	0.0179846	2.36e-61	0.00863588	273.111
eqtl-a-ENSG00000047597	XK	rs592423	9188	C	A	0.0771147	0.0119103	9.51e-11	0.00454183	41.9116
eqtl-a-ENSG00000047597	XK	rs9399137	9188	C	T	0.0755663	0.0134807	2.08e-08	0.00340822	31.415
eqtl-a-ENSG00000047597	XK	rs6592965	9188	A	G	0.104424	0.0119323	2.11e-18	0.00826659	76.5698
eqtl-a-ENSG00000047597	XK	rs9944715	9188	G	A	0.0775226	0.0135678	1.1e-08	0.0035406	32.6395
eqtl-a-ENSG00000047617	ANO2	rs1354034	23703	C	T	0.0880824	0.0122279	5.87e-13	0.00218435	51.8845
eqtl-a-ENSG00000047617	ANO2	rs10849364	23374	A	G	0.101172	0.0134646	5.74e-14	0.00240964	56.4542
eqtl-a-ENSG00000047617	ANO2	rs35365059	23701	T	C	0.121635	0.0221377	3.92e-08	0.00127213	30.1867
eqtl-a-ENSG00000047644	WWC3	rs12466022	9188	A	C	-0.0782798	0.0135507	7.6e-09	0.00361893	33.3643
eqtl-a-ENSG00000047644	WWC3	rs149110519	5511	T	C	-0.186247	0.0266116	2.58e-12	0.00880974	48.9642
eqtl-a-ENSG00000047644	WWC3	rs149007767	8025	T	C	0.156558	0.0166295	4.76e-21	0.0109239	88.6102
eqtl-a-ENSG00000047644	WWC3	rs56388170	9188	T	G	0.0778529	0.013111	2.89e-09	0.00382291	35.252
eqtl-a-ENSG00000047644	WWC3	rs77526211	9188	A	G	-0.161627	0.0292395	3.24e-08	0.00331455	30.5487
eqtl-a-ENSG00000048162	NOP16	rs141048893	9548	G	A	0.528627	0.0448517	4.61e-32	0.0143402	138.883
eqtl-a-ENSG00000048162	NOP16	rs181254695	21378	A	G	0.212148	0.0320421	3.57e-11	0.00204635	43.8324
eqtl-a-ENSG00000048162	NOP16	rs1065206	24702	T	C	0.579534	0.0239257	1.3e-129	0.0232007	586.669
eqtl-a-ENSG00000048392	RRM2B	rs56388170	31101	T	G	0.0958593	0.0131025	2.55e-13	0.00171806	53.522
eqtl-a-ENSG00000048392	RRM2B	rs1037700	31314	C	G	-0.281927	0.0219585	9.89e-38	0.0052366	164.832
eqtl-a-ENSG00000048392	RRM2B	rs2853231	31430	A	G	-0.264871	0.0135444	3.67e-85	0.0120213	382.403
eqtl-a-ENSG00000048462	TNFRSF17	rs10484561	30211	G	T	-0.10416	0.0186529	2.35e-08	0.00103109	31.1803
eqtl-a-ENSG00000048462	TNFRSF17	rs11065987	31185	G	A	-0.0672607	0.0122446	3.95e-08	0.000966647	30.1721
eqtl-a-ENSG00000048462	TNFRSF17	rs12597429	31684	C	T	-0.117954	0.0123746	1.54e-21	0.00285943	90.8522
eqtl-a-ENSG00000048471	SNX29	rs1894967	25018	G	A	0.363975	0.0115238	1e-200	0.0383458	997.509
eqtl-a-ENSG00000048471	SNX29	rs72775264	23755	A	G	0.692967	0.0267435	4.95e-148	0.0274871	671.355
eqtl-a-ENSG00000048471	SNX29	rs7192378	22701	C	T	0.179584	0.0280026	1.43e-10	0.00180845	41.1245
eqtl-a-ENSG00000048471	SNX29	rs3902078	9332	G	A	0.176662	0.030127	4.52e-09	0.00367115	34.3781
eqtl-a-ENSG00000048471	SNX29	rs79525599	25852	C	T	0.743525	0.0388948	1.85e-81	0.0139386	365.405
eqtl-a-ENSG00000048471	SNX29	rs398057	25514	A	C	0.143714	0.0126392	5.87e-30	0.0050418	129.278
eqtl-a-ENSG00000049089	COL9A2	rs78453743	30735	T	C	-0.398672	0.0246616	8.79e-59	0.00843099	261.313
eqtl-a-ENSG00000049089	COL9A2	rs12478601	31300	T	C	0.0756423	0.0120214	3.13e-10	0.00126336	39.5906
eqtl-a-ENSG00000049089	COL9A2	rs3774937	31569	C	T	0.336566	0.0124341	2.34e-161	0.0226823	732.629
eqtl-a-ENSG00000049089	COL9A2	rs149110519	25735	T	C	0.175742	0.0266167	4.04e-11	0.00169115	43.5922
eqtl-a-ENSG00000049239	H6PD	rs6577563	31522	C	T	-0.46313	0.0115447	1e-200	0.0485738	1609.21
eqtl-a-ENSG00000049239	H6PD	rs72643827	30516	C	G	0.241365	0.0348069	4.09e-12	0.00157328	48.0828
eqtl-a-ENSG00000049239	H6PD	rs2275457	27359	A	G	-0.0973031	0.0153441	2.28e-10	0.00146768	40.2104
eqtl-a-ENSG00000049239	H6PD	rs2986630	31008	T	C	0.0749347	0.012505	2.07e-09	0.0011567	35.9063
eqtl-a-ENSG00000049239	H6PD	rs74512616	26010	T	C	-0.329154	0.0341893	6.13e-22	0.00355085	92.6797
eqtl-a-ENSG00000049245	VAMP3	rs56884865	31684	T	C	0.0734185	0.0133161	3.52e-08	0.000958518	30.3969
eqtl-a-ENSG00000049245	VAMP3	rs227165	31139	A	G	0.160887	0.0145529	2.07e-28	0.00390964	122.212
eqtl-a-ENSG00000049245	VAMP3	rs11590868	31569	G	T	0.4671	0.0146428	1e-200	0.0312272	1017.52
eqtl-a-ENSG00000049246	PER3	rs56867169	30924	A	G	1.12062	0.0355218	1e-200	0.0311799	995.173
eqtl-a-ENSG00000049246	PER3	rs17523802	28536	A	G	-0.222539	0.0155129	1.14e-46	0.00715999	205.777
eqtl-a-ENSG00000049246	PER3	rs35925924	31101	G	A	0.265344	0.0147248	1.36e-72	0.0103332	324.707
eqtl-a-ENSG00000049246	PER3	rs1799884	30931	T	C	-0.0896379	0.0161793	3.02e-08	0.000991378	30.6928
eqtl-a-ENSG00000049246	PER3	rs4822024	31315	A	G	0.128435	0.0142316	1.8e-19	0.00259405	81.4388
eqtl-a-ENSG00000049247	UTS2	rs35731977	23675	A	G	-0.204006	0.0155525	2.62e-39	0.00721524	172.048
eqtl-a-ENSG00000049247	UTS2	rs9435005	26240	C	T	0.216653	0.0266709	4.54e-16	0.00250842	65.9813
eqtl-a-ENSG00000049247	UTS2	rs60102794	25081	T	C	1.25051	0.0377138	1e-200	0.0419949	1099.36
eqtl-a-ENSG00000049249	TNFRSF9	rs4908488	31683	C	T	0.131395	0.016412	1.19e-15	0.00201897	64.0925
eqtl-a-ENSG00000049249	TNFRSF9	rs17229038	29097	T	C	-0.396594	0.0314275	1.65e-36	0.0054432	159.237
eqtl-a-ENSG00000049249	TNFRSF9	rs34947804	31568	T	C	0.0851175	0.0144448	3.8e-09	0.00109873	34.7206
eqtl-a-ENSG00000049249	TNFRSF9	rs9657975	28236	T	C	-0.578394	0.0379404	1.78e-52	0.00816358	232.388
eqtl-a-ENSG00000049249	TNFRSF9	rs149007767	30077	T	C	-0.279113	0.0165154	4.48e-64	0.00940682	285.597
eqtl-a-ENSG00000049249	TNFRSF9	rs7210990	31569	A	C	-0.0712673	0.0118961	2.09e-09	0.00113558	35.8876
eqtl-a-ENSG00000049323	LTBP1	rs1354034	31684	C	T	0.298113	0.0119906	1.91e-136	0.0191359	618.091
eqtl-a-ENSG00000049323	LTBP1	rs505404	31569	G	T	0.11369	0.0142884	1.77e-15	0.00200146	63.3067
eqtl-a-ENSG00000049323	LTBP1	rs10876550	31684	A	G	0.126866	0.0120542	6.64e-26	0.00348384	110.761
eqtl-a-ENSG00000050165	DKK3	rs9264638	30872	A	G	0.074029	0.0127141	5.79e-09	0.00109696	33.9004
eqtl-a-ENSG00000050165	DKK3	rs11022069	23248	T	C	0.419226	0.0362596	6.43e-31	0.00571709	133.664
eqtl-a-ENSG00000050165	DKK3	rs12577616	26163	T	C	-0.208225	0.030684	1.15e-11	0.00175708	46.0478
eqtl-a-ENSG00000050165	DKK3	rs12790969	24732	G	A	-0.0681526	0.0123485	3.41e-08	0.00123011	30.458
eqtl-a-ENSG00000050165	DKK3	rs988667	26494	C	T	-0.7189	0.0179361	1e-200	0.0571698	1606.38
eqtl-a-ENSG00000050165	DKK3	rs79552561	26493	G	A	-0.350591	0.0178006	2.35e-86	0.0144307	387.882
eqtl-a-ENSG00000050165	DKK3	rs71478987	17602	T	C	-0.33893	0.0450154	5.1e-14	0.00321025	56.6824
eqtl-a-ENSG00000050344	NFE2L3	rs146154536	10333	C	T	0.166959	0.0294108	1.37e-08	0.00310905	32.2197
eqtl-a-ENSG00000050344	NFE2L3	rs6960950	14263	G	T	-0.108246	0.0158618	8.83e-12	0.00325456	46.5648
eqtl-a-ENSG00000050344	NFE2L3	rs35257100	14257	T	C	-0.53013	0.0139676	1e-200	0.0917677	1440.32
eqtl-a-ENSG00000050405	LIMA1	rs844347	31682	C	A	-0.353057	0.0116634	1e-200	0.0281089	916.246
eqtl-a-ENSG00000050405	LIMA1	rs76637716	26336	A	G	0.172998	0.0250853	5.34e-12	0.00180265	47.5566
eqtl-a-ENSG00000050405	LIMA1	rs17291650	29781	G	A	-0.202631	0.0200508	5.2e-24	0.00341761	102.122
eqtl-a-ENSG00000050426	LETMD1	rs13165424	31470	G	A	0.0804267	0.0133728	1.81e-09	0.00114805	36.1683
eqtl-a-ENSG00000050426	LETMD1	rs7972608	31355	C	A	0.55312	0.0230962	9.55e-127	0.017963	573.495
eqtl-a-ENSG00000050426	LETMD1	rs34498074	31351	T	C	0.18772	0.0150418	9.62e-36	0.00494331	155.738
eqtl-a-ENSG00000050767	COL23A1	rs3812092	14248	A	G	-0.123124	0.0147756	7.88e-17	0.00484987	69.4279
eqtl-a-ENSG00000050767	COL23A1	rs686282	14256	G	A	-0.236724	0.0125499	2.32e-79	0.0243501	355.749
eqtl-a-ENSG00000050767	COL23A1	rs540371	14254	G	A	0.0823988	0.0118833	4.1e-12	0.00336177	48.0736
eqtl-a-ENSG00000050767	COL23A1	rs9329048	11496	C	T	0.0686287	0.0124006	3.13e-08	0.0026572	30.6232
eqtl-a-ENSG00000051009	FHIP1B	rs6426558	31569	T	G	0.066454	0.0119202	2.48e-08	0.000983529	31.0776
eqtl-a-ENSG00000051009	FHIP1B	rs12365470	31051	T	A	-0.108261	0.0156829	5.08e-12	0.00153232	47.65
eqtl-a-ENSG00000051009	FHIP1B	rs2615951	31568	G	A	0.541304	0.022961	7e-123	0.0173011	555.742
eqtl-a-ENSG00000051009	FHIP1B	rs61876722	19568	C	T	-0.365602	0.0485263	4.91e-14	0.0028924	56.7569
eqtl-a-ENSG00000051009	FHIP1B	rs117202587	31240	T	A	1.37468	0.0256944	1e-200	0.0839347	2862.19
eqtl-a-ENSG00000051108	HERPUD1	rs149007767	30077	T	C	-0.0931821	0.0166632	2.24e-08	0.00103863	31.2694
eqtl-a-ENSG00000051108	HERPUD1	rs28728226	31565	C	A	0.18202	0.0150963	1.78e-33	0.00458454	145.368
eqtl-a-ENSG00000051108	HERPUD1	rs8044753	31566	A	G	-0.318404	0.0116097	1.36e-165	0.0232739	752.121
eqtl-a-ENSG00000051108	HERPUD1	rs12720918	31564	C	T	0.0778697	0.013238	4.05e-09	0.00109503	34.5991
eqtl-a-ENSG00000051382	PIK3CB	rs28498283	26953	T	A	0.0770235	0.0136518	1.68e-08	0.00117963	31.8298
eqtl-a-ENSG00000051382	PIK3CB	rs9809657	31567	G	T	-0.07036	0.0118916	3.28e-09	0.00110779	35.0061
eqtl-a-ENSG00000051382	PIK3CB	rs12264390	31569	C	T	0.0936541	0.014557	1.25e-10	0.00130942	41.3888
eqtl-a-ENSG00000051523	CYBA	rs55633573	13099	T	C	-0.102292	0.0180044	1.33e-08	0.00245821	32.2745
eqtl-a-ENSG00000051523	CYBA	rs1049254	10094	G	A	-0.311347	0.0119909	1.22e-148	0.0626099	674.062
eqtl-a-ENSG00000051523	CYBA	rs12597572	14261	G	A	-0.17596	0.0151207	2.67e-31	0.00940653	135.401
eqtl-a-ENSG00000051620	HEBP2	rs56004125	31240	T	G	-0.363493	0.0252669	6.32e-47	0.00658127	206.948
eqtl-a-ENSG00000051620	HEBP2	rs7750577	27617	A	G	-1.03275	0.0276264	1e-200	0.0481645	1397.37
eqtl-a-ENSG00000051620	HEBP2	rs76623389	28323	G	A	-1.37365	0.0388511	1e-200	0.0422716	1250.01
eqtl-a-ENSG00000052126	PLEKHA5	rs11044383	25992	G	A	0.412755	0.0374201	2.73e-28	0.00465915	121.658
eqtl-a-ENSG00000052126	PLEKHA5	rs117616506	20651	T	C	0.370877	0.0467023	2e-15	0.00304451	63.0581
eqtl-a-ENSG00000052126	PLEKHA5	rs12813757	28133	G	A	-0.24699	0.0380107	8.14e-11	0.00149858	42.2198
eqtl-a-ENSG00000052126	PLEKHA5	rs1514831	31086	C	T	0.520606	0.0149654	1e-200	0.0374706	1210.08
eqtl-a-ENSG00000052749	RRP12	rs3731827	31569	C	T	0.0877149	0.012042	3.24e-13	0.00167787	53.0545
eqtl-a-ENSG00000052749	RRP12	rs2594836	31569	A	G	0.0845093	0.0137202	7.29e-10	0.00120034	37.9368
eqtl-a-ENSG00000052749	RRP12	rs56330463	31569	C	T	0.098869	0.0120385	2.16e-16	0.002132	67.4447
eqtl-a-ENSG00000052749	RRP12	rs117072213	24363	T	C	0.344367	0.041741	1.58e-16	0.00278596	68.0584
eqtl-a-ENSG00000052749	RRP12	rs2817684	31355	A	C	0.069407	0.012313	1.73e-08	0.00101235	31.7725
eqtl-a-ENSG00000052749	RRP12	rs10882992	31231	G	A	0.148937	0.0118893	5.31e-36	0.00499954	156.915
eqtl-a-ENSG00000052749	RRP12	rs928603	31684	C	T	-0.428733	0.0123103	1e-200	0.0368707	1212.86
eqtl-a-ENSG00000052749	RRP12	rs701802	29569	A	G	0.409581	0.011999	1e-200	0.0379112	1165.09
eqtl-a-ENSG00000052749	RRP12	rs3184504	28418	C	T	0.0888671	0.0119224	9.08e-14	0.00195125	55.5551
eqtl-a-ENSG00000052749	RRP12	rs7210990	31569	A	C	0.0658905	0.0118983	3.06e-08	0.000970495	30.6654
eqtl-a-ENSG00000053254	FOXN3	rs149007767	30037	T	C	0.0936925	0.016663	1.88e-08	0.00105145	31.6136
eqtl-a-ENSG00000053254	FOXN3	rs2241123	30122	A	G	-0.125103	0.0154421	5.42e-16	0.00217417	65.6287
eqtl-a-ENSG00000053254	FOXN3	rs11845173	29790	C	T	0.180781	0.0259411	3.2e-12	0.00162761	48.5623
eqtl-a-ENSG00000053371	AKR7A2	rs2227295	31261	G	A	0.364734	0.0131441	1.79e-169	0.0240392	769.951
eqtl-a-ENSG00000053371	AKR7A2	rs114931199	25906	T	C	0.232786	0.032317	5.89e-13	0.00199886	51.8822
eqtl-a-ENSG00000053371	AKR7A2	rs7547804	31568	C	A	-0.118874	0.0118614	1.22e-23	0.00317158	100.433
eqtl-a-ENSG00000053371	AKR7A2	rs10158092	31684	A	C	-0.11352	0.0165343	6.61e-12	0.00148555	47.1352
eqtl-a-ENSG00000053900	ANAPC4	rs2080213	31355	A	G	0.110763	0.0169835	6.96e-11	0.00135469	42.5312
eqtl-a-ENSG00000053900	ANAPC4	rs6852497	28917	A	G	-0.423245	0.0114237	1e-200	0.0453185	1372.59
eqtl-a-ENSG00000053900	ANAPC4	rs7658843	29155	T	A	0.0831815	0.0121201	6.74e-12	0.00161297	47.099
eqtl-a-ENSG00000053900	ANAPC4	rs1996183	30746	A	C	-0.187894	0.0151528	2.61e-35	0.00497605	153.749
eqtl-a-ENSG00000053900	ANAPC4	rs987350	31231	T	G	-0.176047	0.0188043	7.81e-21	0.00279859	87.6426
eqtl-a-ENSG00000054148	PHPT1	rs945382	20635	G	C	0.179742	0.0302856	2.94e-09	0.00170405	35.2196
eqtl-a-ENSG00000054148	PHPT1	rs28705707	21039	A	C	-0.072943	0.0119671	1.09e-09	0.00176278	37.1491
eqtl-a-ENSG00000054148	PHPT1	rs2077581	27310	C	A	-0.442903	0.0144988	1e-200	0.03304	933.085
eqtl-a-ENSG00000054179	ENTPD2	rs13289619	19532	A	G	0.310615	0.0238306	7.82e-39	0.00862317	169.875
eqtl-a-ENSG00000054179	ENTPD2	rs11794029	21095	C	G	-0.378221	0.0119139	1e-200	0.0455969	1007.73
eqtl-a-ENSG00000054179	ENTPD2	rs7210990	31569	A	C	-0.0730755	0.0118953	8.08e-10	0.00119402	37.7368
eqtl-a-ENSG00000054219	LY75	rs12692574	25443	C	T	0.462974	0.0287565	2.55e-58	0.0100849	259.183
eqtl-a-ENSG00000054219	LY75	rs76797039	21459	T	C	-0.354547	0.0390539	1.1e-19	0.003826	82.4097
eqtl-a-ENSG00000054219	LY75	rs75131375	21376	T	C	0.255781	0.0437883	5.18e-09	0.00159368	34.1177
eqtl-a-ENSG00000054219	LY75	rs62175229	26405	T	C	0.373933	0.0115956	1e-200	0.0378913	1039.84
eqtl-a-ENSG00000054277	OPN3	rs72768044	22600	C	G	0.327241	0.0340273	6.78e-22	0.00407566	92.4788
eqtl-a-ENSG00000054277	OPN3	rs6660811	23727	G	A	0.0849366	0.0118862	8.94e-13	0.00214747	51.0584
eqtl-a-ENSG00000054277	OPN3	rs658729	23173	T	C	0.471522	0.0118505	1e-200	0.0639509	1583.04
eqtl-a-ENSG00000054277	OPN3	rs10243593	23842	A	G	0.069496	0.0118974	5.18e-09	0.00142906	34.1176
eqtl-a-ENSG00000054282	SDCCAG8	rs80076701	14261	C	G	0.230123	0.0197217	1.85e-31	0.00945703	136.135
eqtl-a-ENSG00000054282	SDCCAG8	rs11576569	14263	T	C	0.0892623	0.0124755	8.38e-13	0.00357646	51.187
eqtl-a-ENSG00000054282	SDCCAG8	rs12093457	10248	T	C	0.370117	0.0119863	1e-200	0.0851202	953.286
eqtl-a-ENSG00000054356	PTPRN	rs6717249	31684	A	G	0.151019	0.0205703	2.11e-13	0.00169826	53.8957
eqtl-a-ENSG00000054356	PTPRN	rs2276638	31683	T	C	0.484302	0.0159429	1e-200	0.0283011	922.721
eqtl-a-ENSG00000054356	PTPRN	rs1354034	31684	C	T	0.0727593	0.012235	2.73e-09	0.00111492	35.3624
eqtl-a-ENSG00000054356	PTPRN	rs10876550	31684	A	G	0.0662804	0.0120886	4.18e-08	0.000947908	30.0601
eqtl-a-ENSG00000054356	PTPRN	rs16971217	31185	G	C	0.115079	0.0155539	1.38e-13	0.00175229	54.7376
eqtl-a-ENSG00000054523	KIF1B	rs114227524	27924	C	T	-0.703321	0.0346489	1.32e-91	0.0145408	412
eqtl-a-ENSG00000054523	KIF1B	rs78051618	24875	C	A	-0.472698	0.0394998	5.28e-33	0.00572429	143.2
eqtl-a-ENSG00000054523	KIF1B	rs144911531	25546	G	A	0.196151	0.0355655	3.49e-08	0.00118928	30.4151
eqtl-a-ENSG00000054523	KIF1B	rs74676568	18215	A	G	-0.341731	0.0504348	1.24e-11	0.00251412	45.905
eqtl-a-ENSG00000054523	KIF1B	rs74858192	23188	C	T	1.33508	0.0446803	3.52e-196	0.0370775	892.781
eqtl-a-ENSG00000054523	KIF1B	rs12406876	23975	C	A	1.06542	0.031317	1e-200	0.0460519	1157.3
eqtl-a-ENSG00000054523	KIF1B	rs12068865	31239	A	G	-0.312196	0.0275544	9.28e-30	0.00409256	128.365
eqtl-a-ENSG00000054523	KIF1B	rs6541082	26884	G	T	1.19249	0.0334356	1e-200	0.0451773	1271.92
eqtl-a-ENSG00000054523	KIF1B	rs79776554	25930	T	C	1.04682	0.0466923	2.55e-111	0.0190157	502.597
eqtl-a-ENSG00000054523	KIF1B	rs36083022	20548	A	G	-0.365446	0.0458555	1.59e-15	0.00308144	63.507
eqtl-a-ENSG00000054523	KIF1B	rs56388170	31355	T	G	-0.111291	0.0130939	1.9e-17	0.00229867	72.2361
eqtl-a-ENSG00000054654	SYNE2	rs56388170	31141	T	G	-0.126667	0.013084	3.62e-22	0.0030006	93.7169
eqtl-a-ENSG00000054654	SYNE2	rs10774625	28204	G	A	-0.0737505	0.0119106	5.94e-10	0.00135757	38.3382
eqtl-a-ENSG00000054654	SYNE2	rs1760988	30836	G	A	-0.301804	0.0117108	1.86e-146	0.0210845	664.123
eqtl-a-ENSG00000054654	SYNE2	rs11158502	30419	T	C	-0.30544	0.0324512	4.85e-21	0.00290391	88.5853
eqtl-a-ENSG00000054654	SYNE2	rs147147388	10541	T	C	-0.307434	0.0419315	2.27e-13	0.00507378	53.7453
eqtl-a-ENSG00000054793	ATP9A	rs1354034	26395	C	T	0.1796	0.0121567	2.16e-49	0.00820131	218.247
eqtl-a-ENSG00000054793	ATP9A	rs7961894	25896	T	C	0.125765	0.0193738	8.5e-11	0.00162462	42.1363
eqtl-a-ENSG00000054793	ATP9A	rs73913735	25966	T	C	-0.45958	0.0361376	4.72e-37	0.00619016	161.722
eqtl-a-ENSG00000054793	ATP9A	rs6045615	26395	C	A	-0.0850057	0.0123823	6.64e-12	0.00178237	47.126
eqtl-a-ENSG00000054793	ATP9A	rs11696348	25949	A	C	0.514528	0.029556	7.13e-68	0.0115442	303.035
eqtl-a-ENSG00000054793	ATP9A	rs13040403	26395	G	A	0.525292	0.0167473	1e-200	0.0359333	983.737
eqtl-a-ENSG00000054793	ATP9A	rs13040027	26279	A	G	-0.516708	0.0169606	1e-200	0.0341134	928.058
eqtl-a-ENSG00000054793	ATP9A	rs156356	25086	C	T	0.0799329	0.0118886	1.78e-11	0.00179877	45.2017
eqtl-a-ENSG00000054967	RELT	rs149110519	25735	T	C	0.150372	0.0266277	1.63e-08	0.00123767	31.8884
eqtl-a-ENSG00000054967	RELT	rs12417424	31684	T	G	0.0918453	0.0152316	1.64e-09	0.00114626	36.3576
eqtl-a-ENSG00000054967	RELT	rs11824050	31684	A	C	0.477692	0.0136368	1e-200	0.0372846	1227
eqtl-a-ENSG00000054983	GALC	rs111291798	20510	A	C	-0.353086	0.0474316	9.75e-14	0.00269456	55.4094
eqtl-a-ENSG00000054983	GALC	rs12886434	28251	T	C	0.228178	0.0359567	2.21e-10	0.00142343	40.2677
eqtl-a-ENSG00000054983	GALC	rs77593588	30159	G	A	-0.512083	0.0156393	1e-200	0.0343288	1072.06
eqtl-a-ENSG00000055118	KCNH2	rs6592965	31684	A	G	0.159809	0.0118887	3.43e-41	0.00567053	180.678
eqtl-a-ENSG00000055118	KCNH2	rs3735076	31684	A	G	-0.0953666	0.0128116	9.77e-14	0.00174577	55.4062
eqtl-a-ENSG00000055118	KCNH2	rs2072413	25857	T	C	0.249123	0.0135515	1.78e-75	0.0129014	337.924
eqtl-a-ENSG00000055118	KCNH2	rs11002791	31569	A	G	0.070936	0.0127956	2.96e-08	0.000972587	30.7316
eqtl-a-ENSG00000055118	KCNH2	rs225245	31355	G	A	-0.123379	0.0119441	5.17e-25	0.00339151	106.696
eqtl-a-ENSG00000055163	CYFIP2	rs1354034	31684	C	T	-0.0719769	0.0122354	4.04e-09	0.00109103	34.6037
eqtl-a-ENSG00000055163	CYFIP2	rs11957485	26492	G	A	0.197119	0.0133259	1.65e-49	0.00819175	218.792
eqtl-a-ENSG00000055163	CYFIP2	rs2421471	31566	G	A	0.0716031	0.012022	2.58e-09	0.00112254	35.4718
eqtl-a-ENSG00000055163	CYFIP2	rs61614148	26563	A	G	-0.0861681	0.0119618	5.86e-13	0.00194973	51.888
eqtl-a-ENSG00000055163	CYFIP2	rs149110519	25735	T	C	0.434837	0.0264053	6.27e-61	0.0104278	271.167
eqtl-a-ENSG00000055163	CYFIP2	rs35979828	29836	T	C	0.147261	0.0256192	9.03e-09	0.00110617	33.0381
eqtl-a-ENSG00000055163	CYFIP2	rs75009320	31569	A	G	0.0910786	0.0162896	2.26e-08	0.000989284	31.2597
eqtl-a-ENSG00000055211	GINM1	rs4869923	22592	G	T	-0.507464	0.0114883	1e-200	0.0795002	1951.01
eqtl-a-ENSG00000055211	GINM1	rs1886358	25147	G	A	-0.102895	0.0134282	1.82e-14	0.00232945	58.7109
eqtl-a-ENSG00000055211	GINM1	rs575924	21927	C	A	-0.110504	0.0171574	1.19e-10	0.00188822	41.4776
eqtl-a-ENSG00000055332	EIF2AK2	rs2372715	31684	A	G	-0.0986193	0.0122607	8.72e-16	0.00203783	64.6943
eqtl-a-ENSG00000055332	EIF2AK2	rs12621276	31684	A	G	-0.288161	0.013391	1.03e-102	0.0144047	463.038
eqtl-a-ENSG00000055332	EIF2AK2	rs1990760	28533	T	C	0.091456	0.0121446	5.05e-14	0.00198357	56.7058
eqtl-a-ENSG00000055332	EIF2AK2	rs76830965	30348	A	C	-0.113826	0.0188589	1.58e-09	0.00119895	36.4268
eqtl-a-ENSG00000055332	EIF2AK2	rs4917014	31300	G	T	-0.119154	0.0127576	9.63e-21	0.00277924	87.2271
eqtl-a-ENSG00000055332	EIF2AK2	rs7045087	31684	C	T	0.0737217	0.0126722	5.98e-09	0.00106705	33.8423
eqtl-a-ENSG00000055332	EIF2AK2	rs57994353	27284	C	T	-0.109362	0.0130209	4.5e-17	0.00257882	70.5373
eqtl-a-ENSG00000055332	EIF2AK2	rs2663052	31684	A	G	-0.0688753	0.0119267	7.7e-09	0.00105145	33.3472
eqtl-a-ENSG00000055332	EIF2AK2	rs199515	31239	C	G	0.0909789	0.0153248	2.91e-09	0.00112695	35.2423
eqtl-a-ENSG00000055483	USP36	rs57816430	30966	A	G	-0.241052	0.0356375	1.34e-11	0.0014753	45.7487
eqtl-a-ENSG00000055483	USP36	rs117781742	25631	T	G	-0.853047	0.0309335	2.11e-167	0.0288154	760.421
eqtl-a-ENSG00000055483	USP36	rs139678865	25266	A	G	0.257671	0.0382182	1.56e-11	0.00179586	45.4523
eqtl-a-ENSG00000055483	USP36	rs12949190	27604	A	G	-0.242916	0.0248122	1.24e-22	0.00346022	95.8408
eqtl-a-ENSG00000055483	USP36	rs12950719	31470	A	G	0.394238	0.0124575	1e-200	0.0308427	1001.45
eqtl-a-ENSG00000055732	MCOLN3	rs12119445	31470	A	G	-0.244511	0.0128492	9.74e-81	0.0113757	362.09
eqtl-a-ENSG00000055732	MCOLN3	rs2911603	31470	C	T	-0.0679977	0.0124533	4.75e-08	0.00094648	29.8121
eqtl-a-ENSG00000055732	MCOLN3	rs653178	28204	T	C	-0.0700044	0.0119272	4.37e-09	0.00121992	34.4463
eqtl-a-ENSG00000055732	MCOLN3	rs1728785	30971	C	A	-0.10239	0.0143505	9.69e-13	0.00164102	50.9041
eqtl-a-ENSG00000055950	MRPL43	rs77380815	26943	T	C	-0.21916	0.0362968	1.56e-09	0.0013513	36.4547
eqtl-a-ENSG00000055950	MRPL43	rs41300237	25692	G	A	-0.213036	0.0243947	2.48e-18	0.00295958	76.2573
eqtl-a-ENSG00000055950	MRPL43	rs11595160	31470	A	G	0.420663	0.0128208	1e-200	0.0330775	1076.49
eqtl-a-ENSG00000055950	MRPL43	rs10786623	31141	G	A	0.0917453	0.0141142	8.03e-11	0.00135498	42.25
eqtl-a-ENSG00000055955	ITIH4	rs312485	26280	G	A	0.196638	0.0234532	5.1e-17	0.00266775	70.2907
eqtl-a-ENSG00000055955	ITIH4	rs141250728	18397	C	A	-0.708971	0.0416107	4.26e-65	0.0155346	290.268
eqtl-a-ENSG00000055955	ITIH4	rs7639080	25858	G	A	0.104104	0.0149991	3.9e-12	0.00185952	48.1694
eqtl-a-ENSG00000055955	ITIH4	rs11716402	23557	T	C	-0.920464	0.0326166	3.25e-175	0.0327022	796.342
eqtl-a-ENSG00000055955	ITIH4	rs6802320	26609	C	T	0.419377	0.0118073	1e-200	0.045265	1261.47
eqtl-a-ENSG00000056558	TRAF1	rs182550311	27182	C	T	-0.168431	0.0217623	9.97e-15	0.00219886	59.8966
eqtl-a-ENSG00000056558	TRAF1	rs7028860	29911	T	G	-0.27319	0.0318752	1.03e-17	0.00244978	73.4505
eqtl-a-ENSG00000056558	TRAF1	rs4310279	31644	A	G	0.307751	0.0131976	2.86e-120	0.0168934	543.728
eqtl-a-ENSG00000056736	IL17RB	rs2612015	31684	T	G	-0.0706088	0.0124561	1.44e-08	0.00101315	32.1311
eqtl-a-ENSG00000056736	IL17RB	rs79589055	30077	A	G	0.136616	0.0144722	3.74e-21	0.00295403	89.1056
eqtl-a-ENSG00000056736	IL17RB	rs709324	31684	C	T	-0.279971	0.0123378	5.35e-114	0.0159922	514.9
eqtl-a-ENSG00000057019	DCBLD2	rs150747167	27568	A	C	0.26022	0.0361523	6.12e-13	0.00187581	51.8058
eqtl-a-ENSG00000057019	DCBLD2	rs114582351	27571	C	T	-0.292297	0.0431798	1.29e-11	0.00165926	45.8201
eqtl-a-ENSG00000057019	DCBLD2	rs1066357	30262	G	A	-0.154179	0.0204363	4.54e-14	0.00187729	56.9138
eqtl-a-ENSG00000057019	DCBLD2	rs56094988	30430	C	G	0.737703	0.0227432	1e-200	0.0334192	1052.04
eqtl-a-ENSG00000057019	DCBLD2	rs13071075	26857	G	A	-0.245195	0.0124055	5.94e-87	0.0143372	390.627
eqtl-a-ENSG00000057252	SOAT1	rs11581659	25373	T	C	-0.357548	0.0131397	4.79e-163	0.0283553	740.395
eqtl-a-ENSG00000057252	SOAT1	rs149770566	28304	G	T	0.420616	0.0269437	6.15e-55	0.00853662	243.684
eqtl-a-ENSG00000057252	SOAT1	rs111491640	22002	A	C	-0.295995	0.0416924	1.25e-12	0.00228559	50.3983
eqtl-a-ENSG00000057252	SOAT1	rs74568172	25836	G	A	-0.701828	0.0419099	6.04e-63	0.0107378	280.411
eqtl-a-ENSG00000057252	SOAT1	rs28913876	31564	A	G	-0.86932	0.0284894	1e-200	0.0286533	931.033
eqtl-a-ENSG00000057608	GDI2	rs871749	14263	A	G	-0.475818	0.0137212	1e-200	0.0777558	1202.37
eqtl-a-ENSG00000057608	GDI2	rs139635806	11495	A	G	-0.215289	0.0332216	9.14e-11	0.00364007	41.9882
eqtl-a-ENSG00000057608	GDI2	rs7902987	14260	T	C	0.209643	0.0173351	1.14e-33	0.0101521	146.234
eqtl-a-ENSG00000057608	GDI2	rs12780246	9176	A	G	-0.169793	0.012168	2.97e-44	0.0207792	194.673
eqtl-a-ENSG00000057704	TMCC3	rs56330463	31569	C	T	-0.102161	0.0120366	2.11e-17	0.00227673	72.0336
eqtl-a-ENSG00000057704	TMCC3	rs4237890	31684	T	G	-0.414753	0.0126894	1e-200	0.0326178	1068.24
eqtl-a-ENSG00000057704	TMCC3	rs249162	31569	C	A	0.230468	0.0258558	4.95e-19	0.00251046	79.4471
eqtl-a-ENSG00000057704	TMCC3	rs2651980	31355	C	T	-0.100666	0.014085	8.88e-13	0.00162644	51.0769
eqtl-a-ENSG00000057757	PITHD1	rs3811444	25690	T	C	-0.11016	0.0125516	1.68e-18	0.00298941	77.0222
eqtl-a-ENSG00000057757	PITHD1	rs2235541	24976	T	C	-0.137922	0.0228378	1.55e-09	0.00145815	36.469
eqtl-a-ENSG00000057757	PITHD1	rs17076724	25690	T	G	0.0689199	0.012088	1.19e-08	0.00126377	32.5047
eqtl-a-ENSG00000057757	PITHD1	rs592423	25575	C	A	0.123164	0.0118829	3.59e-25	0.00418299	107.421
eqtl-a-ENSG00000057757	PITHD1	rs6592965	25690	A	G	0.104669	0.0119321	1.76e-18	0.00298634	76.9429
eqtl-a-ENSG00000057757	PITHD1	rs225245	25361	G	A	0.0831002	0.0119687	3.84e-12	0.00189723	48.2032
eqtl-a-ENSG00000057757	PITHD1	rs6084653	25575	G	C	0.0816816	0.0123338	3.53e-11	0.00171196	43.8552
eqtl-a-ENSG00000058668	ATP2B4	rs16852249	31017	C	T	0.12784	0.0153812	9.46e-17	0.00222222	69.0757
eqtl-a-ENSG00000058668	ATP2B4	rs7846314	31355	T	A	-0.0862886	0.0155307	2.76e-08	0.000983537	30.8672
eqtl-a-ENSG00000058668	ATP2B4	rs4766578	28203	A	T	0.108144	0.0118917	9.55e-20	0.00292382	82.6963
eqtl-a-ENSG00000058799	YIPF1	rs10888811	31644	A	G	-0.188298	0.0118187	3.79e-57	0.00795776	253.819
eqtl-a-ENSG00000058799	YIPF1	rs12094458	29219	T	G	-0.417649	0.0479164	2.88e-18	0.00259335	75.967
eqtl-a-ENSG00000058799	YIPF1	rs4065321	31643	T	C	-0.0820109	0.0119211	6.01e-12	0.00149343	47.3242
eqtl-a-ENSG00000058866	DGKG	rs2268832	30847	T	G	-0.0783385	0.0121937	1.32e-10	0.00133624	41.2716
eqtl-a-ENSG00000058866	DGKG	rs149007767	30077	T	C	-0.155748	0.01663	7.56e-21	0.00290778	87.7065
eqtl-a-ENSG00000058866	DGKG	rs2851391	31684	C	T	0.0701873	0.0119821	4.69e-09	0.00108179	34.3102
eqtl-a-ENSG00000059122	FLYWCH1	rs4786352	27070	T	C	0.355993	0.0115531	1e-200	0.0338864	949.41
eqtl-a-ENSG00000059122	FLYWCH1	rs10221115	26647	G	C	0.47941	0.013783	1e-200	0.0434305	1209.75
eqtl-a-ENSG00000059122	FLYWCH1	rs2717704	23849	C	T	0.0999544	0.0125612	1.76e-15	0.00264801	63.3148
eqtl-a-ENSG00000059377	TBXAS1	rs3731827	31355	C	T	-0.074134	0.0120484	7.6e-10	0.00120599	37.8572
eqtl-a-ENSG00000059377	TBXAS1	rs2594836	31355	A	G	-0.112498	0.0137059	2.25e-16	0.00214405	67.3669
eqtl-a-ENSG00000059377	TBXAS1	rs62491768	29947	C	G	-0.114899	0.0177133	8.77e-11	0.00140304	42.0731
eqtl-a-ENSG00000059377	TBXAS1	rs740149	31355	G	A	0.49357	0.0213682	4.83e-118	0.0167312	533.499
eqtl-a-ENSG00000059377	TBXAS1	rs2240395	31077	G	C	-0.412889	0.0118041	1e-200	0.0378784	1223.41
eqtl-a-ENSG00000059377	TBXAS1	rs6969911	27211	C	A	0.122591	0.0209755	5.08e-09	0.00125373	34.1555
eqtl-a-ENSG00000059377	TBXAS1	rs6986779	24729	T	C	-0.079638	0.0124608	1.65e-10	0.00164902	40.8426
eqtl-a-ENSG00000059588	TARBP1	rs6697268	31684	T	C	-0.212225	0.0220461	6.19e-22	0.00291623	92.6621
eqtl-a-ENSG00000059588	TARBP1	rs594646	31668	A	T	0.145348	0.0126	8.75e-31	0.00418442	133.061
eqtl-a-ENSG00000059588	TARBP1	rs12731560	31553	A	G	-0.106285	0.0149978	1.37e-12	0.00158912	50.2182
eqtl-a-ENSG00000059588	TARBP1	rs500513	26486	G	C	0.328695	0.0115851	4.46e-177	0.0294963	804.922
eqtl-a-ENSG00000059588	TARBP1	rs7740107	31569	A	T	-0.0762353	0.0135848	2e-08	0.000996579	31.4904
eqtl-a-ENSG00000059691	GATB	rs9884140	24612	T	A	0.1136	0.0172876	5e-11	0.00175137	43.1769
eqtl-a-ENSG00000059691	GATB	rs2120098	24823	A	T	-0.3828	0.0122138	1e-200	0.0380657	982.217
eqtl-a-ENSG00000059691	GATB	rs74378409	17591	G	A	-0.272078	0.0128324	9.04e-100	0.0249185	449.492
eqtl-a-ENSG00000059691	GATB	rs2003377	23497	A	G	0.204992	0.033537	9.83e-10	0.00158753	37.3584
eqtl-a-ENSG00000059728	MXD1	rs10187817	21105	A	G	0.129917	0.0119475	1.53e-27	0.00557142	118.232
eqtl-a-ENSG00000059728	MXD1	rs56330463	31355	C	T	-0.0934825	0.0120416	8.28e-15	0.00191845	60.2649
eqtl-a-ENSG00000059728	MXD1	rs149007767	29863	T	C	0.0980079	0.0166612	4.04e-09	0.00115737	34.6004
eqtl-a-ENSG00000059804	SLC2A3	rs56330463	28802	C	T	-0.0914498	0.0120427	3.11e-14	0.00199814	57.6617
eqtl-a-ENSG00000059804	SLC2A3	rs56388170	28588	T	G	-0.101144	0.0130997	1.15e-14	0.00208099	59.6111
eqtl-a-ENSG00000059804	SLC2A3	rs7967655	24516	A	G	-0.122065	0.0150921	6.08e-16	0.00266119	65.4105
eqtl-a-ENSG00000059804	SLC2A3	rs7304465	28917	T	C	-0.316719	0.0116208	1.47e-163	0.0250442	742.756
eqtl-a-ENSG00000060138	YBX3	rs592423	26494	C	A	0.122885	0.0118831	4.59e-25	0.00402014	106.931
eqtl-a-ENSG00000060138	YBX3	rs6592965	26609	A	G	-0.0999365	0.011935	5.59e-17	0.00262804	70.1085
eqtl-a-ENSG00000060138	YBX3	rs73660574	23337	A	G	0.217853	0.0326881	2.65e-11	0.00189967	44.413
eqtl-a-ENSG00000060138	YBX3	rs7968282	21104	T	C	0.180386	0.0149643	1.84e-33	0.0068383	145.295
eqtl-a-ENSG00000060138	YBX3	rs59174975	26156	C	T	-0.127236	0.018018	1.65e-12	0.00190287	49.8625
eqtl-a-ENSG00000060138	YBX3	rs7302837	26156	T	C	-0.336687	0.0122292	7.4e-167	0.028163	757.92
eqtl-a-ENSG00000060138	YBX3	rs11905479	26493	A	G	0.0849881	0.0148404	1.02e-08	0.00123639	32.7938
eqtl-a-ENSG00000060138	YBX3	rs6084653	26494	G	C	-0.102688	0.0123226	7.86e-17	0.00261427	69.4388
eqtl-a-ENSG00000060558	GNA15	rs149007767	30077	T	C	-0.122615	0.0166497	1.78e-13	0.00179994	54.2307
eqtl-a-ENSG00000060558	GNA15	rs117552144	19488	T	C	0.254391	0.0301094	2.94e-17	0.00364959	71.3764
eqtl-a-ENSG00000060558	GNA15	rs2074864	27399	C	T	0.170542	0.0129703	1.73e-39	0.00627041	172.875
eqtl-a-ENSG00000060709	RIMBP2	rs11060939	30688	A	G	0.310416	0.0134049	1.24e-118	0.0171739	536.207
eqtl-a-ENSG00000060709	RIMBP2	rs149345397	30966	A	G	0.164846	0.028779	1.02e-08	0.00105843	32.8078
eqtl-a-ENSG00000060709	RIMBP2	rs112275476	23363	A	G	0.538375	0.0471403	3.3e-30	0.00555186	130.421
eqtl-a-ENSG00000060749	QSER1	rs61889542	26148	C	T	-0.153554	0.0212617	5.12e-13	0.00199078	52.1547
eqtl-a-ENSG00000060749	QSER1	rs11031921	30927	T	A	0.504074	0.0322243	3.73e-55	0.00784985	244.677
eqtl-a-ENSG00000060749	QSER1	rs77146504	15987	C	T	0.436684	0.0471698	2.09e-20	0.00533234	85.6943
eqtl-a-ENSG00000060762	MPC1	rs34172738	25357	C	T	-0.109593	0.0200023	4.28e-08	0.00118248	30.0173
eqtl-a-ENSG00000060762	MPC1	rs2024981	25353	T	C	0.421122	0.013568	1e-200	0.0366065	963.274
eqtl-a-ENSG00000060762	MPC1	rs9366006	25476	G	A	0.165679	0.0135278	1.73e-34	0.00585329	149.985
eqtl-a-ENSG00000060762	MPC1	rs6935275	25023	G	A	-0.222284	0.0124507	2.73e-71	0.0125774	318.709
eqtl-a-ENSG00000060982	BCAT1	rs56388170	31355	T	G	-0.0967234	0.0131021	1.55e-13	0.00173508	54.4946
eqtl-a-ENSG00000060982	BCAT1	rs7966074	31179	T	C	-0.0935872	0.015276	9e-10	0.00120235	37.5306
eqtl-a-ENSG00000060982	BCAT1	rs11047735	31684	T	C	0.280249	0.0128177	5.7e-106	0.0148636	478.014
eqtl-a-ENSG00000060982	BCAT1	rs7305924	31300	T	G	0.192042	0.0118305	2.96e-59	0.00834836	263.487
eqtl-a-ENSG00000060982	BCAT1	rs115623448	29314	T	G	0.313949	0.0353554	6.7e-19	0.00268266	78.8455
eqtl-a-ENSG00000060982	BCAT1	rs2200509	31684	G	T	-0.680746	0.0159014	1e-200	0.0546812	1832.62
eqtl-a-ENSG00000060982	BCAT1	rs12608504	27399	G	A	-0.0737618	0.0124646	3.27e-09	0.00127649	35.0167
eqtl-a-ENSG00000060982	BCAT1	rs2143606	31684	G	A	0.0737254	0.0118964	5.75e-10	0.0012107	38.4039
eqtl-a-ENSG00000061273	HDAC7	rs56330463	31569	C	T	0.0755651	0.0120505	3.59e-10	0.00124403	39.3192
eqtl-a-ENSG00000061273	HDAC7	rs56388170	31355	T	G	0.0781707	0.0131108	2.49e-09	0.00113248	35.5469
eqtl-a-ENSG00000061273	HDAC7	rs11837686	31240	C	T	-0.254617	0.0274428	1.72e-20	0.00274797	86.0776
eqtl-a-ENSG00000061273	HDAC7	rs624959	31684	G	A	-0.0783522	0.0119869	6.29e-11	0.00134668	42.7229
eqtl-a-ENSG00000061273	HDAC7	rs7972177	31683	G	A	0.108359	0.0129622	6.3e-17	0.00220084	69.8787
eqtl-a-ENSG00000061676	NCKAP1	rs10460378	31470	C	A	-0.148502	0.0149813	3.68e-23	0.00311254	98.2512
eqtl-a-ENSG00000061676	NCKAP1	rs7595276	31462	C	T	-0.0737611	0.0119467	6.65e-10	0.00121017	38.1181
eqtl-a-ENSG00000061676	NCKAP1	rs62190103	31351	T	C	-0.335618	0.0130221	1.79e-146	0.0207478	664.203
eqtl-a-ENSG00000061676	NCKAP1	rs1354034	31470	C	T	0.184855	0.0121511	2.89e-52	0.00730049	231.421
eqtl-a-ENSG00000061676	NCKAP1	rs17655730	31355	C	T	0.0875299	0.0140187	4.28e-10	0.0012418	38.9825
eqtl-a-ENSG00000061918	GUCY1B1	rs1354034	31684	C	T	0.348285	0.0118944	1.79e-188	0.026348	857.348
eqtl-a-ENSG00000061918	GUCY1B1	rs10820606	26161	C	A	0.100738	0.0139722	5.6e-13	0.00198308	51.9785
eqtl-a-ENSG00000061918	GUCY1B1	rs7075195	31569	G	A	0.0673791	0.0120406	2.19e-08	0.000990975	31.3131
eqtl-a-ENSG00000061918	GUCY1B1	rs505404	31569	G	T	0.174448	0.014245	1.76e-34	0.00472811	149.961
eqtl-a-ENSG00000061918	GUCY1B1	rs12589699	31684	G	A	-0.118165	0.0177925	3.11e-11	0.00139014	44.1038
eqtl-a-ENSG00000061938	TNK2	rs35356378	21502	G	A	0.20157	0.029391	6.98e-12	0.00218271	47.0308
eqtl-a-ENSG00000061938	TNK2	rs2278034	26606	C	T	0.144397	0.011843	3.41e-34	0.0055564	148.648
eqtl-a-ENSG00000061938	TNK2	rs113021491	23430	A	G	0.196038	0.0335125	4.93e-09	0.00145835	34.216
eqtl-a-ENSG00000061938	TNK2	rs149110519	20660	T	C	0.319576	0.0265217	1.95e-33	0.00697869	145.179
eqtl-a-ENSG00000062282	DGAT2	rs149110519	25735	T	C	0.145233	0.0266297	4.94e-08	0.00115444	29.7416
eqtl-a-ENSG00000062282	DGAT2	rs55768233	29382	A	G	-0.142839	0.0250885	1.25e-08	0.00110201	32.4127
eqtl-a-ENSG00000062282	DGAT2	rs60677263	31569	G	A	-0.380882	0.0195277	1e-84	0.0119074	380.409
eqtl-a-ENSG00000062282	DGAT2	rs12600856	31569	C	T	0.0731071	0.0122492	2.4e-09	0.00112708	35.6185
eqtl-a-ENSG00000062716	VMP1	rs3731827	25361	C	T	-0.0671897	0.0120513	2.47e-08	0.00122416	31.0816
eqtl-a-ENSG00000062716	VMP1	rs149110519	19527	T	C	-0.21592	0.0265957	4.72e-16	0.00336406	65.905
eqtl-a-ENSG00000062716	VMP1	rs149007767	23869	T	C	0.0971203	0.0166616	5.58e-09	0.00142146	33.9743
eqtl-a-ENSG00000062716	VMP1	rs7846314	25361	T	A	0.102413	0.0155238	4.19e-11	0.00171318	43.5191
eqtl-a-ENSG00000062716	VMP1	rs77526211	23069	A	G	-0.344747	0.029127	2.54e-32	0.00603603	140.079
eqtl-a-ENSG00000062716	VMP1	rs2136695	25476	T	C	-0.190391	0.0164531	5.74e-31	0.00522865	133.895
eqtl-a-ENSG00000063169	BICRA	rs1354034	31684	C	T	-0.0713239	0.0122356	5.58e-09	0.00107131	33.9776
eqtl-a-ENSG00000063169	BICRA	rs2974225	31684	C	T	-0.329227	0.0174587	2.56e-79	0.0110989	355.582
eqtl-a-ENSG00000063169	BICRA	rs148457515	25543	A	G	-0.247466	0.0324142	2.27e-14	0.00227666	58.2809
eqtl-a-ENSG00000063245	EPN1	rs17649553	25797	T	C	0.087249	0.0149948	5.94e-09	0.00131069	33.8537
eqtl-a-ENSG00000063245	EPN1	rs117482400	25244	A	G	0.929684	0.0442654	6.24e-98	0.0171736	441.07
eqtl-a-ENSG00000063245	EPN1	rs2287791	31683	T	C	-0.160104	0.0210168	2.58e-14	0.00182831	58.0288
eqtl-a-ENSG00000063761	ADCK1	rs139791189	26580	T	C	1.2489	0.03913	1e-200	0.0369103	1018.6
eqtl-a-ENSG00000063761	ADCK1	rs10149767	26609	C	T	-0.213847	0.016244	1.4e-39	0.00647101	173.296
eqtl-a-ENSG00000063761	ADCK1	rs12881619	31564	C	T	0.143186	0.0151413	3.18e-21	0.00282523	89.4226
eqtl-a-ENSG00000063761	ADCK1	rs17825440	26721	T	C	1.78783	0.0384507	1e-200	0.0748518	2161.78
eqtl-a-ENSG00000063854	HAGH	rs17534202	30362	C	G	-0.0677506	0.0119208	1.32e-08	0.00106273	32.2988
eqtl-a-ENSG00000063854	HAGH	rs1427407	31086	G	T	0.0946901	0.0163394	6.82e-09	0.0010792	33.5822
eqtl-a-ENSG00000063854	HAGH	rs74417235	31470	G	A	0.118988	0.0201891	3.78e-09	0.00110255	34.7332
eqtl-a-ENSG00000063854	HAGH	rs628751	31470	A	C	-0.098396	0.0118754	1.18e-16	0.00217678	68.6485
eqtl-a-ENSG00000063854	HAGH	rs6592965	31470	A	G	0.182567	0.0118655	2.03e-53	0.00746656	236.725
eqtl-a-ENSG00000063854	HAGH	rs238678	28703	G	A	-0.504094	0.0164387	1e-200	0.031722	940.281
eqtl-a-ENSG00000063854	HAGH	rs2815304	19095	A	G	-0.198687	0.0168187	3.32e-32	0.00725558	139.543
eqtl-a-ENSG00000063854	HAGH	rs9944715	31355	G	A	0.0845295	0.0135649	4.62e-10	0.00123691	38.829
eqtl-a-ENSG00000063854	HAGH	rs6084653	31355	G	C	-0.135575	0.0123001	2.98e-28	0.00385972	121.483
eqtl-a-ENSG00000064012	CASP8	rs35627330	2912	A	G	0.255225	0.0457655	2.45e-08	0.0105673	31.0793
eqtl-a-ENSG00000064012	CASP8	rs7560328	31350	C	A	0.312158	0.0118923	7.35e-152	0.0215049	688.953
eqtl-a-ENSG00000064012	CASP8	rs10931931	31355	T	C	-0.151674	0.017017	4.96e-19	0.00252726	79.4381
eqtl-a-ENSG00000064012	CASP8	rs55793580	31355	T	C	-0.0999981	0.0158282	2.65e-10	0.00127134	39.911
eqtl-a-ENSG00000064042	LIMCH1	rs6447061	30549	G	A	0.17481	0.0120957	2.43e-47	0.0067907	208.854
eqtl-a-ENSG00000064042	LIMCH1	rs1869286	30551	A	G	-0.137283	0.0142716	6.62e-22	0.0030196	92.5251
eqtl-a-ENSG00000064042	LIMCH1	rs4861123	30551	G	A	0.10147	0.012005	2.86e-17	0.00233298	71.4369
eqtl-a-ENSG00000064201	TSPAN32	rs11022291	30720	C	T	-0.286434	0.0158329	3.75e-73	0.0105416	327.265
eqtl-a-ENSG00000064201	TSPAN32	rs10765907	25437	C	T	0.407269	0.0114432	1e-200	0.0474347	1266.58
eqtl-a-ENSG00000064201	TSPAN32	rs72845802	21977	T	C	0.230134	0.0295294	6.53e-15	0.00275604	60.7313
eqtl-a-ENSG00000064201	TSPAN32	rs77926599	30276	T	C	-0.153691	0.019445	2.7e-15	0.00205915	62.4672
eqtl-a-ENSG00000064225	ST3GAL6	rs1440152	31558	G	C	0.359434	0.0115808	1e-200	0.0296206	963.238
eqtl-a-ENSG00000064225	ST3GAL6	rs13071075	27820	G	A	-0.257726	0.0123874	3.87e-96	0.0153212	432.838
eqtl-a-ENSG00000064225	ST3GAL6	rs1851817	26892	C	A	-0.092759	0.0127324	3.21e-13	0.00196976	53.0712
eqtl-a-ENSG00000064225	ST3GAL6	rs56330463	31569	C	T	0.145815	0.0120047	5.98e-34	0.00465175	147.528
eqtl-a-ENSG00000064419	TNPO3	rs2402941	31141	G	A	-0.505162	0.0156718	1e-200	0.0322877	1038.95
eqtl-a-ENSG00000064419	TNPO3	rs13244090	31355	G	A	-0.377495	0.0122826	1e-200	0.0292445	944.526
eqtl-a-ENSG00000064419	TNPO3	rs6946734	29616	C	T	0.19326	0.0200827	6.38e-22	0.00311715	92.5999
eqtl-a-ENSG00000064490	RFXANK	rs113564583	28473	G	A	-0.341694	0.0242888	5.96e-45	0.00690273	197.894
eqtl-a-ENSG00000064490	RFXANK	rs11671119	31355	T	C	1.03439	0.0314839	1e-200	0.0332802	1079.35
eqtl-a-ENSG00000064490	RFXANK	rs79003009	27284	T	C	-0.220395	0.0309931	1.15e-12	0.00184995	50.564
eqtl-a-ENSG00000064547	LPAR2	rs4654899	31684	A	C	-0.0887122	0.0120219	1.59e-13	0.00171567	54.4494
eqtl-a-ENSG00000064547	LPAR2	rs10187424	31684	C	T	-0.087102	0.0120333	4.54e-13	0.00165093	52.3913
eqtl-a-ENSG00000064547	LPAR2	rs6866344	31684	G	T	0.0780263	0.0130549	2.28e-09	0.00112617	35.7197
eqtl-a-ENSG00000064547	LPAR2	rs149007767	30077	T	C	0.121012	0.0166505	3.66e-13	0.0017531	52.817
eqtl-a-ENSG00000064547	LPAR2	rs72999016	31141	A	G	-0.598327	0.0169487	1e-200	0.0384796	1246.17
eqtl-a-ENSG00000064547	LPAR2	rs17751021	28588	A	G	0.349845	0.031858	4.7e-28	0.00420051	120.582
eqtl-a-ENSG00000064547	LPAR2	rs56408111	31684	C	T	0.280391	0.0221722	1.18e-36	0.00502208	159.913
eqtl-a-ENSG00000064547	LPAR2	rs74182633	25749	C	A	0.416073	0.0389691	1.3e-26	0.00440778	113.989
eqtl-a-ENSG00000064547	LPAR2	rs117131852	24433	T	C	0.457529	0.0392884	2.42e-31	0.00551986	135.604
eqtl-a-ENSG00000064547	LPAR2	rs10415813	25559	G	A	0.622885	0.0332074	1.68e-78	0.0135789	351.813
eqtl-a-ENSG00000064601	CTSA	rs61812598	31484	A	G	0.0697908	0.012309	1.43e-08	0.00102004	32.1457
eqtl-a-ENSG00000064601	CTSA	rs826415	31569	G	T	0.083945	0.0128667	6.84e-11	0.00134651	42.5626
eqtl-a-ENSG00000064601	CTSA	rs28498283	26953	T	A	0.0922315	0.0136451	1.39e-11	0.00169224	45.6849
eqtl-a-ENSG00000064601	CTSA	rs1354034	31684	C	T	0.239878	0.0120828	1.04e-87	0.0122867	394.111
eqtl-a-ENSG00000064601	CTSA	rs9399137	31569	C	T	0.0805716	0.0134787	2.26e-09	0.00113062	35.7306
eqtl-a-ENSG00000064601	CTSA	rs505404	31569	G	T	0.104612	0.0142933	2.5e-13	0.00169395	53.5637
eqtl-a-ENSG00000064601	CTSA	rs11553699	30031	G	A	0.146181	0.0190102	1.48e-14	0.0019651	59.1261
eqtl-a-ENSG00000064601	CTSA	rs35979828	29836	T	C	-0.306663	0.0255189	2.89e-33	0.00481683	144.401
eqtl-a-ENSG00000064601	CTSA	rs10512472	31684	C	T	0.0857053	0.0155075	3.26e-08	0.000963104	30.5425
eqtl-a-ENSG00000064601	CTSA	rs6017717	31566	C	G	0.228323	0.0160228	4.5e-46	0.00639173	203.046
eqtl-a-ENSG00000064607	SUGP2	rs12608822	23513	T	C	-0.152252	0.0261391	5.72e-09	0.00144082	33.9241
eqtl-a-ENSG00000064607	SUGP2	rs78538967	22963	C	T	-0.173597	0.0312781	2.85e-08	0.00133965	30.8011
eqtl-a-ENSG00000064607	SUGP2	rs2107263	26490	A	G	-0.578094	0.0130018	1e-200	0.0694463	1976.77
eqtl-a-ENSG00000064666	CNN2	rs35979828	29836	T	C	0.150602	0.0256178	4.14e-09	0.001157	34.558
eqtl-a-ENSG00000064666	CNN2	rs11880562	23284	G	A	0.168095	0.0239234	2.12e-12	0.00211586	49.3658
eqtl-a-ENSG00000064666	CNN2	rs116977028	20249	A	T	-0.574884	0.0186127	1e-200	0.044993	953.891
eqtl-a-ENSG00000064666	CNN2	rs12471	19278	A	C	-0.149462	0.0119077	3.9e-36	0.00810605	157.529
eqtl-a-ENSG00000064687	ABCA7	rs113337161	20500	T	C	-0.637627	0.0220318	3.62e-184	0.0392544	837.512
eqtl-a-ENSG00000064687	ABCA7	rs150244663	17396	T	C	-0.691631	0.0420869	1.1e-60	0.0152868	270.026
eqtl-a-ENSG00000064687	ABCA7	rs117875320	10464	T	G	-0.319567	0.0418177	2.14e-14	0.00554995	58.3876
eqtl-a-ENSG00000064726	BTBD1	rs13379920	31684	G	A	0.180837	0.0127721	1.65e-45	0.0062874	200.458
eqtl-a-ENSG00000064726	BTBD1	rs17158873	31684	C	T	0.133547	0.0182661	2.65e-13	0.00168424	53.4502
eqtl-a-ENSG00000064726	BTBD1	rs4262914	31684	A	G	-0.0726137	0.0119029	1.06e-09	0.00117323	37.2138
eqtl-a-ENSG00000064763	FAR2	rs1375493	25531	A	G	0.0668494	0.0119924	2.48e-08	0.00121559	31.0705
eqtl-a-ENSG00000064763	FAR2	rs2594836	25531	A	G	-0.085634	0.0137197	4.33e-10	0.00152361	38.9555
eqtl-a-ENSG00000064763	FAR2	rs4727027	25147	A	G	0.0751677	0.0123765	1.25e-09	0.00146468	36.8835
eqtl-a-ENSG00000064763	FAR2	rs55793580	25531	T	C	-0.199107	0.0157618	1.4e-36	0.00621137	159.561
eqtl-a-ENSG00000064763	FAR2	rs3184504	22380	C	T	0.0903395	0.0119216	3.52e-14	0.00255925	57.4179
eqtl-a-ENSG00000064763	FAR2	rs3809188	25531	A	G	-0.068848	0.0123143	2.26e-08	0.00122282	31.2557
eqtl-a-ENSG00000064886	CHI3L2	rs1056825	30935	C	T	0.226957	0.0127273	3.96e-71	0.0101747	317.97
eqtl-a-ENSG00000064886	CHI3L2	rs76275224	30491	T	C	0.90592	0.025941	1e-200	0.0384594	1219.49
eqtl-a-ENSG00000064886	CHI3L2	rs145439981	23613	C	T	-0.299989	0.0465619	1.17e-10	0.00175483	41.5062
eqtl-a-ENSG00000064886	CHI3L2	rs1282332	30818	G	A	-0.122135	0.0127874	1.28e-21	0.0029514	91.2195
eqtl-a-ENSG00000064886	CHI3L2	rs41312686	29328	T	C	0.829542	0.0170641	1e-200	0.0745711	2363.09
eqtl-a-ENSG00000064886	CHI3L2	rs12404497	24390	A	G	-0.0930258	0.0160273	6.46e-09	0.00137935	33.6861
eqtl-a-ENSG00000065060	BLTP3A	rs9462085	25742	A	G	-0.282385	0.0132329	4.88e-101	0.0173826	455.344
eqtl-a-ENSG00000065060	BLTP3A	rs62398145	23644	C	T	0.417782	0.0441205	2.83e-21	0.00377793	89.6565
eqtl-a-ENSG00000065060	BLTP3A	rs57916801	25750	A	G	0.839704	0.0228607	1e-200	0.0497871	1349.09
eqtl-a-ENSG00000065060	BLTP3A	rs73405691	26081	G	A	0.586265	0.0176206	1e-200	0.0407164	1106.91
eqtl-a-ENSG00000065060	BLTP3A	rs78691829	22993	A	G	0.381344	0.0333246	2.54e-30	0.00566294	130.938
eqtl-a-ENSG00000065060	BLTP3A	rs111314618	22559	A	G	0.70735	0.0409873	9.81e-67	0.0130303	297.805
eqtl-a-ENSG00000065135	GNAI3	rs56018934	31684	T	C	0.534405	0.0238268	2.07e-111	0.0156289	503.016
eqtl-a-ENSG00000065135	GNAI3	rs533212	30744	G	C	0.0957114	0.0154077	5.24e-10	0.00125356	38.5854
eqtl-a-ENSG00000065135	GNAI3	rs7536292	31684	C	T	-0.454845	0.0149049	1e-200	0.0285527	931.196
eqtl-a-ENSG00000065135	GNAI3	rs116468196	30044	A	C	0.744047	0.0360265	9.25e-95	0.0139983	426.508
eqtl-a-ENSG00000065154	OAT	rs2176139	26440	A	G	-0.0794675	0.0131048	1.33e-09	0.00138884	36.7693
eqtl-a-ENSG00000065154	OAT	rs7070561	31196	T	C	-0.120948	0.0207028	5.15e-09	0.00109286	34.128
eqtl-a-ENSG00000065154	OAT	rs9422943	31527	A	G	-0.464256	0.0165711	1.03e-172	0.0242913	784.847
eqtl-a-ENSG00000065154	OAT	rs2491159	31528	C	T	0.159568	0.0118487	2.45e-41	0.00571956	181.352
eqtl-a-ENSG00000065268	WDR18	rs11085231	19007	T	A	-0.49275	0.0112058	1e-200	0.0923375	1933.4
eqtl-a-ENSG00000065268	WDR18	rs116649696	20129	C	A	0.281388	0.026658	4.8e-26	0.00550474	111.407
eqtl-a-ENSG00000065268	WDR18	rs75707890	17997	G	A	-0.213037	0.0329136	9.63e-11	0.00232247	41.8901
eqtl-a-ENSG00000065308	TRAM2	rs9474227	31683	C	T	-0.362408	0.0217403	2.17e-62	0.00869452	277.867
eqtl-a-ENSG00000065308	TRAM2	rs9463800	30902	G	C	0.33829	0.0125644	1.13e-159	0.0229212	724.881
eqtl-a-ENSG00000065308	TRAM2	rs143579024	2434	T	C	0.285681	0.0287394	2.78e-23	0.0390126	98.7303
eqtl-a-ENSG00000065457	ADAT1	rs28571860	28471	T	G	0.677415	0.0215468	1e-200	0.0335521	988.356
eqtl-a-ENSG00000065457	ADAT1	rs2738805	27751	G	A	0.608618	0.0115229	1e-200	0.0913453	2789.55
eqtl-a-ENSG00000065457	ADAT1	rs77276355	31355	A	G	0.14332	0.016338	1.76e-18	0.00244819	76.9464
eqtl-a-ENSG00000065491	TBC1D22B	rs17534202	30362	C	G	-0.0689125	0.0119203	7.43e-09	0.00109955	33.419
eqtl-a-ENSG00000065491	TBC1D22B	rs1354034	31470	C	T	-0.0888852	0.0122275	3.62e-13	0.00167632	52.8392
eqtl-a-ENSG00000065491	TBC1D22B	rs195413	31470	G	A	-0.214719	0.0166694	5.76e-38	0.0052447	165.91
eqtl-a-ENSG00000065491	TBC1D22B	rs4895441	31086	G	A	-0.0825875	0.013327	5.76e-10	0.00123385	38.4004
eqtl-a-ENSG00000065491	TBC1D22B	rs9349036	25524	T	C	-0.11288	0.0144999	6.98e-15	0.00236878	60.5996
eqtl-a-ENSG00000065491	TBC1D22B	rs668887	31026	A	G	-0.257975	0.0319561	6.88e-16	0.00209609	65.1658
eqtl-a-ENSG00000065534	MYLK	rs826415	31569	G	T	-0.072113	0.0128718	2.11e-08	0.000993244	31.3849
eqtl-a-ENSG00000065534	MYLK	rs1354034	31684	C	T	0.128417	0.0122026	6.71e-26	0.00348325	110.742
eqtl-a-ENSG00000065534	MYLK	rs56193997	28801	C	T	-0.241047	0.0205966	1.23e-31	0.00473309	136.956
eqtl-a-ENSG00000065534	MYLK	rs9399137	31569	C	T	0.0830559	0.0134776	7.17e-10	0.00120152	37.9742
eqtl-a-ENSG00000065534	MYLK	rs10984466	31567	G	A	0.106413	0.0123914	8.88e-18	0.00233078	73.7431
eqtl-a-ENSG00000065534	MYLK	rs10761741	31684	T	G	-0.0809506	0.0120364	1.75e-11	0.00142557	45.2293
eqtl-a-ENSG00000065534	MYLK	rs11602954	26110	A	G	0.0883667	0.0145488	1.25e-09	0.00141092	36.8884
eqtl-a-ENSG00000065534	MYLK	rs10506328	31185	C	A	0.0747926	0.0125544	2.56e-09	0.0011368	35.4893
eqtl-a-ENSG00000065534	MYLK	rs11553699	30031	G	A	0.218382	0.0189611	1.08e-30	0.00439767	132.641
eqtl-a-ENSG00000065534	MYLK	rs11696739	31684	A	G	-0.0945871	0.0123335	1.73e-14	0.00185287	58.8117
eqtl-a-ENSG00000065534	MYLK	rs13042885	31569	T	C	-0.103119	0.0131666	4.8e-15	0.00193922	61.3342
eqtl-a-ENSG00000065613	SLK	rs360017	31529	G	A	-0.101735	0.0146907	4.36e-12	0.00151875	47.9544
eqtl-a-ENSG00000065613	SLK	rs149007767	30037	T	C	0.130132	0.0166456	5.38e-15	0.00203063	61.114
eqtl-a-ENSG00000065613	SLK	rs56388170	31315	T	G	0.0799413	0.0131101	1.08e-09	0.00118594	37.1794
eqtl-a-ENSG00000065613	SLK	rs10883952	28749	T	C	-0.287742	0.0117083	2.28e-133	0.0205763	603.933
eqtl-a-ENSG00000065613	SLK	rs590610	31526	C	T	0.118554	0.012217	2.9e-22	0.0029781	94.162
eqtl-a-ENSG00000065613	SLK	rs10883931	31230	T	C	0.0761129	0.0120724	2.89e-10	0.00127117	39.7467
eqtl-a-ENSG00000065618	COL17A1	rs2451258	31684	T	C	-0.0739292	0.0127978	7.62e-09	0.00105212	33.3683
eqtl-a-ENSG00000065618	COL17A1	rs7846314	31569	T	A	-0.0850565	0.0155312	4.34e-08	0.000949143	29.9901
eqtl-a-ENSG00000065618	COL17A1	rs13289095	28587	T	G	0.152636	0.0183024	7.45e-17	0.00242702	69.5453
eqtl-a-ENSG00000065618	COL17A1	rs10883958	31569	A	G	-0.280453	0.0150872	3.96e-77	0.0108272	345.522
eqtl-a-ENSG00000065665	SEC61A2	rs11257354	28216	A	G	-0.196383	0.0322458	1.13e-09	0.00131279	37.0878
eqtl-a-ENSG00000065665	SEC61A2	rs12766360	30902	T	A	0.370922	0.0117018	1e-200	0.0314903	1004.69
eqtl-a-ENSG00000065665	SEC61A2	rs150536510	19316	C	A	0.378849	0.050354	5.33e-14	0.00292197	56.6004
eqtl-a-ENSG00000065665	SEC61A2	rs7897943	31482	G	A	-0.249397	0.0139134	7.52e-72	0.0101028	321.283
eqtl-a-ENSG00000065675	PRKCQ	rs2007252	31231	C	T	0.091613	0.0121313	4.29e-14	0.00182273	57.0258
eqtl-a-ENSG00000065675	PRKCQ	rs2255088	30902	C	T	-0.232627	0.0128848	7.28e-73	0.0104381	325.939
eqtl-a-ENSG00000065675	PRKCQ	rs658230	31684	G	A	-0.0851247	0.0118821	7.84e-13	0.00161727	51.3213
eqtl-a-ENSG00000065802	ASB1	rs79676909	29619	T	C	0.222082	0.0298104	9.36e-14	0.00187028	55.496
eqtl-a-ENSG00000065802	ASB1	rs4663301	31019	T	A	-0.107303	0.019465	3.53e-08	0.000978728	30.3869
eqtl-a-ENSG00000065802	ASB1	rs502349	31468	T	C	0.510276	0.0111586	1e-200	0.0623131	2091.04
eqtl-a-ENSG00000065809	FAM107B	rs78155027	30431	A	C	-0.293652	0.0177657	2.25e-61	0.00889822	273.195
eqtl-a-ENSG00000065809	FAM107B	rs7898971	30935	G	A	0.234233	0.0173467	1.5e-41	0.00585949	182.32
eqtl-a-ENSG00000065809	FAM107B	rs11259263	30805	C	T	0.484419	0.0143283	1e-200	0.0357774	1142.94
eqtl-a-ENSG00000065809	FAM107B	rs7092826	30935	T	G	-0.369613	0.0121668	1e-200	0.0289684	922.813
eqtl-a-ENSG00000065809	FAM107B	rs35979828	29087	T	C	0.156716	0.0256152	9.48e-10	0.00128521	37.4284
eqtl-a-ENSG00000065882	TBC1D1	rs6531595	27305	C	A	0.0880319	0.0147826	2.6e-09	0.0012971	35.4606
eqtl-a-ENSG00000065882	TBC1D1	rs2261414	31300	T	C	0.173039	0.0148197	1.69e-31	0.00433688	136.327
eqtl-a-ENSG00000065882	TBC1D1	rs933819	31299	T	C	-0.0997108	0.0118934	5.13e-17	0.00224062	70.2821
eqtl-a-ENSG00000065882	TBC1D1	rs73236866	30601	T	A	0.401515	0.0177835	7.16e-113	0.0163855	509.731
eqtl-a-ENSG00000065978	YBX1	rs73660574	6419	A	G	0.221346	0.0326865	1.27e-11	0.00709329	45.8428
eqtl-a-ENSG00000065978	YBX1	rs7213285	6421	A	G	0.117489	0.0161856	3.91e-13	0.00813926	52.6746
eqtl-a-ENSG00000065978	YBX1	rs6084653	6421	G	C	-0.0851249	0.0123321	5.1e-12	0.0073659	47.6326
eqtl-a-ENSG00000065989	PDE4A	rs10416139	30745	T	C	-0.0977132	0.0138699	1.85e-12	0.0016117	49.6285
eqtl-a-ENSG00000065989	PDE4A	rs147394556	3428	T	C	0.52817	0.0529871	2.11e-23	0.0281681	99.301
eqtl-a-ENSG00000065989	PDE4A	rs77376335	31568	C	T	-0.34701	0.0208894	5.73e-62	0.00866573	275.934
eqtl-a-ENSG00000066027	PPP2R5A	rs2970579	31355	A	G	-0.171859	0.0122414	8.97e-45	0.00624675	197.086
eqtl-a-ENSG00000066027	PPP2R5A	rs61829198	29143	G	A	0.199128	0.0282359	1.76e-12	0.00170367	49.7315
eqtl-a-ENSG00000066027	PPP2R5A	rs146891838	28645	T	C	1.02169	0.0426328	6.47e-127	0.0196553	574.275
eqtl-a-ENSG00000066027	PPP2R5A	rs588058	23155	A	G	0.260623	0.0441128	3.46e-09	0.00150521	34.9027
eqtl-a-ENSG00000066027	PPP2R5A	rs142218926	27725	C	T	-0.636901	0.0467711	3.16e-42	0.00664389	185.42
eqtl-a-ENSG00000066027	PPP2R5A	rs10779571	29693	A	G	0.749767	0.0165249	1e-200	0.0648349	2058.48
eqtl-a-ENSG00000066027	PPP2R5A	rs183325637	24986	T	C	-0.487821	0.0430538	9.26e-30	0.00511182	128.37
eqtl-a-ENSG00000066027	PPP2R5A	rs149110519	25735	T	C	0.189583	0.0266099	1.05e-12	0.00196849	50.755
eqtl-a-ENSG00000066027	PPP2R5A	rs149007767	30077	T	C	-0.097363	0.0166615	5.1e-09	0.00113405	34.1453
eqtl-a-ENSG00000066027	PPP2R5A	rs3859192	31684	T	C	-0.0713827	0.0119357	2.22e-09	0.00112761	35.7654
eqtl-a-ENSG00000066084	DIP2B	rs13093110	31355	T	C	-0.0734359	0.0118955	6.68e-10	0.001214	38.1087
eqtl-a-ENSG00000066084	DIP2B	rs149110519	25521	T	C	-0.159538	0.0266239	2.07e-09	0.001405	35.9047
eqtl-a-ENSG00000066084	DIP2B	rs149007767	29863	T	C	0.0965817	0.0166618	6.78e-09	0.00112389	33.5983
eqtl-a-ENSG00000066084	DIP2B	rs12582683	26678	C	A	-0.349815	0.0122407	1.25e-179	0.029704	816.642
eqtl-a-ENSG00000066084	DIP2B	rs9739363	27100	T	C	0.291875	0.0124551	1.91e-121	0.0198617	549.12
eqtl-a-ENSG00000066230	SLC9A3	rs114991474	4603	A	G	-0.279808	0.0484331	7.6e-09	0.00719875	33.3616
eqtl-a-ENSG00000066230	SLC9A3	rs140456511	4574	G	A	0.389476	0.0329592	3.2e-32	0.0296245	139.578
eqtl-a-ENSG00000066230	SLC9A3	rs74533118	5081	G	A	-0.366019	0.0341981	9.85e-27	0.0220481	114.507
eqtl-a-ENSG00000066230	SLC9A3	rs11750039	2022	A	G	-0.235799	0.0410499	9.22e-09	0.0160564	32.9632
eqtl-a-ENSG00000066230	SLC9A3	rs116314028	5262	T	C	0.621145	0.0191159	1e-200	0.16712	1055.43
eqtl-a-ENSG00000066230	SLC9A3	rs77045859	5913	C	A	0.547211	0.0267695	7.16e-93	0.0660034	417.717
eqtl-a-ENSG00000066294	CD84	rs115503831	26507	T	C	0.789779	0.0487382	4.69e-59	0.00980913	262.567
eqtl-a-ENSG00000066294	CD84	rs2050523	31315	G	A	-0.7209	0.022383	1e-200	0.0320633	1037.26
eqtl-a-ENSG00000066294	CD84	rs11265403	31526	G	T	0.168412	0.0146038	9.1e-31	0.00420066	132.98
eqtl-a-ENSG00000066336	SPI1	rs11570034	27559	G	A	-1.09005	0.0311909	1e-200	0.0424366	1221.25
eqtl-a-ENSG00000066336	SPI1	rs72895725	21614	G	A	0.203254	0.0348025	5.21e-09	0.00157557	34.1049
eqtl-a-ENSG00000066336	SPI1	rs72895718	25631	T	C	0.282926	0.0271608	2.08e-25	0.00421561	108.499
eqtl-a-ENSG00000066379	POLR1H	rs9260500	7202	C	T	0.0961328	0.0119445	8.39e-16	0.00891385	64.757
eqtl-a-ENSG00000066379	POLR1H	rs6932091	4948	T	C	0.694026	0.0231868	7.59e-197	0.153308	895.559
eqtl-a-ENSG00000066379	POLR1H	rs2246068	6784	C	G	-0.162118	0.0119658	8.08e-42	0.026345	183.506
eqtl-a-ENSG00000066379	POLR1H	rs9468618	13560	T	C	0.216045	0.0216393	1.79e-23	0.00729729	99.6639
eqtl-a-ENSG00000066382	MPPED2	rs640245	31470	T	C	0.0826918	0.0118952	3.61e-12	0.00153327	48.323
eqtl-a-ENSG00000066382	MPPED2	rs3781852	31340	T	G	0.268809	0.0133802	9.03e-90	0.0127147	403.585
eqtl-a-ENSG00000066382	MPPED2	rs501477	31352	G	A	-0.0767024	0.0120641	2.04e-10	0.00128767	40.4204
eqtl-a-ENSG00000066583	ISOC1	rs10080172	29099	T	G	-0.228648	0.0360042	2.14e-10	0.00138404	40.3273
eqtl-a-ENSG00000066583	ISOC1	rs2112699	30688	C	T	-0.112453	0.0183273	8.46e-10	0.00122531	37.6458
eqtl-a-ENSG00000066583	ISOC1	rs2577431	26444	C	A	-0.386456	0.0131769	4.51e-189	0.0315025	860.084
eqtl-a-ENSG00000066583	ISOC1	rs2526206	27602	C	T	-0.39021	0.0128436	1e-200	0.0323591	922.979
eqtl-a-ENSG00000066583	ISOC1	rs13181669	31343	G	C	-0.373417	0.012123	1e-200	0.0293816	948.725
eqtl-a-ENSG00000066583	ISOC1	rs141844349	30964	C	A	0.261981	0.0235855	1.15e-28	0.00396886	123.373
eqtl-a-ENSG00000066583	ISOC1	rs115494457	28129	C	T	0.318096	0.0358038	6.43e-19	0.00279825	78.9273
eqtl-a-ENSG00000066583	ISOC1	rs149007767	29863	T	C	0.101361	0.0166598	1.17e-09	0.00123803	37.0146
eqtl-a-ENSG00000066855	MTFR1	rs72664750	29452	G	T	0.67349	0.0217017	1e-200	0.0316654	963.042
eqtl-a-ENSG00000066855	MTFR1	rs118107026	29058	A	G	-0.294485	0.0331732	6.86e-19	0.00270464	78.7992
eqtl-a-ENSG00000066855	MTFR1	rs143568834	26497	C	T	0.533108	0.0411466	2.17e-38	0.0062954	167.853
eqtl-a-ENSG00000066855	MTFR1	rs140146852	27155	A	G	0.797266	0.0342748	1.11e-119	0.0195361	541.034
eqtl-a-ENSG00000066855	MTFR1	rs141623092	25440	A	C	0.813618	0.0475897	1.58e-65	0.0113589	292.268
eqtl-a-ENSG00000066923	STAG3	rs4502545	31355	A	G	0.0967466	0.0154844	4.16e-10	0.00124347	39.0351
eqtl-a-ENSG00000066923	STAG3	rs72615157	31141	A	G	-0.541529	0.0154524	1e-200	0.037942	1228.07
eqtl-a-ENSG00000066923	STAG3	rs148654444	21717	C	T	0.355353	0.0458295	8.93e-15	0.00276076	60.116
eqtl-a-ENSG00000066923	STAG3	rs80044214	27566	T	C	-0.643115	0.0294514	1.04e-105	0.0170037	476.797
eqtl-a-ENSG00000066923	STAG3	rs138791019	27405	A	G	-0.493707	0.0444061	1.03e-28	0.00449024	123.601
eqtl-a-ENSG00000066926	FECH	rs17076724	31684	T	G	0.0715608	0.0120869	3.21e-09	0.0011051	35.0504
eqtl-a-ENSG00000066926	FECH	rs1800562	29606	A	G	-0.15247	0.0272867	2.3e-08	0.00105349	31.2203
eqtl-a-ENSG00000066926	FECH	rs8073060	31185	A	T	-0.0999605	0.0128911	8.88e-15	0.0019244	60.1242
eqtl-a-ENSG00000066926	FECH	rs144606835	19720	A	G	-0.303715	0.0431217	1.88e-12	0.00250924	49.6017
eqtl-a-ENSG00000066926	FECH	rs144609264	10087	A	C	-0.42529	0.0432746	8.55e-23	0.00948426	96.5646
eqtl-a-ENSG00000066926	FECH	rs1062010	31683	C	A	0.846972	0.0153511	1e-200	0.0876578	3043.91
eqtl-a-ENSG00000066926	FECH	rs35281475	30508	T	C	-0.475723	0.0388507	1.79e-34	0.00489066	149.928
eqtl-a-ENSG00000066926	FECH	rs12974711	31569	C	T	0.149867	0.0244649	9.02e-10	0.00118727	37.523
eqtl-a-ENSG00000066926	FECH	rs6084653	31569	G	C	0.117118	0.0123135	1.88e-21	0.00285746	90.46
eqtl-a-ENSG00000066926	FECH	rs4820268	31300	A	G	-0.0694563	0.0119193	5.64e-09	0.00108369	33.9542
eqtl-a-ENSG00000067057	PFKP	rs6569648	31300	T	C	-0.0835425	0.0141804	3.83e-09	0.00110768	34.7065
eqtl-a-ENSG00000067057	PFKP	rs10794966	31231	G	A	0.175031	0.0119168	7.72e-49	0.00686017	215.716
eqtl-a-ENSG00000067057	PFKP	rs75961101	31355	T	C	-0.446935	0.0120425	1e-200	0.0420802	1377.3
eqtl-a-ENSG00000067057	PFKP	rs730141	31558	T	C	-0.692085	0.0143561	1e-200	0.0685924	2323.91
eqtl-a-ENSG00000067057	PFKP	rs58639902	31354	G	A	-0.100696	0.0166273	1.39e-09	0.00116837	36.6736
eqtl-a-ENSG00000067057	PFKP	rs56969892	28758	G	A	-0.119876	0.0184416	8.01e-11	0.00146714	42.251
eqtl-a-ENSG00000067057	PFKP	rs10736965	28470	G	A	-0.938852	0.0225714	1e-200	0.0572886	1730
eqtl-a-ENSG00000067057	PFKP	rs9315786	31569	G	A	-0.0834227	0.0131994	2.61e-10	0.00126372	39.9423
eqtl-a-ENSG00000067082	KLF6	rs55793580	31569	T	C	-0.107843	0.0158246	9.43e-12	0.00146899	46.4399
eqtl-a-ENSG00000067082	KLF6	rs78616463	24857	C	T	0.227213	0.0408165	2.6e-08	0.0012451	30.9856
eqtl-a-ENSG00000067082	KLF6	rs11252145	31568	T	C	-0.0904267	0.0118792	2.69e-14	0.00183221	57.9417
eqtl-a-ENSG00000067082	KLF6	rs3184504	28418	C	T	0.112702	0.0119081	2.96e-21	0.00314209	89.5669
eqtl-a-ENSG00000067141	NEO1	rs74928164	6612	C	T	-0.295977	0.0529438	2.27e-08	0.00470441	31.2431
eqtl-a-ENSG00000067141	NEO1	rs2415214	31567	C	T	0.577949	0.0189396	1e-200	0.0286535	931.129
eqtl-a-ENSG00000067141	NEO1	rs28462360	31183	G	A	0.363718	0.0213299	3.38e-65	0.00923854	290.753
eqtl-a-ENSG00000067141	NEO1	rs145578343	18767	T	C	-0.412761	0.0477473	5.39e-18	0.00396624	74.7228
eqtl-a-ENSG00000067167	TRAM1	rs34270993	31565	C	G	0.305876	0.0116222	1.18e-152	0.0214724	692.607
eqtl-a-ENSG00000067167	TRAM1	rs268590	30902	C	T	0.15306	0.015037	2.46e-24	0.00334165	103.603
eqtl-a-ENSG00000067167	TRAM1	rs13255619	27307	C	T	0.235703	0.0117371	1.06e-89	0.0145535	403.252
eqtl-a-ENSG00000067182	TNFRSF1A	rs1354034	31684	C	T	-0.0679263	0.012237	2.84e-08	0.000971547	30.8105
eqtl-a-ENSG00000067182	TNFRSF1A	rs149110519	25735	T	C	-0.238111	0.0265823	3.32e-19	0.00310812	80.2306
eqtl-a-ENSG00000067182	TNFRSF1A	rs56388170	31355	T	G	0.0847115	0.013108	1.03e-10	0.00133023	41.7623
eqtl-a-ENSG00000067182	TNFRSF1A	rs1800692	31075	G	A	-0.37004	0.0118546	1e-200	0.0304021	974.306
eqtl-a-ENSG00000067182	TNFRSF1A	rs8078723	31684	C	T	0.0711444	0.0122477	6.3e-09	0.00106383	33.74
eqtl-a-ENSG00000067365	METTL22	rs1354034	25690	C	T	0.124663	0.0122053	1.72e-24	0.0040444	104.314
eqtl-a-ENSG00000067365	METTL22	rs6592965	25690	A	G	0.0793485	0.0119459	3.09e-11	0.00171447	44.117
eqtl-a-ENSG00000067365	METTL22	rs34951641	25245	G	A	-0.211835	0.0251594	3.77e-17	0.00280028	70.886
eqtl-a-ENSG00000067365	METTL22	rs2302607	25306	A	G	-0.315021	0.013336	2.3e-123	0.0215741	557.948
eqtl-a-ENSG00000067365	METTL22	rs1060541	5896	G	A	-0.587929	0.050277	1.37e-31	0.0226671	136.698
eqtl-a-ENSG00000067365	METTL22	rs8059762	24908	C	A	-0.0882343	0.0144853	1.12e-09	0.00148742	37.1009
eqtl-a-ENSG00000067365	METTL22	rs36090319	24908	C	G	-0.081159	0.0120205	1.46e-11	0.00182682	45.582
eqtl-a-ENSG00000067836	ROGDI	rs3896594	31569	G	T	0.135345	0.0122274	1.78e-28	0.0038661	122.515
eqtl-a-ENSG00000067836	ROGDI	rs4895441	31300	G	A	-0.167854	0.0132701	1.13e-36	0.00508576	159.988
eqtl-a-ENSG00000067836	ROGDI	rs6592965	31684	A	G	-0.115291	0.0119252	4.12e-22	0.00294131	93.4614
eqtl-a-ENSG00000067836	ROGDI	rs12923343	26235	C	T	0.145774	0.0253054	8.38e-09	0.00126329	33.1819
eqtl-a-ENSG00000067836	ROGDI	rs34860010	26617	G	A	-0.219654	0.0300028	2.46e-13	0.00200966	53.5947
eqtl-a-ENSG00000067836	ROGDI	rs58729822	28588	C	T	0.689669	0.0121863	1e-200	0.100748	3202.63
eqtl-a-ENSG00000067836	ROGDI	rs11645084	17937	A	G	0.252349	0.0328198	1.49e-14	0.00328513	59.113
eqtl-a-ENSG00000067836	ROGDI	rs117837409	20319	G	A	0.401666	0.0344077	1.74e-31	0.00666214	136.262
eqtl-a-ENSG00000067836	ROGDI	rs872297	31554	A	T	-0.325037	0.013008	8.38e-138	0.0194035	624.334
eqtl-a-ENSG00000067836	ROGDI	rs8073060	31185	A	T	0.100683	0.0128907	5.7e-15	0.00195238	61.0002
eqtl-a-ENSG00000067836	ROGDI	rs9944715	31569	G	A	0.115404	0.0135488	1.63e-17	0.00229289	72.5458
eqtl-a-ENSG00000067836	ROGDI	rs2905424	31683	C	T	0.0795565	0.0128154	5.37e-10	0.00121488	38.5354
eqtl-a-ENSG00000068024	HDAC4	rs925738	31683	T	C	-0.250436	0.0119123	4.01e-98	0.0137581	441.952
eqtl-a-ENSG00000068024	HDAC4	rs79040455	25847	C	T	-0.782687	0.0320312	7.23e-132	0.0225788	597.03
eqtl-a-ENSG00000068024	HDAC4	rs1354034	31684	C	T	-0.0680961	0.0122369	2.62e-08	0.000976422	30.9652
eqtl-a-ENSG00000068024	HDAC4	rs7911264	31684	C	T	-0.0727594	0.0118933	9.5e-10	0.00117983	37.4236
eqtl-a-ENSG00000068028	RASSF1	rs11914549	27650	A	G	0.28149	0.0374331	5.49e-14	0.00204095	56.5435
eqtl-a-ENSG00000068028	RASSF1	rs2071203	5878	T	C	-0.340582	0.0279159	3.09e-34	0.0246973	148.796
eqtl-a-ENSG00000068028	RASSF1	rs34691305	28215	A	G	-0.243838	0.0334272	2.99e-13	0.00188237	53.2074
eqtl-a-ENSG00000068079	IFI35	rs7950726	31684	A	C	0.110504	0.0176225	3.6e-10	0.00123949	39.3182
eqtl-a-ENSG00000068079	IFI35	rs138923296	29136	G	A	-0.253942	0.0333924	2.85e-14	0.00198099	57.8288
eqtl-a-ENSG00000068079	IFI35	rs77106873	24917	T	C	-0.929523	0.0521048	3.48e-71	0.0126112	318.222
eqtl-a-ENSG00000068097	HEATR6	rs149054239	22368	A	G	-0.329183	0.0452778	3.58e-13	0.0023575	52.8525
eqtl-a-ENSG00000068097	HEATR6	rs345168	31355	T	C	1.30914	0.0255683	1e-200	0.0771593	2621.45
eqtl-a-ENSG00000068097	HEATR6	rs72843518	11611	T	C	0.848546	0.0494771	6.26e-66	0.0247063	294.081
eqtl-a-ENSG00000068097	HEATR6	rs77913816	30656	A	G	0.84006	0.0251894	1e-200	0.03501	1112.13
eqtl-a-ENSG00000068097	HEATR6	rs12051896	31562	G	A	-0.0884392	0.0123246	7.19e-13	0.00162881	51.4892
eqtl-a-ENSG00000068097	HEATR6	rs117213633	26317	A	C	-0.212168	0.0293764	5.11e-13	0.00197818	52.159
eqtl-a-ENSG00000068305	MEF2A	rs149110519	25735	T	C	0.166986	0.0266207	3.55e-10	0.00152663	39.3448
eqtl-a-ENSG00000068305	MEF2A	rs149007767	30077	T	C	0.127656	0.016647	1.74e-14	0.00195132	58.8006
eqtl-a-ENSG00000068305	MEF2A	rs10083668	30935	C	T	-0.122077	0.0188783	1e-10	0.00134991	41.8132
eqtl-a-ENSG00000068305	MEF2A	rs8026614	31300	T	C	-0.227418	0.0117569	2.32e-83	0.011813	374.142
eqtl-a-ENSG00000068305	MEF2A	rs78547437	31345	C	T	0.249883	0.016052	1.22e-54	0.00767189	242.319
eqtl-a-ENSG00000068615	REEP1	rs114534559	28586	T	C	1.12505	0.0369358	1e-200	0.0314357	927.723
eqtl-a-ENSG00000068615	REEP1	rs56309153	20187	G	A	0.0691045	0.011891	6.19e-09	0.00167024	33.7701
eqtl-a-ENSG00000068615	REEP1	rs192892473	23564	T	C	0.238356	0.025455	7.71e-21	0.00370718	87.6737
eqtl-a-ENSG00000068615	REEP1	rs2033770	31684	T	C	-0.395599	0.0130267	1e-200	0.028284	922.177
eqtl-a-ENSG00000068615	REEP1	rs1354034	31684	C	T	-0.0978702	0.0122226	1.17e-15	0.00201956	64.113
eqtl-a-ENSG00000068745	IP6K2	rs11710798	28458	C	A	-0.289924	0.0197585	9.52e-49	0.00750901	215.293
eqtl-a-ENSG00000068745	IP6K2	rs72929172	28587	G	A	0.571244	0.0210619	5.4e-162	0.0250868	735.56
eqtl-a-ENSG00000068745	IP6K2	rs34008503	31560	A	G	-0.0678666	0.01243	4.76e-08	0.000943676	29.8087
eqtl-a-ENSG00000068784	SRBD1	rs80089451	28255	T	C	-0.160626	0.0265528	1.45e-09	0.00129346	36.5915
eqtl-a-ENSG00000068784	SRBD1	rs7566461	25149	G	A	0.263195	0.0415252	2.33e-10	0.00159484	40.1696
eqtl-a-ENSG00000068784	SRBD1	rs6717619	31231	C	T	-0.388077	0.0117059	1e-200	0.0339954	1099
eqtl-a-ENSG00000068784	SRBD1	rs3184504	28418	C	T	-0.0986472	0.0119169	1.25e-16	0.00240549	68.5192
eqtl-a-ENSG00000068796	KIF2A	rs1354034	31684	C	T	0.168992	0.0121675	7.41e-44	0.00605137	192.887
eqtl-a-ENSG00000068796	KIF2A	rs247264	31679	C	T	-0.189272	0.0118174	9.82e-58	0.00803258	256.508
eqtl-a-ENSG00000068796	KIF2A	rs10876550	31684	A	G	0.0761489	0.0120844	2.95e-10	0.00125168	39.7054
eqtl-a-ENSG00000068796	KIF2A	rs16971217	31185	G	C	0.095824	0.0155632	7.41e-10	0.00121416	37.9073
eqtl-a-ENSG00000068878	PSME4	rs77215245	31236	C	T	0.18353	0.0251853	3.17e-13	0.00169718	53.0997
eqtl-a-ENSG00000068878	PSME4	rs2293360	31569	G	T	-0.539868	0.0201807	1.18e-157	0.022167	715.608
eqtl-a-ENSG00000068878	PSME4	rs1354034	31684	C	T	-0.0679227	0.012237	2.85e-08	0.000971444	30.8072
eqtl-a-ENSG00000068971	PPP2R5B	rs7606173	31355	C	G	-0.146603	0.0121226	1.14e-33	0.00464265	146.24
eqtl-a-ENSG00000068971	PPP2R5B	rs1354034	31470	C	T	-0.0733951	0.0122348	1.99e-09	0.00114221	35.9843
eqtl-a-ENSG00000068971	PPP2R5B	rs4895441	31086	G	A	-0.103085	0.0133169	9.86e-15	0.0019239	59.9179
eqtl-a-ENSG00000068971	PPP2R5B	rs6592965	31470	A	G	-0.373814	0.0115435	1e-200	0.032248	1048.6
eqtl-a-ENSG00000068971	PPP2R5B	rs58717149	28166	G	T	-0.206129	0.0297346	4.14e-12	0.00170329	48.0533
eqtl-a-ENSG00000068971	PPP2R5B	rs3782123	31470	A	C	-0.0736312	0.0131201	2e-08	0.000999812	31.4936
eqtl-a-ENSG00000068971	PPP2R5B	rs79755767	30530	A	G	-0.147575	0.0200039	1.61e-13	0.00177949	54.4212
eqtl-a-ENSG00000068971	PPP2R5B	rs35033748	27110	C	T	0.0902366	0.0144503	4.25e-10	0.00143634	38.9924
eqtl-a-ENSG00000068971	PPP2R5B	rs8073060	30971	A	T	0.0821887	0.0129	1.88e-10	0.00130894	40.5898
eqtl-a-ENSG00000068971	PPP2R5B	rs2905424	31469	C	T	0.0968715	0.0128069	3.9e-14	0.00181481	57.2106
eqtl-a-ENSG00000068971	PPP2R5B	rs6014993	26118	G	A	0.0864703	0.0118835	3.43e-13	0.00202314	52.9434
eqtl-a-ENSG00000069020	MAST4	rs10471698	14263	G	A	-0.37946	0.0129598	1.87e-188	0.0566989	857.185
eqtl-a-ENSG00000069020	MAST4	rs9885568	14262	A	G	0.0667896	0.0119067	2.03e-08	0.00220139	31.4611
eqtl-a-ENSG00000069020	MAST4	rs152630	14263	G	A	-0.104701	0.0161384	8.71e-11	0.00294232	42.0843
eqtl-a-ENSG00000069188	SDK2	rs117431114	29704	A	G	-0.25172	0.0314221	1.14e-15	0.00215582	64.1706
eqtl-a-ENSG00000069188	SDK2	rs11657442	31559	C	A	-0.524934	0.0169825	1e-200	0.0293853	955.385
eqtl-a-ENSG00000069188	SDK2	rs2661611	31684	G	T	0.247742	0.0132455	4.61e-78	0.0109208	349.812
eqtl-a-ENSG00000069188	SDK2	rs9893480	31183	C	G	0.0779055	0.0140214	2.76e-08	0.000989022	30.8692
eqtl-a-ENSG00000069275	NUCKS1	rs115521489	29981	G	A	0.266962	0.029266	7.39e-20	0.00276772	83.2038
eqtl-a-ENSG00000069275	NUCKS1	rs1418653	31567	A	C	-0.354361	0.0115251	1e-200	0.0290773	945.311
eqtl-a-ENSG00000069275	NUCKS1	rs823122	26609	T	C	-0.258978	0.025214	9.5e-25	0.00394907	105.49
eqtl-a-ENSG00000069399	BCL3	rs7210990	31355	A	C	0.0717123	0.0118959	1.66e-09	0.00115766	36.3383
eqtl-a-ENSG00000069399	BCL3	rs3859192	31470	T	C	0.0987122	0.0119219	1.23e-16	0.00217375	68.5525
eqtl-a-ENSG00000069399	BCL3	rs1531517	31351	A	G	0.141585	0.024612	8.79e-09	0.00105446	33.0912
eqtl-a-ENSG00000069667	RORA	rs7616215	31256	T	C	0.0668323	0.0122269	4.6e-08	0.000954974	29.8753
eqtl-a-ENSG00000069667	RORA	rs62003261	31254	C	T	-0.191588	0.0158883	1.75e-33	0.00463085	145.397
eqtl-a-ENSG00000069667	RORA	rs341398	31256	A	G	0.0691337	0.0121873	1.41e-08	0.00102845	32.1764
eqtl-a-ENSG00000069696	DRD4	rs1439287	31470	A	G	0.0708979	0.0119022	2.58e-09	0.00112623	35.4801
eqtl-a-ENSG00000069696	DRD4	rs7570971	24977	A	C	-0.066882	0.0119736	2.33e-08	0.00124763	31.1985
eqtl-a-ENSG00000069696	DRD4	rs72844713	23973	T	C	-0.391447	0.0243563	4.02e-58	0.0106597	258.278
eqtl-a-ENSG00000069702	TGFBR3	rs4658259	31674	C	A	0.12476	0.0155528	1.04e-15	0.00202745	64.3437
eqtl-a-ENSG00000069702	TGFBR3	rs36048657	31556	C	T	-0.16028	0.0134524	9.93e-33	0.00447845	141.949
eqtl-a-ENSG00000069702	TGFBR3	rs1354034	31684	C	T	-0.0817911	0.012231	2.28e-11	0.0014094	44.7158
eqtl-a-ENSG00000069702	TGFBR3	rs8067378	31300	G	A	-0.0751332	0.0118868	2.61e-10	0.00127478	39.949
eqtl-a-ENSG00000069869	NEDD4	rs12101804	29788	A	T	0.964238	0.0258488	1e-200	0.0446291	1391.42
eqtl-a-ENSG00000069869	NEDD4	rs117280067	28960	G	A	0.464494	0.0318057	2.65e-48	0.0073108	213.265
eqtl-a-ENSG00000069869	NEDD4	rs149350059	29100	A	G	-0.1993	0.0357727	2.53e-08	0.0010655	31.0371
eqtl-a-ENSG00000069869	NEDD4	rs17238531	11218	T	C	-0.384727	0.0487644	3.03e-15	0.00551799	62.2332
eqtl-a-ENSG00000069869	NEDD4	rs72732238	30039	C	T	-0.175044	0.0253864	5.37e-12	0.00158023	47.5405
eqtl-a-ENSG00000069869	NEDD4	rs62046379	31684	A	G	0.387853	0.0235382	5.33e-61	0.00849654	271.494
eqtl-a-ENSG00000069943	PIGB	rs6701752	31569	A	G	-0.129117	0.0201173	1.38e-10	0.00130317	41.1908
eqtl-a-ENSG00000069943	PIGB	rs2158799	31569	G	C	0.0717728	0.0122846	5.14e-09	0.00108011	34.1327
eqtl-a-ENSG00000069943	PIGB	rs56388170	31355	T	G	0.115317	0.0130914	1.27e-18	0.00246851	77.5866
eqtl-a-ENSG00000069943	PIGB	rs55793580	31569	T	C	-0.141611	0.0158057	3.26e-19	0.00253631	80.2674
eqtl-a-ENSG00000069943	PIGB	rs11065979	28418	T	C	-0.0752857	0.0120469	4.12e-10	0.00137241	39.052
eqtl-a-ENSG00000069943	PIGB	rs11057065	31684	T	C	0.099222	0.0126221	3.81e-15	0.00194655	61.791
eqtl-a-ENSG00000069943	PIGB	rs35979828	29836	T	C	-0.237502	0.0255711	1.57e-20	0.00288298	86.2594
eqtl-a-ENSG00000069943	PIGB	rs144664389	23479	C	T	0.286763	0.0131468	1.78e-105	0.0198616	475.739
eqtl-a-ENSG00000069966	GNB5	rs1354034	31684	C	T	0.20713	0.0121257	2.01e-65	0.00912538	291.773
eqtl-a-ENSG00000069966	GNB5	rs505404	31569	G	T	0.081988	0.0143038	9.94e-09	0.00103965	32.8526
eqtl-a-ENSG00000069966	GNB5	rs12907952	22235	A	C	-0.19946	0.0131494	5.69e-52	0.0102422	230.07
eqtl-a-ENSG00000069966	GNB5	rs79774918	27740	C	T	0.980092	0.0322679	1e-200	0.0321868	922.489
eqtl-a-ENSG00000069998	HDHD5	rs9880192	31569	C	G	-0.0706315	0.012172	6.51e-09	0.00106549	33.6702
eqtl-a-ENSG00000069998	HDHD5	rs71326301	30662	T	C	0.535538	0.0272242	3.79e-86	0.012463	386.939
eqtl-a-ENSG00000069998	HDHD5	rs11089393	30077	C	T	0.115472	0.0146499	3.22e-15	0.00206136	62.1234
eqtl-a-ENSG00000069998	HDHD5	rs2159068	31678	G	C	0.356879	0.0147616	3.96e-129	0.0181166	584.45
eqtl-a-ENSG00000070018	LRP6	rs35737962	31480	A	G	-0.109007	0.0180762	1.63e-09	0.00115387	36.3636
eqtl-a-ENSG00000070018	LRP6	rs139311047	27053	A	C	0.208055	0.0232818	4.03e-19	0.00294325	79.853
eqtl-a-ENSG00000070018	LRP6	rs10845503	31565	A	G	0.265906	0.0129188	3.91e-94	0.0132439	423.628
eqtl-a-ENSG00000070019	GUCY2C	rs147200159	25780	A	G	0.274589	0.041206	2.67e-11	0.00171955	44.4029
eqtl-a-ENSG00000070019	GUCY2C	rs11056020	31354	G	C	0.309413	0.0120003	1.35e-146	0.0207629	664.76
eqtl-a-ENSG00000070019	GUCY2C	rs150620413	7459	C	T	-0.305329	0.048081	2.15e-10	0.00537733	40.3156
eqtl-a-ENSG00000070087	PFN2	rs9865402	31138	C	T	-0.275533	0.0319377	6.28e-18	0.00238458	74.4238
eqtl-a-ENSG00000070087	PFN2	rs7633238	30757	G	A	-0.403643	0.0123433	1e-200	0.0336004	1069.31
eqtl-a-ENSG00000070087	PFN2	rs80324146	28870	A	G	0.488608	0.0354868	3.94e-43	0.00652376	189.565
eqtl-a-ENSG00000070087	PFN2	rs62268859	31026	G	A	-0.264319	0.0172853	8.7e-53	0.00748025	233.816
eqtl-a-ENSG00000070087	PFN2	rs114484534	23500	A	G	-0.3135	0.0485587	1.07e-10	0.00177053	41.6777
eqtl-a-ENSG00000070214	SLC44A1	rs1354034	31684	C	T	0.107686	0.0122168	1.2e-18	0.00244625	77.692
eqtl-a-ENSG00000070214	SLC44A1	rs62568200	26617	C	A	-0.134676	0.0217616	6.06e-10	0.00143686	38.2971
eqtl-a-ENSG00000070214	SLC44A1	rs72736926	31567	G	A	0.182253	0.0188734	4.62e-22	0.00294533	93.2441
eqtl-a-ENSG00000070371	CLTCL1	rs9268923	29827	T	C	-0.0859032	0.0132872	1.01e-10	0.00139938	41.7948
eqtl-a-ENSG00000070371	CLTCL1	rs111735701	31680	A	G	-0.115438	0.0204576	1.67e-08	0.00100408	31.8391
eqtl-a-ENSG00000070371	CLTCL1	rs712951	31684	A	G	-0.249543	0.0163728	1.88e-52	0.00727834	232.283
eqtl-a-ENSG00000070371	CLTCL1	rs1206470	29498	T	A	-0.394807	0.0116065	1e-200	0.0377454	1157.01
eqtl-a-ENSG00000070413	DGCR2	rs149110519	25735	T	C	-0.249889	0.0265746	5.28e-21	0.00342411	88.4152
eqtl-a-ENSG00000070413	DGCR2	rs56388170	31355	T	G	-0.0725169	0.0131131	3.2e-08	0.000974401	30.5802
eqtl-a-ENSG00000070413	DGCR2	rs2240112	31684	C	T	0.272517	0.0124224	1.14e-106	0.014962	481.226
eqtl-a-ENSG00000070495	JMJD6	rs1663457	29863	A	G	0.130317	0.0201443	9.85e-11	0.00139945	41.8474
eqtl-a-ENSG00000070495	JMJD6	rs12951792	29862	A	G	-0.361094	0.0118972	1e-200	0.0299252	921.132
eqtl-a-ENSG00000070495	JMJD6	rs57642494	27159	C	T	-0.180997	0.0308485	4.43e-09	0.00126593	34.4225
eqtl-a-ENSG00000070501	POLB	rs13164856	31240	C	T	0.0743938	0.0131962	1.73e-08	0.0010163	31.7796
eqtl-a-ENSG00000070501	POLB	rs28383314	27594	C	T	0.0743711	0.0122234	1.17e-09	0.00133976	37.0163
eqtl-a-ENSG00000070501	POLB	rs149007767	30077	T	C	0.201684	0.016595	5.52e-34	0.00488682	147.693
eqtl-a-ENSG00000070501	POLB	rs56388170	31355	T	G	0.0853701	0.0131077	7.38e-11	0.00135103	42.4161
eqtl-a-ENSG00000070501	POLB	rs2272733	31300	C	T	0.368481	0.0174343	3.74e-99	0.0140709	446.677
eqtl-a-ENSG00000070501	POLB	rs7310615	28418	G	C	-0.0904537	0.0119128	3.12e-14	0.00202466	57.6493
eqtl-a-ENSG00000070526	ST6GALNAC1	rs12951792	29862	A	G	0.482417	0.0115885	1e-200	0.0548495	1732.85
eqtl-a-ENSG00000070526	ST6GALNAC1	rs2898621	31351	C	T	-0.288661	0.0236826	3.58e-34	0.00471642	148.556
eqtl-a-ENSG00000070526	ST6GALNAC1	rs9897325	26518	G	T	-0.0716054	0.0120388	2.71e-09	0.00133231	35.3747
eqtl-a-ENSG00000070540	WIPI1	rs149110519	20660	T	C	0.207187	0.0266006	6.77e-15	0.00292778	60.6597
eqtl-a-ENSG00000070540	WIPI1	rs9913897	26609	G	A	0.167941	0.0119549	7.95e-45	0.0073618	197.328
eqtl-a-ENSG00000070540	WIPI1	rs142077014	21981	C	T	0.20625	0.0293356	2.06e-12	0.00224375	49.4263
eqtl-a-ENSG00000070540	WIPI1	rs145756130	22504	T	C	-0.350377	0.0427899	2.65e-16	0.00297055	67.0425
eqtl-a-ENSG00000070540	WIPI1	rs12453629	25942	T	C	0.511385	0.0120148	1e-200	0.0652745	1811.46
eqtl-a-ENSG00000070610	GBA2	rs147272897	26987	T	C	-0.274754	0.0467309	4.11e-09	0.00127929	34.5659
eqtl-a-ENSG00000070610	GBA2	rs7874594	31684	G	T	0.0991724	0.0132244	6.42e-14	0.00177182	56.2344
eqtl-a-ENSG00000070610	GBA2	rs78395341	29524	C	T	0.362983	0.0260447	3.79e-44	0.00653598	194.225
eqtl-a-ENSG00000070610	GBA2	rs148816410	20136	A	G	-0.242083	0.0361328	2.09e-11	0.00222426	44.883
eqtl-a-ENSG00000070610	GBA2	rs3750433	31684	A	G	0.445322	0.0132135	1e-200	0.034608	1135.76
eqtl-a-ENSG00000070614	NDST1	rs150949995	10329	T	C	-0.976915	0.0498334	1.44e-85	0.0358715	384.227
eqtl-a-ENSG00000070614	NDST1	rs112222266	30364	T	G	-0.904014	0.0284758	1e-200	0.0321261	1007.79
eqtl-a-ENSG00000070614	NDST1	rs111752138	24471	G	T	0.200449	0.0246373	4.09e-16	0.00269772	66.189
eqtl-a-ENSG00000070614	NDST1	rs80147358	26713	A	T	-1.07373	0.0381198	1.48e-174	0.028844	793.335
eqtl-a-ENSG00000070614	NDST1	rs149007767	30077	T	C	-0.134246	0.0166433	7.25e-16	0.00215849	65.0571
eqtl-a-ENSG00000070614	NDST1	rs7210990	31569	A	C	0.0728845	0.0118954	8.96e-10	0.00118778	37.5392
eqtl-a-ENSG00000070614	NDST1	rs4794822	31185	T	C	-0.0869996	0.012239	1.17e-12	0.00161768	50.526
eqtl-a-ENSG00000070669	ASNS	rs4729402	31684	T	C	-0.17876	0.0121764	8.56e-49	0.00675645	215.514
eqtl-a-ENSG00000070669	ASNS	rs72615149	31684	A	G	0.285101	0.015406	1.85e-76	0.0106932	342.445
eqtl-a-ENSG00000070669	ASNS	rs2072099	31569	T	G	-0.493299	0.015002	1e-200	0.0331158	1081.17
eqtl-a-ENSG00000070669	ASNS	rs61198277	27310	G	A	-0.788779	0.0232952	1e-200	0.0402899	1146.43
eqtl-a-ENSG00000070718	AP3M2	rs3129720	31137	C	T	-0.0771563	0.0138362	2.46e-08	0.000997697	31.0943
eqtl-a-ENSG00000070718	AP3M2	rs10806425	31300	A	C	-0.0766424	0.0122608	4.07e-10	0.00124685	39.0726
eqtl-a-ENSG00000070718	AP3M2	rs4722762	31684	T	G	-0.0761863	0.0139494	4.72e-08	0.000940576	29.8274
eqtl-a-ENSG00000070718	AP3M2	rs2111807	31684	T	G	0.0748639	0.0130237	9.01e-09	0.0010418	33.0407
eqtl-a-ENSG00000070718	AP3M2	rs7823824	31556	A	T	-0.417673	0.0115072	1e-200	0.0400764	1317.36
eqtl-a-ENSG00000070731	ST6GALNAC2	rs12052715	31569	G	C	0.0909156	0.0130961	3.85e-12	0.0015243	48.1909
eqtl-a-ENSG00000070731	ST6GALNAC2	rs149007767	30077	T	C	0.141022	0.0166393	2.35e-17	0.0023825	71.8249
eqtl-a-ENSG00000070731	ST6GALNAC2	rs7846314	31569	T	A	0.114045	0.015518	1.99e-13	0.00170796	54.0074
eqtl-a-ENSG00000070731	ST6GALNAC2	rs3785442	31355	T	C	-0.44651	0.0128183	1e-200	0.0372568	1213.32
eqtl-a-ENSG00000070731	ST6GALNAC2	rs9900975	29992	C	T	0.0986255	0.0121074	3.76e-16	0.00220755	66.351
eqtl-a-ENSG00000070731	ST6GALNAC2	rs7217431	28588	G	A	-1.21752	0.0256898	1e-200	0.0728449	2245.95
eqtl-a-ENSG00000070759	TESK2	rs3219489	31566	G	C	0.431367	0.0137923	1e-200	0.0300571	978.122
eqtl-a-ENSG00000070759	TESK2	rs35645395	13233	A	G	-0.252448	0.0432696	5.4e-09	0.00256569	34.034
eqtl-a-ENSG00000070759	TESK2	rs1112471	31555	A	C	0.086765	0.0120947	7.28e-13	0.00162826	51.4602
eqtl-a-ENSG00000070759	TESK2	rs149007767	30077	T	C	0.113042	0.0166545	1.14e-11	0.00152939	46.0668
eqtl-a-ENSG00000070831	CDC42	rs78665342	20976	A	G	0.295822	0.0453833	7.12e-11	0.00202147	42.4842
eqtl-a-ENSG00000070831	CDC42	rs71638813	31456	T	C	-0.357888	0.0118144	1e-200	0.0283452	917.579
eqtl-a-ENSG00000070831	CDC42	rs2501294	18585	C	G	-0.246502	0.0121453	1.39e-91	0.0216841	411.887
eqtl-a-ENSG00000070831	CDC42	rs2744721	31684	C	T	0.24787	0.0119667	2.61e-95	0.0133603	429.014
eqtl-a-ENSG00000070882	OSBPL3	rs6962912	31139	C	A	-0.393713	0.0117875	1e-200	0.0345879	1115.55
eqtl-a-ENSG00000070882	OSBPL3	rs76856634	27343	C	T	-0.212342	0.0258679	2.23e-16	0.0024583	67.3779
eqtl-a-ENSG00000070882	OSBPL3	rs62451621	28320	C	T	0.289545	0.0384625	5.15e-14	0.00199708	56.6665
eqtl-a-ENSG00000070882	OSBPL3	rs34155688	31470	T	G	-0.10787	0.0137331	4e-15	0.00195667	61.6931
eqtl-a-ENSG00000070915	SLC12A3	rs7570971	8269	A	C	-0.0727917	0.0119711	1.2e-09	0.00445149	36.965
eqtl-a-ENSG00000070915	SLC12A3	rs56228609	13925	T	C	-0.107784	0.0128882	6.11e-17	0.0049975	69.9297
eqtl-a-ENSG00000070915	SLC12A3	rs1865830	14262	A	G	-0.0764091	0.0121236	2.93e-10	0.0027774	39.7161
eqtl-a-ENSG00000071189	SNX13	rs10187424	31684	C	T	-0.0666196	0.0120426	3.16e-08	0.000964949	30.601
eqtl-a-ENSG00000071189	SNX13	rs2691614	31684	C	T	0.185726	0.0178057	1.8e-25	0.00342215	108.793
eqtl-a-ENSG00000071189	SNX13	rs117912312	27844	G	A	-0.285429	0.045019	2.29e-10	0.00144161	40.1951
eqtl-a-ENSG00000071205	ARHGAP10	rs13109093	31684	C	A	0.216666	0.0121379	2.88e-71	0.00995655	318.616
eqtl-a-ENSG00000071205	ARHGAP10	rs6855339	31569	G	T	0.0759939	0.0130477	5.74e-09	0.0010734	33.9205
eqtl-a-ENSG00000071205	ARHGAP10	rs11671005	30415	A	G	0.157899	0.0137615	1.79e-30	0.00430986	131.643
eqtl-a-ENSG00000071242	RPS6KA2	rs17087335	31684	T	G	0.0928468	0.0147706	3.26e-10	0.00124554	39.5103
eqtl-a-ENSG00000071242	RPS6KA2	rs4709108	31478	T	G	0.101088	0.0127291	2e-15	0.00199953	63.0632
eqtl-a-ENSG00000071242	RPS6KA2	rs4709112	31684	G	A	0.213441	0.0134477	9.87e-57	0.00788824	251.902
eqtl-a-ENSG00000071242	RPS6KA2	rs73039162	31355	G	A	0.391694	0.0241606	4.15e-59	0.00831278	262.815
eqtl-a-ENSG00000071242	RPS6KA2	rs2769343	31355	T	C	0.387969	0.0124563	1e-200	0.0300107	970.037
eqtl-a-ENSG00000071242	RPS6KA2	rs9366033	27822	C	A	0.133741	0.0201378	3.11e-11	0.00158281	44.1036
eqtl-a-ENSG00000071246	VASH1	rs8006563	31569	C	T	0.0868339	0.0131942	4.67e-11	0.00137011	43.3097
eqtl-a-ENSG00000071246	VASH1	rs7160216	29951	C	T	0.143367	0.0173998	1.73e-16	0.0022616	67.8861
eqtl-a-ENSG00000071246	VASH1	rs4293299	28797	G	T	0.157967	0.0142377	1.33e-28	0.00425651	123.09
eqtl-a-ENSG00000071246	VASH1	rs12435580	31684	C	A	0.0751176	0.0118874	2.63e-10	0.0012587	39.9284
eqtl-a-ENSG00000071246	VASH1	rs138298426	28998	A	G	-0.368131	0.0256105	7.51e-47	0.00707485	206.604
eqtl-a-ENSG00000071246	VASH1	rs4903434	30280	A	G	-0.620509	0.0122131	1e-200	0.0785523	2581.16
eqtl-a-ENSG00000071246	VASH1	rs11629010	31681	A	G	1.31737	0.0142196	1e-200	0.213169	8582.49
eqtl-a-ENSG00000071575	TRIB2	rs7594033	26609	A	G	0.231382	0.0163297	1.42e-45	0.00748875	200.757
eqtl-a-ENSG00000071575	TRIB2	rs939221	26609	G	A	0.175719	0.0118764	1.56e-49	0.00815983	218.895
eqtl-a-ENSG00000071575	TRIB2	rs77773048	26080	A	G	0.431009	0.0144381	8.22e-196	0.033041	891.085
eqtl-a-ENSG00000071575	TRIB2	rs55908509	22704	A	G	-0.0735386	0.0126581	6.25e-09	0.00148438	33.7486
eqtl-a-ENSG00000071575	TRIB2	rs259981	24140	A	T	-0.111342	0.012296	1.36e-19	0.00338517	81.9888
eqtl-a-ENSG00000071894	CPSF1	rs150600530	9549	T	C	-0.294228	0.0440006	2.28e-11	0.00466084	44.7054
eqtl-a-ENSG00000071894	CPSF1	rs1010427	13925	A	G	0.231659	0.011768	2.87e-86	0.0270755	387.463
eqtl-a-ENSG00000071894	CPSF1	rs117136674	10845	C	T	-0.295687	0.0412361	7.47e-13	0.00471873	51.4078
eqtl-a-ENSG00000071894	CPSF1	rs35535975	13925	A	G	-0.449418	0.0112864	1e-200	0.102226	1585.36
eqtl-a-ENSG00000071894	CPSF1	rs10098685	10840	A	G	-0.237306	0.0315147	5.07e-14	0.00520351	56.6906
eqtl-a-ENSG00000071967	CYBRD1	rs12612105	31026	T	C	-0.157139	0.0224703	2.69e-12	0.00157377	48.9015
eqtl-a-ENSG00000071967	CYBRD1	rs12478601	31086	T	C	0.108921	0.0120033	1.14e-19	0.00264185	82.3368
eqtl-a-ENSG00000071967	CYBRD1	rs11684292	31470	T	G	0.746049	0.0227109	1e-200	0.0331533	1079.04
eqtl-a-ENSG00000071967	CYBRD1	rs79908875	31020	C	T	-0.194708	0.016254	4.57e-33	0.00460469	143.489
eqtl-a-ENSG00000071967	CYBRD1	rs72878665	30271	C	A	-0.215403	0.0317595	1.18e-11	0.0015173	45.9968
eqtl-a-ENSG00000071967	CYBRD1	rs56851249	31341	T	A	0.466912	0.0113562	1e-200	0.0511772	1690.35
eqtl-a-ENSG00000071967	CYBRD1	rs9480866	31470	T	C	0.107756	0.0161704	2.67e-11	0.00140907	44.4032
eqtl-a-ENSG00000071967	CYBRD1	rs77526211	29063	A	G	-0.182523	0.0292308	4.26e-10	0.00133977	38.9874
eqtl-a-ENSG00000071967	CYBRD1	rs2239630	31355	G	A	0.0716626	0.011897	1.7e-09	0.00115585	36.2813
eqtl-a-ENSG00000071967	CYBRD1	rs749671	31470	A	G	-0.0770563	0.0123349	4.18e-10	0.00123854	39.0227
eqtl-a-ENSG00000071994	PDCD2	rs118070594	28353	T	C	-0.48921	0.0420703	2.95e-31	0.00474651	135.21
eqtl-a-ENSG00000071994	PDCD2	rs9460025	31569	T	C	0.38805	0.0114473	1e-200	0.0351221	1149.06
eqtl-a-ENSG00000071994	PDCD2	rs4554352	1575	C	A	-0.0772643	0.0128652	1.9e-09	0.0223878	36.0224
eqtl-a-ENSG00000072042	RDH11	rs1354034	31644	C	T	0.176667	0.0121598	7.96e-48	0.00662642	211.072
eqtl-a-ENSG00000072042	RDH11	rs505404	31529	G	T	0.0928084	0.0142991	8.56e-11	0.00133434	42.124
eqtl-a-ENSG00000072042	RDH11	rs11158688	31523	A	G	0.116271	0.0119696	2.63e-22	0.00298441	94.3531
eqtl-a-ENSG00000072110	ACTN1	rs1354034	31470	C	T	0.170487	0.012166	1.29e-44	0.00620138	196.363
eqtl-a-ENSG00000072110	ACTN1	rs149007767	29863	T	C	0.10702	0.0166573	1.32e-10	0.00138034	41.2754
eqtl-a-ENSG00000072110	ACTN1	rs1275193	31355	A	C	0.158963	0.012052	1.01e-39	0.00551778	173.959
eqtl-a-ENSG00000072110	ACTN1	rs1475033	31351	G	C	0.118996	0.0135091	1.27e-18	0.00246881	77.5861
eqtl-a-ENSG00000072121	ZFYVE26	rs149007767	30077	T	C	-0.0974344	0.0166614	4.98e-09	0.00113573	34.1958
eqtl-a-ENSG00000072121	ZFYVE26	rs12879105	31684	C	T	-0.1559	0.0120426	2.48e-38	0.00526163	167.581
eqtl-a-ENSG00000072121	ZFYVE26	rs181563	31684	C	A	0.0945901	0.0125179	4.14e-14	0.0017989	57.0954
eqtl-a-ENSG00000072163	LIMS2	rs2244880	14254	C	G	-0.356556	0.0117039	1e-200	0.0611311	927.969
eqtl-a-ENSG00000072163	LIMS2	rs6723445	13925	G	A	0.0731593	0.0124656	4.38e-09	0.00246743	34.439
eqtl-a-ENSG00000072163	LIMS2	rs6743697	13753	G	C	-0.225447	0.0248566	1.19e-19	0.00594591	82.2512
eqtl-a-ENSG00000072274	TFRC	rs9875719	25827	G	T	-0.453586	0.0143087	1e-200	0.0374514	1004.81
eqtl-a-ENSG00000072274	TFRC	rs75070205	25942	C	T	-0.126155	0.015695	9.13e-16	0.00248429	64.603
eqtl-a-ENSG00000072274	TFRC	rs12493933	26409	T	A	0.239368	0.0201306	1.32e-32	0.00532535	141.379
eqtl-a-ENSG00000072274	TFRC	rs78843541	26150	C	T	-0.131314	0.0183097	7.39e-13	0.00196306	51.4312
eqtl-a-ENSG00000072310	SREBF1	rs77735858	15769	A	G	-0.328976	0.0452631	3.64e-13	0.00333875	52.8183
eqtl-a-ENSG00000072310	SREBF1	rs75200848	26376	C	T	-0.375487	0.0309022	5.68e-34	0.00556644	147.631
eqtl-a-ENSG00000072310	SREBF1	rs4925109	31684	G	A	0.368065	0.011995	1e-200	0.0288596	941.502
eqtl-a-ENSG00000072401	UBE2D1	rs55793580	14263	T	C	-0.0937399	0.015831	3.19e-09	0.0024522	35.0567
eqtl-a-ENSG00000072401	UBE2D1	rs4948291	14263	T	C	-0.443039	0.0120607	1e-200	0.086431	1349.21
eqtl-a-ENSG00000072401	UBE2D1	rs2128908	12835	T	A	-0.421991	0.0194613	2.93e-104	0.035338	470.105
eqtl-a-ENSG00000072401	UBE2D1	rs12571046	14255	C	A	-0.329415	0.0196532	4.66e-63	0.0193276	280.905
eqtl-a-ENSG00000072401	UBE2D1	rs3785549	10432	C	T	-0.0652877	0.0119232	4.36e-08	0.00286591	29.9774
eqtl-a-ENSG00000072422	RHOBTB1	rs78909033	25378	A	G	-0.113699	0.0186349	1.05e-09	0.00146476	37.2242
eqtl-a-ENSG00000072422	RHOBTB1	rs1354034	30932	C	T	0.155177	0.0121805	3.54e-37	0.00521968	162.292
eqtl-a-ENSG00000072422	RHOBTB1	rs10820606	25409	C	A	-0.122067	0.0139601	2.25e-18	0.00300004	76.4514
eqtl-a-ENSG00000072422	RHOBTB1	rs7898582	30812	G	T	0.281736	0.011669	8.63e-129	0.0185677	582.894
eqtl-a-ENSG00000072422	RHOBTB1	rs12254448	30487	C	T	-0.310948	0.039578	3.94e-15	0.00202057	61.7219
eqtl-a-ENSG00000072422	RHOBTB1	rs10876550	30932	A	G	0.125368	0.0120553	2.49e-25	0.00348412	108.141
eqtl-a-ENSG00000072422	RHOBTB1	rs11553699	29279	G	A	0.105287	0.0190293	3.15e-08	0.00104447	30.6108
eqtl-a-ENSG00000072422	RHOBTB1	rs7245983	30732	C	A	0.0854673	0.0125911	1.14e-11	0.00149703	46.0728
eqtl-a-ENSG00000072422	RHOBTB1	rs4814779	30932	A	C	-0.093361	0.0131378	1.19e-12	0.00162993	50.4961
eqtl-a-ENSG00000072422	RHOBTB1	rs6119267	30433	G	C	0.0705344	0.0124789	1.58e-08	0.00104869	31.9463
eqtl-a-ENSG00000072518	MARK2	rs1354034	31470	C	T	-0.0678909	0.012237	2.89e-08	0.000977129	30.7784
eqtl-a-ENSG00000072518	MARK2	rs72916323	25692	A	G	-0.185375	0.0218347	2.07e-17	0.00279765	72.0732
eqtl-a-ENSG00000072518	MARK2	rs117532104	28408	C	T	-0.171779	0.0311758	3.59e-08	0.00106758	30.3581
eqtl-a-ENSG00000072694	FCGR2B	rs61801187	26393	G	A	0.783789	0.0287944	3.75e-163	0.0273067	740.883
eqtl-a-ENSG00000072694	FCGR2B	rs76883141	22354	C	T	0.350297	0.0474561	1.57e-13	0.00243151	54.4816
eqtl-a-ENSG00000072694	FCGR2B	rs114014204	15594	T	C	0.284488	0.0456488	4.61e-10	0.00248446	38.8341
eqtl-a-ENSG00000072694	FCGR2B	rs41270001	18102	G	A	0.308517	0.0500977	7.36e-10	0.00209068	37.9206
eqtl-a-ENSG00000072694	FCGR2B	rs4657125	26394	T	C	-0.24377	0.0133033	5.34e-75	0.0125616	335.744
eqtl-a-ENSG00000072694	FCGR2B	rs141350127	9045	T	C	-0.337472	0.0561574	1.86e-09	0.0039767	36.1048
eqtl-a-ENSG00000072694	FCGR2B	rs9427039	25728	A	G	0.52332	0.0159233	1e-200	0.0402905	1080.03
eqtl-a-ENSG00000072694	FCGR2B	rs149007767	24903	T	C	0.0953533	0.0166623	1.05e-08	0.00131335	32.7466
eqtl-a-ENSG00000072756	TRNT1	rs1669311	21453	A	G	0.427509	0.0427192	1.41e-23	0.00464658	100.139
eqtl-a-ENSG00000072756	TRNT1	rs3762759	31561	T	C	0.652792	0.0139402	1e-200	0.0649663	2192.72
eqtl-a-ENSG00000072756	TRNT1	rs1669338	30475	C	A	0.289932	0.0157211	6e-76	0.0110373	340.093
eqtl-a-ENSG00000072778	ACADVL	rs13331	28503	G	A	-0.403104	0.0120835	1e-200	0.0375772	1112.8
eqtl-a-ENSG00000072778	ACADVL	rs142046629	23025	T	C	-0.168954	0.028273	2.29e-09	0.00154853	35.7072
eqtl-a-ENSG00000072778	ACADVL	rs78173576	25114	G	T	-0.202586	0.0354605	1.11e-08	0.00129792	32.6358
eqtl-a-ENSG00000072778	ACADVL	rs4253772	31185	T	C	0.185276	0.0197812	7.52e-21	0.00280522	87.7213
eqtl-a-ENSG00000072786	STK10	rs1354034	31684	C	T	-0.0835661	0.0122301	8.33e-12	0.00147137	46.6845
eqtl-a-ENSG00000072786	STK10	rs3103583	31684	T	C	-0.378339	0.0179517	1.34e-98	0.013825	444.144
eqtl-a-ENSG00000072786	STK10	rs6870231	31684	T	C	-0.169523	0.0118177	1.14e-46	0.00645268	205.761
eqtl-a-ENSG00000072786	STK10	rs3812020	31349	A	G	-0.216255	0.0275154	3.85e-15	0.00196654	61.7665
eqtl-a-ENSG00000072818	ACAP1	rs17805277	14263	T	G	-0.596535	0.0187287	1e-200	0.0664055	1014.37
eqtl-a-ENSG00000072818	ACAP1	rs188750247	8715	T	G	-0.392245	0.0499243	3.93e-15	0.00703328	61.7151
eqtl-a-ENSG00000072818	ACAP1	rs147340918	10454	G	A	0.26085	0.0431706	1.52e-09	0.00348024	36.5025
eqtl-a-ENSG00000072818	ACAP1	rs77119333	10075	G	A	-0.365306	0.0420733	3.87e-18	0.00742707	75.3727
eqtl-a-ENSG00000072818	ACAP1	rs150181061	14167	T	G	0.200543	0.0268296	7.74e-14	0.00392825	55.8631
eqtl-a-ENSG00000072858	SIDT1	rs10934228	26493	G	C	-0.375565	0.0114777	1e-200	0.0388439	1070.6
eqtl-a-ENSG00000072858	SIDT1	rs9880039	26485	A	T	-0.126737	0.022529	1.85e-08	0.00119345	31.6439
eqtl-a-ENSG00000072858	SIDT1	rs9823423	26486	G	A	-0.11246	0.0124261	1.42e-19	0.00308297	81.9018
eqtl-a-ENSG00000072864	NDE1	rs149110519	20660	T	C	-0.23056	0.026587	4.25e-18	0.00362678	75.1947
eqtl-a-ENSG00000072864	NDE1	rs149007767	25002	T	C	0.12499	0.0166484	6.03e-14	0.00224933	56.36
eqtl-a-ENSG00000072864	NDE1	rs67212531	25857	C	T	0.236435	0.013455	4.02e-69	0.0118011	308.761
eqtl-a-ENSG00000072864	NDE1	rs138482163	25987	T	C	0.280184	0.0351994	1.72e-15	0.00243222	63.3553
eqtl-a-ENSG00000072864	NDE1	rs71374758	6357	A	G	-0.334746	0.0406714	1.86e-16	0.0105438	67.7198
eqtl-a-ENSG00000072864	NDE1	rs9923303	26609	G	A	-0.0827629	0.0145656	1.33e-08	0.00121188	32.2836
eqtl-a-ENSG00000072952	IRAG1	rs10187424	31684	C	T	0.0892118	0.0120322	1.22e-13	0.00173205	54.9702
eqtl-a-ENSG00000072952	IRAG1	rs149110519	25735	T	C	0.326433	0.0265158	7.92e-35	0.0058547	151.546
eqtl-a-ENSG00000072952	IRAG1	rs149007767	30077	T	C	-0.172195	0.0166185	3.7e-25	0.00355693	107.357
eqtl-a-ENSG00000072952	IRAG1	rs7846314	31569	T	A	-0.0873935	0.0155303	1.83e-08	0.00100208	31.6644
eqtl-a-ENSG00000072952	IRAG1	rs77541067	31004	C	T	-0.9809	0.0410269	2.48e-126	0.0181034	571.589
eqtl-a-ENSG00000072952	IRAG1	rs117514142	20571	C	A	0.471791	0.0451484	1.47e-25	0.00528032	109.187
eqtl-a-ENSG00000072952	IRAG1	rs74909106	30470	A	G	0.207216	0.0259536	1.42e-15	0.00208771	63.7416
eqtl-a-ENSG00000072952	IRAG1	rs142385800	24092	T	C	0.329249	0.0439473	6.79e-14	0.00232435	56.124
eqtl-a-ENSG00000072952	IRAG1	rs3741041	31684	C	T	-0.528858	0.0112993	1e-200	0.0646696	2190.52
eqtl-a-ENSG00000072952	IRAG1	rs138757723	6107	A	G	-0.263151	0.0455192	7.42e-09	0.0054428	33.4102
eqtl-a-ENSG00000072952	IRAG1	rs7210990	31569	A	C	0.11066	0.0118748	1.18e-20	0.00274331	86.8363
eqtl-a-ENSG00000072952	IRAG1	rs2143606	31684	G	A	0.0787496	0.0118941	3.57e-11	0.00138163	43.8335
eqtl-a-ENSG00000072954	TMEM38A	rs12478601	31300	T	C	-0.116764	0.0119981	2.21e-22	0.00301673	94.7033
eqtl-a-ENSG00000072954	TMEM38A	rs2293889	30792	G	T	-0.118327	0.0121111	1.51e-22	0.00309043	95.4492
eqtl-a-ENSG00000072954	TMEM38A	rs73006573	29612	A	C	-0.255926	0.0388892	4.67e-11	0.00146039	43.3053
eqtl-a-ENSG00000073008	PVR	rs149110519	25735	T	C	0.165568	0.0266213	5e-10	0.00150078	38.6777
eqtl-a-ENSG00000073008	PVR	rs149007767	30077	T	C	-0.102493	0.0166593	7.63e-10	0.00125688	37.8483
eqtl-a-ENSG00000073008	PVR	rs7846314	31569	T	A	0.0977417	0.0155259	3.07e-10	0.00125384	39.6295
eqtl-a-ENSG00000073008	PVR	rs79572806	31568	T	C	-0.335622	0.022504	2.67e-50	0.00699657	222.41
eqtl-a-ENSG00000073008	PVR	rs12971551	31234	A	G	0.116934	0.0160718	3.45e-13	0.00169196	52.9328
eqtl-a-ENSG00000073060	SCARB1	rs11057851	26856	A	G	-0.262712	0.0190085	1.9e-43	0.00706228	190.999
eqtl-a-ENSG00000073060	SCARB1	rs4765624	31353	G	A	-0.370631	0.0115313	1e-200	0.0318984	1033
eqtl-a-ENSG00000073060	SCARB1	rs4304886	31353	A	G	-0.106873	0.0125115	1.32e-17	0.00232182	72.9608
eqtl-a-ENSG00000073150	PANX2	rs10187424	31684	C	T	-0.0730764	0.0120399	1.28e-09	0.00116135	36.8367
eqtl-a-ENSG00000073150	PANX2	rs12466022	27399	A	C	-0.07507	0.013552	3.04e-08	0.00111868	30.6828
eqtl-a-ENSG00000073150	PANX2	rs149007767	30077	T	C	0.111573	0.0166552	2.1e-11	0.00148983	44.8735
eqtl-a-ENSG00000073150	PANX2	rs2076138	27490	C	T	0.168848	0.0171135	5.82e-23	0.00352862	97.338
eqtl-a-ENSG00000073150	PANX2	rs12163227	30116	C	T	0.137544	0.0194389	1.49e-12	0.00165967	50.0623
eqtl-a-ENSG00000073150	PANX2	rs6010198	29947	A	G	0.397716	0.0131921	1.13e-199	0.0294564	908.844
eqtl-a-ENSG00000073331	ALPK1	rs1436136	31465	G	A	0.350215	0.0115733	1e-200	0.0282793	915.646
eqtl-a-ENSG00000073331	ALPK1	rs185491582	24275	T	C	-0.249974	0.0409994	1.08e-09	0.00152901	37.1705
eqtl-a-ENSG00000073331	ALPK1	rs28600749	31385	T	C	-0.225177	0.0157606	2.62e-46	0.00646197	204.115
eqtl-a-ENSG00000073331	ALPK1	rs3184504	28204	C	T	-0.0739861	0.0119296	5.57e-10	0.0013619	38.4607
eqtl-a-ENSG00000073331	ALPK1	rs12600856	31355	C	T	0.114218	0.0122269	9.51e-21	0.00277538	87.2587
eqtl-a-ENSG00000073584	SMARCE1	rs117054360	27004	T	C	-0.290268	0.038068	2.44e-14	0.0021484	58.1361
eqtl-a-ENSG00000073584	SMARCE1	rs62066595	30902	G	A	-0.630207	0.0112161	1e-200	0.0926937	3156.85
eqtl-a-ENSG00000073584	SMARCE1	rs75223106	25638	T	C	0.707045	0.02757	4.79e-145	0.0250113	657.638
eqtl-a-ENSG00000073584	SMARCE1	rs1053651	31563	C	A	-0.100611	0.0131161	1.71e-14	0.00186078	58.8375
eqtl-a-ENSG00000073584	SMARCE1	rs185550275	21719	C	T	-0.354114	0.0443107	1.33e-15	0.00293193	63.86
eqtl-a-ENSG00000073584	SMARCE1	rs11653877	25731	A	G	-0.32691	0.0238735	1.11e-42	0.00723459	187.495
eqtl-a-ENSG00000073605	GSDMB	rs7217240	31240	T	C	0.792297	0.0133614	1e-200	0.101167	3515.96
eqtl-a-ENSG00000073605	GSDMB	rs12453656	31684	G	A	-0.100673	0.0152931	4.61e-11	0.00136585	43.3319
eqtl-a-ENSG00000073605	GSDMB	rs571825	31565	G	A	-0.194968	0.0182711	1.39e-26	0.00359441	113.86
eqtl-a-ENSG00000073605	GSDMB	rs75957101	26240	G	T	-0.553568	0.0314944	3.71e-69	0.0116367	308.917
eqtl-a-ENSG00000073605	GSDMB	rs34473775	28326	T	G	-0.522319	0.0130651	1e-200	0.05341	1598.14
eqtl-a-ENSG00000073614	KDM5A	rs56124146	31529	G	A	-0.222247	0.0229022	2.89e-22	0.00297791	94.1651
eqtl-a-ENSG00000073614	KDM5A	rs487252	31191	C	G	-0.389643	0.0122591	1e-200	0.0313721	1010.16
eqtl-a-ENSG00000073614	KDM5A	rs11835796	31644	T	C	-0.144884	0.0131528	3.21e-28	0.00381989	121.332
eqtl-a-ENSG00000073737	DHRS9	rs4668124	31565	A	C	0.137964	0.0145176	2.04e-21	0.00285296	90.3055
eqtl-a-ENSG00000073737	DHRS9	rs3770586	31684	T	C	-0.360602	0.0115124	1e-200	0.0300359	981.063
eqtl-a-ENSG00000073737	DHRS9	rs10192264	31355	T	C	0.414506	0.0211264	1.04e-85	0.0121284	384.931
eqtl-a-ENSG00000073737	DHRS9	rs56330463	31569	C	T	0.0985287	0.0120387	2.74e-16	0.00211731	66.979
eqtl-a-ENSG00000073737	DHRS9	rs149110519	25735	T	C	-0.42387	0.0264179	6.22e-58	0.00990426	257.416
eqtl-a-ENSG00000073737	DHRS9	rs2158799	31569	G	C	0.078311	0.0122818	1.82e-10	0.00128618	40.6531
eqtl-a-ENSG00000073737	DHRS9	rs149007767	30077	T	C	0.170969	0.0166194	8.05e-25	0.00350626	105.822
eqtl-a-ENSG00000073737	DHRS9	rs7846314	31569	T	A	0.152844	0.0154944	5.94e-23	0.00307291	97.3015
eqtl-a-ENSG00000073737	DHRS9	rs2998286	31569	C	T	0.0909426	0.0143262	2.18e-10	0.00127485	40.2944
eqtl-a-ENSG00000073737	DHRS9	rs7310615	28418	G	C	-0.0889408	0.0119136	8.29e-14	0.00195736	55.7295
eqtl-a-ENSG00000073737	DHRS9	rs77526211	29277	A	G	-0.331207	0.0291381	6.12e-30	0.00439377	129.195
eqtl-a-ENSG00000073756	PTGS2	rs689470	30227	A	G	-1.11569	0.0381208	2.71e-188	0.027557	856.514
eqtl-a-ENSG00000073756	PTGS2	rs35180943	31141	A	G	0.112183	0.0147238	2.55e-14	0.00186068	58.0479
eqtl-a-ENSG00000073756	PTGS2	rs12037836	31470	C	T	0.241636	0.0118529	2.21e-92	0.0130341	415.572
[truncated: 24,154 more rows]
