# Supplementary material for: Integrated expression quantitative trait loci and Mendelian randomization analyses of the candidate genes and pathways identified for myocardial infarction
Source: Front Mol Biosci. 2026 Mar 11;13:1693113. doi: 10.3389/fmolb.2026.1693113 (PMC13014038; doi:10.3389/fmolb.2026.1693113)
Supplement: Supplementary file 2 [file Table3.xlsx]

## Sheet: Table S2
Supplementary Table S3. MI related genes screened by MR
id.exposure	exposure	id.outcome	outcome	method	nsnp	b	se	pval	lo_ci	up_ci	or	or_lci95	or_uci95
eqtl-a-ENSG00000002919	SNX11	finn-b-I9_MI	Myocardial infarction	MR Egger	5	-0.0691403	0.0422457	0.200229	-0.151942	0.0136612	0.933196	0.859038	1.01375
eqtl-a-ENSG00000002919	SNX11	finn-b-I9_MI	Myocardial infarction	Weighted median	5	-0.077782	0.0317169	0.0141914	-0.139947	-0.0156169	0.925166	0.869404	0.984504
eqtl-a-ENSG00000002919	SNX11	finn-b-I9_MI	Myocardial infarction	Inverse variance weighted	5	-0.0821991	0.0276964	0.00299883	-0.136484	-0.0279141	0.921089	0.87242	0.972472
eqtl-a-ENSG00000002919	SNX11	finn-b-I9_MI	Myocardial infarction	Simple mode	5	-0.0697098	0.0390433	0.148737	-0.146235	0.00681507	0.932664	0.863955	1.00684
eqtl-a-ENSG00000002919	SNX11	finn-b-I9_MI	Myocardial infarction	Weighted mode	5	-0.0767173	0.032902	0.0801033	-0.141205	-0.0122295	0.926152	0.868311	0.987845
eqtl-a-ENSG00000004799	PDK4	finn-b-I9_MI	Myocardial infarction	MR Egger	4	-0.237669	0.307559	0.520493	-0.840485	0.365147	0.788464	0.431501	1.44073
eqtl-a-ENSG00000004799	PDK4	finn-b-I9_MI	Myocardial infarction	Weighted median	4	-0.142575	0.0582952	0.0144556	-0.256833	-0.0283162	0.867123	0.773497	0.972081
eqtl-a-ENSG00000004799	PDK4	finn-b-I9_MI	Myocardial infarction	Inverse variance weighted	4	-0.130514	0.0541411	0.0159253	-0.23663	-0.0243973	0.877644	0.789283	0.975898
eqtl-a-ENSG00000004799	PDK4	finn-b-I9_MI	Myocardial infarction	Simple mode	4	-0.144389	0.084562	0.186267	-0.310131	0.0213521	0.865551	0.733351	1.02158
eqtl-a-ENSG00000004799	PDK4	finn-b-I9_MI	Myocardial infarction	Weighted mode	4	-0.145338	0.0611554	0.0979231	-0.265203	-0.0254738	0.86473	0.76705	0.974848
eqtl-a-ENSG00000008513	ST3GAL1	finn-b-I9_MI	Myocardial infarction	MR Egger	5	0.272424	0.10038	0.072922	0.0756792	0.469168	1.31314	1.07862	1.59866
eqtl-a-ENSG00000008513	ST3GAL1	finn-b-I9_MI	Myocardial infarction	Weighted median	5	0.122853	0.0457501	0.00724633	0.0331829	0.212523	1.13072	1.03374	1.23679
eqtl-a-ENSG00000008513	ST3GAL1	finn-b-I9_MI	Myocardial infarction	Inverse variance weighted	5	0.0880311	0.0398967	0.0273508	0.00983351	0.166229	1.09202	1.00988	1.18084
eqtl-a-ENSG00000008513	ST3GAL1	finn-b-I9_MI	Myocardial infarction	Simple mode	5	0.0943362	0.0789568	0.298171	-0.0604192	0.249092	1.09893	0.94137	1.28286
eqtl-a-ENSG00000008513	ST3GAL1	finn-b-I9_MI	Myocardial infarction	Weighted mode	5	0.125996	0.0455993	0.0506873	0.0366215	0.215371	1.13428	1.0373	1.24032
eqtl-a-ENSG00000011114	BTBD7	finn-b-I9_MI	Myocardial infarction	MR Egger	3	0.0461446	0.116939	0.760729	-0.183056	0.275345	1.04723	0.832722	1.31698
eqtl-a-ENSG00000011114	BTBD7	finn-b-I9_MI	Myocardial infarction	Weighted median	3	0.0992401	0.0518644	0.0556903	-0.00241424	0.200894	1.10433	0.997589	1.2225
eqtl-a-ENSG00000011114	BTBD7	finn-b-I9_MI	Myocardial infarction	Inverse variance weighted	3	0.107268	0.051079	0.0357256	0.00715293	0.207383	1.11323	1.00718	1.23045
eqtl-a-ENSG00000011114	BTBD7	finn-b-I9_MI	Myocardial infarction	Simple mode	3	0.104691	0.0723566	0.284869	-0.0371284	0.24651	1.11037	0.963552	1.27955
eqtl-a-ENSG00000011114	BTBD7	finn-b-I9_MI	Myocardial infarction	Weighted mode	3	0.0961922	0.0554044	0.224666	-0.0124005	0.204785	1.10097	0.987676	1.22726
eqtl-a-ENSG00000011422	PLAUR	finn-b-I9_MI	Myocardial infarction	MR Egger	7	0.29205	0.170077	0.146596	-0.0413002	0.625401	1.33917	0.959541	1.86899
eqtl-a-ENSG00000011422	PLAUR	finn-b-I9_MI	Myocardial infarction	Weighted median	7	0.128571	0.0683346	0.0599048	-0.00536472	0.262507	1.1372	0.99465	1.30019
eqtl-a-ENSG00000011422	PLAUR	finn-b-I9_MI	Myocardial infarction	Inverse variance weighted	7	0.150201	0.0524231	0.00416787	0.0474517	0.25295	1.16207	1.0486	1.28782
eqtl-a-ENSG00000011422	PLAUR	finn-b-I9_MI	Myocardial infarction	Simple mode	7	0.0616699	0.102794	0.570496	-0.139806	0.263146	1.06361	0.869527	1.30102
eqtl-a-ENSG00000011422	PLAUR	finn-b-I9_MI	Myocardial infarction	Weighted mode	7	0.0744532	0.0957823	0.466504	-0.11328	0.262187	1.07729	0.892901	1.29977
eqtl-a-ENSG00000027697	IFNGR1	finn-b-I9_MI	Myocardial infarction	MR Egger	4	0.30854	0.1316	0.143716	0.0506052	0.566475	1.36144	1.05191	1.76205
eqtl-a-ENSG00000027697	IFNGR1	finn-b-I9_MI	Myocardial infarction	Weighted median	4	0.197406	0.0713472	0.00566034	0.0575655	0.337247	1.21824	1.05925	1.40108
eqtl-a-ENSG00000027697	IFNGR1	finn-b-I9_MI	Myocardial infarction	Inverse variance weighted	4	0.1537	0.0719394	0.0326372	0.0126987	0.294701	1.16614	1.01278	1.34272
eqtl-a-ENSG00000027697	IFNGR1	finn-b-I9_MI	Myocardial infarction	Simple mode	4	0.188387	0.102607	0.163688	-0.012723	0.389496	1.2073	0.987358	1.47624
eqtl-a-ENSG00000027697	IFNGR1	finn-b-I9_MI	Myocardial infarction	Weighted mode	4	0.197348	0.0716347	0.0704516	0.0569434	0.337752	1.21817	1.0586	1.40179
eqtl-a-ENSG00000036448	MYOM2	finn-b-I9_MI	Myocardial infarction	MR Egger	9	-0.0306921	0.0291977	0.328103	-0.0879196	0.0265353	0.969774	0.915834	1.02689
eqtl-a-ENSG00000036448	MYOM2	finn-b-I9_MI	Myocardial infarction	Weighted median	9	-0.0338468	0.0253512	0.181838	-0.0835352	0.0158415	0.96672	0.919859	1.01597
eqtl-a-ENSG00000036448	MYOM2	finn-b-I9_MI	Myocardial infarction	Inverse variance weighted	9	-0.048696	0.0211467	0.0212916	-0.0901435	-0.00724852	0.952471	0.9138	0.992778
eqtl-a-ENSG00000036448	MYOM2	finn-b-I9_MI	Myocardial infarction	Simple mode	9	-0.0266548	0.0368629	0.49023	-0.0989061	0.0455966	0.973697	0.905828	1.04665
eqtl-a-ENSG00000036448	MYOM2	finn-b-I9_MI	Myocardial infarction	Weighted mode	9	-0.0374579	0.0237589	0.153542	-0.0840253	0.00910957	0.963235	0.919408	1.00915
eqtl-a-ENSG00000040633	PHF23	finn-b-I9_MI	Myocardial infarction	MR Egger	3	-0.209457	0.103641	0.292516	-0.412593	-0.00632165	0.811024	0.661931	0.993698
eqtl-a-ENSG00000040633	PHF23	finn-b-I9_MI	Myocardial infarction	Weighted median	3	-0.129219	0.0607314	0.0333609	-0.248252	-0.0101854	0.878782	0.780163	0.989866
eqtl-a-ENSG00000040633	PHF23	finn-b-I9_MI	Myocardial infarction	Inverse variance weighted	3	-0.113132	0.0568361	0.0465372	-0.22453	-0.00173281	0.893033	0.798891	0.998269
eqtl-a-ENSG00000040633	PHF23	finn-b-I9_MI	Myocardial infarction	Simple mode	3	-0.124549	0.0837955	0.275534	-0.288788	0.0396906	0.882895	0.749171	1.04049
eqtl-a-ENSG00000040633	PHF23	finn-b-I9_MI	Myocardial infarction	Weighted mode	3	-0.133993	0.066577	0.181799	-0.264484	-0.00350222	0.874596	0.767602	0.996504
eqtl-a-ENSG00000042493	CAPG	finn-b-I9_MI	Myocardial infarction	MR Egger	4	0.0677938	0.105357	0.585854	-0.138706	0.274293	1.07014	0.870484	1.3156
eqtl-a-ENSG00000042493	CAPG	finn-b-I9_MI	Myocardial infarction	Weighted median	4	0.0631428	0.0359236	0.0787988	-0.0072674	0.133553	1.06518	0.992759	1.14288
eqtl-a-ENSG00000042493	CAPG	finn-b-I9_MI	Myocardial infarction	Inverse variance weighted	4	0.0719821	0.0324752	0.0266555	0.00833072	0.135634	1.07464	1.00837	1.14526
eqtl-a-ENSG00000042493	CAPG	finn-b-I9_MI	Myocardial infarction	Simple mode	4	0.0685689	0.0528676	0.285374	-0.0350516	0.172189	1.07097	0.965556	1.1879
eqtl-a-ENSG00000042493	CAPG	finn-b-I9_MI	Myocardial infarction	Weighted mode	4	0.0558612	0.0397428	0.254515	-0.0220347	0.133757	1.05745	0.978206	1.14312
eqtl-a-ENSG00000051009	FHIP1B	finn-b-I9_MI	Myocardial infarction	MR Egger	5	-0.0632509	0.0342457	0.161911	-0.130372	0.00387062	0.938708	0.877768	1.00388
eqtl-a-ENSG00000051009	FHIP1B	finn-b-I9_MI	Myocardial infarction	Weighted median	5	-0.0531896	0.0237834	0.0253245	-0.0998051	-0.00657412	0.9482	0.905014	0.993447
eqtl-a-ENSG00000051009	FHIP1B	finn-b-I9_MI	Myocardial infarction	Inverse variance weighted	5	-0.054947	0.0241014	0.022618	-0.102186	-0.00770826	0.946535	0.902862	0.992321
eqtl-a-ENSG00000051009	FHIP1B	finn-b-I9_MI	Myocardial infarction	Simple mode	5	-0.0546397	0.0491227	0.328346	-0.15092	0.0416407	0.946826	0.859916	1.04252
eqtl-a-ENSG00000051009	FHIP1B	finn-b-I9_MI	Myocardial infarction	Weighted mode	5	-0.0483053	0.0254963	0.131053	-0.0982782	0.00166752	0.952843	0.906397	1.00167
eqtl-a-ENSG00000054523	KIF1B	finn-b-I9_MI	Myocardial infarction	MR Egger	11	-0.0703162	0.0296238	0.0416597	-0.128379	-0.0122536	0.932099	0.87952	0.987821
eqtl-a-ENSG00000054523	KIF1B	finn-b-I9_MI	Myocardial infarction	Weighted median	11	-0.0473583	0.0255484	0.0637864	-0.0974332	0.00271657	0.953746	0.907163	1.00272
eqtl-a-ENSG00000054523	KIF1B	finn-b-I9_MI	Myocardial infarction	Inverse variance weighted	11	-0.0432953	0.020393	0.0337503	-0.0832657	-0.00332492	0.957629	0.920107	0.996681
eqtl-a-ENSG00000054523	KIF1B	finn-b-I9_MI	Myocardial infarction	Simple mode	11	-0.0532869	0.0310506	0.116898	-0.114146	0.00757231	0.948108	0.892128	1.0076
eqtl-a-ENSG00000054523	KIF1B	finn-b-I9_MI	Myocardial infarction	Weighted mode	11	-0.0470223	0.0266547	0.108178	-0.0992656	0.00522091	0.954066	0.905502	1.00523
eqtl-a-ENSG00000054967	RELT	finn-b-I9_MI	Myocardial infarction	MR Egger	3	-0.0632047	0.0682497	0.52442	-0.196974	0.0705647	0.938751	0.821212	1.07311
eqtl-a-ENSG00000054967	RELT	finn-b-I9_MI	Myocardial infarction	Weighted median	3	-0.117359	0.03551	0.000949872	-0.186959	-0.0477598	0.889265	0.829478	0.953363
eqtl-a-ENSG00000054967	RELT	finn-b-I9_MI	Myocardial infarction	Inverse variance weighted	3	-0.119933	0.0355454	0.000740633	-0.189602	-0.0502639	0.88698	0.827288	0.950978
eqtl-a-ENSG00000054967	RELT	finn-b-I9_MI	Myocardial infarction	Simple mode	3	-0.0776973	0.0933083	0.492616	-0.260582	0.105187	0.925244	0.770603	1.11092
eqtl-a-ENSG00000054967	RELT	finn-b-I9_MI	Myocardial infarction	Weighted mode	3	-0.113478	0.0370742	0.0922121	-0.186144	-0.0408128	0.892724	0.830154	0.960009
eqtl-a-ENSG00000062282	DGAT2	finn-b-I9_MI	Myocardial infarction	MR Egger	4	0.0360155	0.105459	0.765262	-0.170684	0.242715	1.03667	0.843088	1.27471
eqtl-a-ENSG00000062282	DGAT2	finn-b-I9_MI	Myocardial infarction	Weighted median	4	0.129379	0.0693385	0.0620538	-0.00652399	0.265283	1.13812	0.993497	1.3038
eqtl-a-ENSG00000062282	DGAT2	finn-b-I9_MI	Myocardial infarction	Inverse variance weighted	4	0.135178	0.0650785	0.0377873	0.00762426	0.262732	1.14474	1.00765	1.30048
eqtl-a-ENSG00000062282	DGAT2	finn-b-I9_MI	Myocardial infarction	Simple mode	4	0.305852	0.142193	0.120599	0.0271533	0.58455	1.35778	1.02753	1.79418
eqtl-a-ENSG00000062282	DGAT2	finn-b-I9_MI	Myocardial infarction	Weighted mode	4	0.0958018	0.0663533	0.244512	-0.0342507	0.225854	1.10054	0.966329	1.25339
eqtl-a-ENSG00000066583	ISOC1	finn-b-I9_MI	Myocardial infarction	MR Egger	8	-0.193372	0.0640989	0.0234945	-0.319006	-0.0677382	0.824175	0.726871	0.934505
eqtl-a-ENSG00000066583	ISOC1	finn-b-I9_MI	Myocardial infarction	Weighted median	8	-0.0708219	0.03281	0.0308853	-0.13513	-0.00651433	0.931628	0.873603	0.993507
eqtl-a-ENSG00000066583	ISOC1	finn-b-I9_MI	Myocardial infarction	Inverse variance weighted	8	-0.0736962	0.0267326	0.00583724	-0.126092	-0.0213002	0.928954	0.881534	0.978925
eqtl-a-ENSG00000066583	ISOC1	finn-b-I9_MI	Myocardial infarction	Simple mode	8	-0.0871835	0.0493831	0.120836	-0.183974	0.00960728	0.916509	0.831957	1.00965
eqtl-a-ENSG00000066583	ISOC1	finn-b-I9_MI	Myocardial infarction	Weighted mode	8	-0.090415	0.0295958	0.018453	-0.148423	-0.0324072	0.913552	0.862066	0.968112
eqtl-a-ENSG00000068745	IP6K2	finn-b-I9_MI	Myocardial infarction	MR Egger	3	0.0530364	0.0689941	0.58278	-0.0821921	0.188265	1.05447	0.921095	1.20715
eqtl-a-ENSG00000068745	IP6K2	finn-b-I9_MI	Myocardial infarction	Weighted median	3	0.0885528	0.0456199	0.0522464	-0.000862313	0.177968	1.09259	0.999138	1.19479
eqtl-a-ENSG00000068745	IP6K2	finn-b-I9_MI	Myocardial infarction	Inverse variance weighted	3	0.0882939	0.0427759	0.0390078	0.00445319	0.172135	1.09231	1.00446	1.18784
eqtl-a-ENSG00000068745	IP6K2	finn-b-I9_MI	Myocardial infarction	Simple mode	3	0.148658	0.0658751	0.152643	0.0195431	0.277773	1.16028	1.01974	1.32019
eqtl-a-ENSG00000068745	IP6K2	finn-b-I9_MI	Myocardial infarction	Weighted mode	3	0.0469861	0.0534712	0.472234	-0.0578175	0.15179	1.04811	0.943822	1.16392
eqtl-a-ENSG00000068878	PSME4	finn-b-I9_MI	Myocardial infarction	MR Egger	3	-0.119109	0.0784018	0.370603	-0.272777	0.0345583	0.887711	0.761263	1.03516
eqtl-a-ENSG00000068878	PSME4	finn-b-I9_MI	Myocardial infarction	Weighted median	3	-0.11294	0.0525976	0.0317731	-0.216032	-0.00984913	0.893204	0.80571	0.990199
eqtl-a-ENSG00000068878	PSME4	finn-b-I9_MI	Myocardial infarction	Inverse variance weighted	3	-0.108454	0.0522057	0.0377621	-0.210777	-0.00613042	0.897221	0.809955	0.993888
eqtl-a-ENSG00000068878	PSME4	finn-b-I9_MI	Myocardial infarction	Simple mode	3	-0.149549	0.0971227	0.263498	-0.33991	0.0408115	0.861096	0.711835	1.04166
eqtl-a-ENSG00000068878	PSME4	finn-b-I9_MI	Myocardial infarction	Weighted mode	3	-0.127717	0.0630036	0.17986	-0.251204	-0.00422995	0.880102	0.777863	0.995779
eqtl-a-ENSG00000069966	GNB5	finn-b-I9_MI	Myocardial infarction	MR Egger	4	0.0988306	0.0618264	0.251036	-0.0223491	0.22001	1.10388	0.977899	1.24609
eqtl-a-ENSG00000069966	GNB5	finn-b-I9_MI	Myocardial infarction	Weighted median	4	0.0854234	0.0452126	0.0588419	-0.00319323	0.17404	1.08918	0.996812	1.1901
eqtl-a-ENSG00000069966	GNB5	finn-b-I9_MI	Myocardial infarction	Inverse variance weighted	4	0.0909579	0.0404103	0.0243944	0.0117537	0.170162	1.09522	1.01182	1.1855
eqtl-a-ENSG00000069966	GNB5	finn-b-I9_MI	Myocardial infarction	Simple mode	4	0.0612939	0.0571908	0.362387	-0.0508001	0.173388	1.06321	0.950469	1.18933
eqtl-a-ENSG00000069966	GNB5	finn-b-I9_MI	Myocardial infarction	Weighted mode	4	0.100111	0.0534764	0.157933	-0.00470325	0.204924	1.10529	0.995308	1.22743
eqtl-a-ENSG00000070718	AP3M2	finn-b-I9_MI	Myocardial infarction	MR Egger	4	-7.3265	17.7041	0.719155	-42.0266	27.3736	0.000657873	5.6e-19	773041000000
eqtl-a-ENSG00000070718	AP3M2	finn-b-I9_MI	Myocardial infarction	Weighted median	4	-0.303683	0.152641	0.0466437	-0.60286	-0.00450612	0.738095	0.547244	0.995504
eqtl-a-ENSG00000070718	AP3M2	finn-b-I9_MI	Myocardial infarction	Inverse variance weighted	4	-0.362008	0.176468	0.0402271	-0.707886	-0.0161309	0.696277	0.492685	0.983999
eqtl-a-ENSG00000070718	AP3M2	finn-b-I9_MI	Myocardial infarction	Simple mode	4	-0.240962	0.242551	0.39372	-0.716362	0.234438	0.785872	0.488526	1.2642
eqtl-a-ENSG00000070718	AP3M2	finn-b-I9_MI	Myocardial infarction	Weighted mode	4	-0.268055	0.217799	0.306114	-0.694942	0.158831	0.764865	0.499103	1.17214
eqtl-a-ENSG00000072110	ACTN1	finn-b-I9_MI	Myocardial infarction	MR Egger	4	0.214569	0.337589	0.590066	-0.447104	0.876243	1.23933	0.639477	2.40186
eqtl-a-ENSG00000072110	ACTN1	finn-b-I9_MI	Myocardial infarction	Weighted median	4	0.081525	0.0736896	0.268583	-0.0629065	0.225957	1.08494	0.939031	1.25352
eqtl-a-ENSG00000072110	ACTN1	finn-b-I9_MI	Myocardial infarction	Inverse variance weighted	4	0.126351	0.0602738	0.0360577	0.0082139	0.244487	1.13468	1.00825	1.27697
eqtl-a-ENSG00000072110	ACTN1	finn-b-I9_MI	Myocardial infarction	Simple mode	4	0.0734066	0.109723	0.551364	-0.14165	0.288463	1.07617	0.867925	1.33438
eqtl-a-ENSG00000072110	ACTN1	finn-b-I9_MI	Myocardial infarction	Weighted mode	4	0.0707764	0.0966772	0.517121	-0.118711	0.260264	1.07334	0.888065	1.29727
eqtl-a-ENSG00000073060	SCARB1	finn-b-I9_MI	Myocardial infarction	MR Egger	3	-0.106167	0.0859264	0.433168	-0.274583	0.062249	0.899275	0.759889	1.06423
eqtl-a-ENSG00000073060	SCARB1	finn-b-I9_MI	Myocardial infarction	Weighted median	3	-0.0775775	0.0379703	0.0410415	-0.151999	-0.00315572	0.925355	0.858989	0.996849
eqtl-a-ENSG00000073060	SCARB1	finn-b-I9_MI	Myocardial infarction	Inverse variance weighted	3	-0.0760405	0.0358691	0.0340109	-0.146344	-0.00573699	0.926779	0.863861	0.994279
eqtl-a-ENSG00000073060	SCARB1	finn-b-I9_MI	Myocardial infarction	Simple mode	3	-0.0680911	0.0522753	0.322529	-0.170551	0.0343685	0.934175	0.8432	1.03497
eqtl-a-ENSG00000073060	SCARB1	finn-b-I9_MI	Myocardial infarction	Weighted mode	3	-0.0801282	0.0401564	0.18413	-0.158835	-0.00142164	0.922998	0.853137	0.998579
eqtl-a-ENSG00000075415	SLC25A3	finn-b-I9_MI	Myocardial infarction	MR Egger	3	0.118077	0.0663159	0.325777	-0.0119017	0.248057	1.12533	0.988169	1.28153
eqtl-a-ENSG00000075415	SLC25A3	finn-b-I9_MI	Myocardial infarction	Weighted median	3	0.112105	0.0541021	0.0382563	0.00606472	0.218145	1.11863	1.00608	1.24377
eqtl-a-ENSG00000075415	SLC25A3	finn-b-I9_MI	Myocardial infarction	Inverse variance weighted	3	0.109231	0.0527334	0.0383227	0.00587376	0.212589	1.11542	1.00589	1.23688
eqtl-a-ENSG00000075415	SLC25A3	finn-b-I9_MI	Myocardial infarction	Simple mode	3	0.13615	0.0870612	0.258302	-0.0344903	0.30679	1.14585	0.966098	1.35906
eqtl-a-ENSG00000075415	SLC25A3	finn-b-I9_MI	Myocardial infarction	Weighted mode	3	0.114732	0.0557671	0.17592	0.00542821	0.224035	1.12157	1.00544	1.25112
eqtl-a-ENSG00000076003	MCM6	finn-b-I9_MI	Myocardial infarction	MR Egger	4	-0.115871	0.11616	0.423608	-0.343545	0.111802	0.89059	0.709252	1.11829
eqtl-a-ENSG00000076003	MCM6	finn-b-I9_MI	Myocardial infarction	Weighted median	4	-0.11	0.0411151	0.00746361	-0.190586	-0.0294145	0.895834	0.826475	0.971014
eqtl-a-ENSG00000076003	MCM6	finn-b-I9_MI	Myocardial infarction	Inverse variance weighted	4	-0.117684	0.0383852	0.00217042	-0.192919	-0.0424488	0.888977	0.824549	0.958439
eqtl-a-ENSG00000076003	MCM6	finn-b-I9_MI	Myocardial infarction	Simple mode	4	-0.0885964	0.0836529	0.367281	-0.252556	0.0753633	0.915215	0.776813	1.07828
eqtl-a-ENSG00000076003	MCM6	finn-b-I9_MI	Myocardial infarction	Weighted mode	4	-0.106887	0.0432015	0.0897334	-0.191562	-0.0222122	0.898627	0.825668	0.978033
eqtl-a-ENSG00000077585	GPR137B	finn-b-I9_MI	Myocardial infarction	MR Egger	5	-0.0487974	0.0826019	0.596238	-0.210697	0.113102	0.952374	0.810019	1.11975
eqtl-a-ENSG00000077585	GPR137B	finn-b-I9_MI	Myocardial infarction	Weighted median	5	-0.0909872	0.0402356	0.023737	-0.169849	-0.0121254	0.913029	0.843792	0.987948
eqtl-a-ENSG00000077585	GPR137B	finn-b-I9_MI	Myocardial infarction	Inverse variance weighted	5	-0.108473	0.0368606	0.00325269	-0.18072	-0.0362263	0.897203	0.834669	0.964422
eqtl-a-ENSG00000077585	GPR137B	finn-b-I9_MI	Myocardial infarction	Simple mode	5	-0.113895	0.0745905	0.201487	-0.260092	0.0323028	0.892352	0.770981	1.03283
eqtl-a-ENSG00000077585	GPR137B	finn-b-I9_MI	Myocardial infarction	Weighted mode	5	-0.0865113	0.0441596	0.121686	-0.173064	4.15e-05	0.917125	0.841084	1.00004
eqtl-a-ENSG00000079819	EPB41L2	finn-b-I9_MI	Myocardial infarction	MR Egger	3	-0.115266	0.094001	0.43553	-0.299508	0.0689757	0.891129	0.741183	1.07141
eqtl-a-ENSG00000079819	EPB41L2	finn-b-I9_MI	Myocardial infarction	Weighted median	3	-0.0932766	0.046079	0.0429416	-0.183591	-0.00296183	0.910942	0.832276	0.997043
eqtl-a-ENSG00000079819	EPB41L2	finn-b-I9_MI	Myocardial infarction	Inverse variance weighted	3	-0.0872724	0.0428804	0.0418253	-0.171318	-0.00322691	0.916427	0.842554	0.996778
eqtl-a-ENSG00000079819	EPB41L2	finn-b-I9_MI	Myocardial infarction	Simple mode	3	-0.0812549	0.0625435	0.32348	-0.20384	0.0413304	0.921959	0.815593	1.0422
eqtl-a-ENSG00000079819	EPB41L2	finn-b-I9_MI	Myocardial infarction	Weighted mode	3	-0.0987893	0.0469252	0.169904	-0.190763	-0.00681596	0.905934	0.826329	0.993207
eqtl-a-ENSG00000080546	SESN1	finn-b-I9_MI	Myocardial infarction	MR Egger	5	0.0555786	0.0329299	0.190037	-0.00896408	0.120121	1.05715	0.991076	1.12763
eqtl-a-ENSG00000080546	SESN1	finn-b-I9_MI	Myocardial infarction	Weighted median	5	0.0642913	0.0278539	0.02099	0.00969772	0.118885	1.0664	1.00974	1.12624
eqtl-a-ENSG00000080546	SESN1	finn-b-I9_MI	Myocardial infarction	Inverse variance weighted	5	0.0680374	0.0268343	0.01123	0.0154421	0.120633	1.07041	1.01556	1.12821
eqtl-a-ENSG00000080546	SESN1	finn-b-I9_MI	Myocardial infarction	Simple mode	5	0.0755282	0.0976893	0.482584	-0.115943	0.266999	1.07845	0.890526	1.30604
eqtl-a-ENSG00000080546	SESN1	finn-b-I9_MI	Myocardial infarction	Weighted mode	5	0.0654392	0.0270287	0.0726768	0.0124629	0.118416	1.06763	1.01254	1.12571
eqtl-a-ENSG00000082293	COL19A1	finn-b-I9_MI	Myocardial infarction	MR Egger	3	-0.362378	0.836921	0.739865	-2.00274	1.27799	0.696019	0.134965	3.5894
eqtl-a-ENSG00000082293	COL19A1	finn-b-I9_MI	Myocardial infarction	Weighted median	3	-0.296229	0.131709	0.0245051	-0.554378	-0.0380791	0.743617	0.574429	0.962637
eqtl-a-ENSG00000082293	COL19A1	finn-b-I9_MI	Myocardial infarction	Inverse variance weighted	3	-0.251547	0.107276	0.0190346	-0.461808	-0.0412856	0.777597	0.630143	0.959555
eqtl-a-ENSG00000082293	COL19A1	finn-b-I9_MI	Myocardial infarction	Simple mode	3	-0.326261	0.164671	0.186074	-0.649017	-0.00350536	0.721617	0.522559	0.996501
eqtl-a-ENSG00000082293	COL19A1	finn-b-I9_MI	Myocardial infarction	Weighted mode	3	-0.336583	0.157468	0.166015	-0.64522	-0.0279465	0.714206	0.524547	0.97244
eqtl-a-ENSG00000082438	COBLL1	finn-b-I9_MI	Myocardial infarction	MR Egger	6	-0.351906	0.141506	0.0677111	-0.629257	-0.0745548	0.703346	0.532988	0.928157
eqtl-a-ENSG00000082438	COBLL1	finn-b-I9_MI	Myocardial infarction	Weighted median	6	-0.181915	0.0771887	0.0184354	-0.333205	-0.0306251	0.833672	0.716623	0.969839
eqtl-a-ENSG00000082438	COBLL1	finn-b-I9_MI	Myocardial infarction	Inverse variance weighted	6	-0.170454	0.0675073	0.0115709	-0.302768	-0.0381396	0.843282	0.73877	0.962579
eqtl-a-ENSG00000082438	COBLL1	finn-b-I9_MI	Myocardial infarction	Simple mode	6	-0.0624149	0.151413	0.69726	-0.359185	0.234355	0.939493	0.698245	1.26409
eqtl-a-ENSG00000082438	COBLL1	finn-b-I9_MI	Myocardial infarction	Weighted mode	6	-0.257797	0.0843273	0.028195	-0.423079	-0.0925156	0.772752	0.655027	0.911635
eqtl-a-ENSG00000084072	PPIE	finn-b-I9_MI	Myocardial infarction	MR Egger	5	-0.0397959	0.0358598	0.348057	-0.110081	0.0304893	0.960986	0.895761	1.03096
eqtl-a-ENSG00000084072	PPIE	finn-b-I9_MI	Myocardial infarction	Weighted median	5	-0.0421833	0.0219176	0.0542757	-0.0851419	0.000775235	0.958694	0.918382	1.00078
eqtl-a-ENSG00000084072	PPIE	finn-b-I9_MI	Myocardial infarction	Inverse variance weighted	5	-0.0426167	0.0204653	0.0373075	-0.0827288	-0.00250462	0.958279	0.920601	0.997499
eqtl-a-ENSG00000084072	PPIE	finn-b-I9_MI	Myocardial infarction	Simple mode	5	-0.0904277	0.0393898	0.0833313	-0.167632	-0.0132236	0.91354	0.845665	0.986863
eqtl-a-ENSG00000084072	PPIE	finn-b-I9_MI	Myocardial infarction	Weighted mode	5	-0.0290406	0.0237926	0.289278	-0.075674	0.0175928	0.971377	0.927118	1.01775
eqtl-a-ENSG00000088766	CRLS1	finn-b-I9_MI	Myocardial infarction	MR Egger	4	0.0552228	0.0506296	0.389282	-0.0440112	0.154457	1.05678	0.956943	1.16702
eqtl-a-ENSG00000088766	CRLS1	finn-b-I9_MI	Myocardial infarction	Weighted median	4	0.0569061	0.0299496	0.0574252	-0.00179518	0.115607	1.05856	0.998206	1.12255
eqtl-a-ENSG00000088766	CRLS1	finn-b-I9_MI	Myocardial infarction	Inverse variance weighted	4	0.0594732	0.0292393	0.0419496	0.00216428	0.116782	1.06128	1.00217	1.12387
eqtl-a-ENSG00000088766	CRLS1	finn-b-I9_MI	Myocardial infarction	Simple mode	4	0.0228005	0.0852153	0.806376	-0.144222	0.189823	1.02306	0.865696	1.20904
eqtl-a-ENSG00000088766	CRLS1	finn-b-I9_MI	Myocardial infarction	Weighted mode	4	0.0554496	0.0284431	0.146346	-0.000298868	0.111198	1.05702	0.999701	1.11762
eqtl-a-ENSG00000089693	MLF2	finn-b-I9_MI	Myocardial infarction	MR Egger	4	0.179794	0.115146	0.258812	-0.0458914	0.40548	1.19697	0.955146	1.50002
eqtl-a-ENSG00000089693	MLF2	finn-b-I9_MI	Myocardial infarction	Weighted median	4	0.186161	0.0792194	0.0187766	0.0308905	0.341431	1.20462	1.03137	1.40696
eqtl-a-ENSG00000089693	MLF2	finn-b-I9_MI	Myocardial infarction	Inverse variance weighted	4	0.179722	0.0726173	0.0133266	0.0373921	0.322052	1.19688	1.0381	1.37996
eqtl-a-ENSG00000089693	MLF2	finn-b-I9_MI	Myocardial infarction	Simple mode	4	0.19262	0.110394	0.179355	-0.023751	0.408992	1.21242	0.976529	1.5053
eqtl-a-ENSG00000089693	MLF2	finn-b-I9_MI	Myocardial infarction	Weighted mode	4	0.185694	0.0846719	0.115918	0.0197368	0.351651	1.20405	1.01993	1.42141
eqtl-a-ENSG00000092758	COL9A3	finn-b-I9_MI	Myocardial infarction	MR Egger	4	0.114423	0.110134	0.40795	-0.10144	0.330285	1.12123	0.903536	1.39136
eqtl-a-ENSG00000092758	COL9A3	finn-b-I9_MI	Myocardial infarction	Weighted median	4	0.100504	0.0318752	0.00161569	0.038029	0.16298	1.10573	1.03876	1.17701
eqtl-a-ENSG00000092758	COL9A3	finn-b-I9_MI	Myocardial infarction	Inverse variance weighted	4	0.0981536	0.0306905	0.00138297	0.0380004	0.158307	1.10313	1.03873	1.17153
eqtl-a-ENSG00000092758	COL9A3	finn-b-I9_MI	Myocardial infarction	Simple mode	4	0.082954	0.0522862	0.210808	-0.0195269	0.185435	1.08649	0.980663	1.20374
eqtl-a-ENSG00000092758	COL9A3	finn-b-I9_MI	Myocardial infarction	Weighted mode	4	0.0948564	0.034012	0.068481	0.0281928	0.16152	1.0995	1.02859	1.1753
eqtl-a-ENSG00000096070	BRPF3	finn-b-I9_MI	Myocardial infarction	MR Egger	3	-1.10435	0.523707	0.281904	-2.13082	-0.0778845	0.331426	0.11874	0.925071
eqtl-a-ENSG00000096070	BRPF3	finn-b-I9_MI	Myocardial infarction	Weighted median	3	-0.362988	0.160759	0.0239479	-0.678075	-0.0479005	0.695595	0.507593	0.953229
eqtl-a-ENSG00000096070	BRPF3	finn-b-I9_MI	Myocardial infarction	Inverse variance weighted	3	-0.412763	0.118249	0.000481878	-0.644531	-0.180996	0.661819	0.524909	0.834439
eqtl-a-ENSG00000096070	BRPF3	finn-b-I9_MI	Myocardial infarction	Simple mode	3	-0.285281	0.194613	0.280323	-0.666723	0.0961612	0.751803	0.513388	1.10094
eqtl-a-ENSG00000096070	BRPF3	finn-b-I9_MI	Myocardial infarction	Weighted mode	3	-0.295914	0.211016	0.295883	-0.709504	0.117677	0.743852	0.491888	1.12488
eqtl-a-ENSG00000099331	MYO9B	finn-b-I9_MI	Myocardial infarction	MR Egger	3	-0.254903	0.151297	0.341013	-0.551446	0.0416392	0.774991	0.576116	1.04252
eqtl-a-ENSG00000099331	MYO9B	finn-b-I9_MI	Myocardial infarction	Weighted median	3	-0.178256	0.0681226	0.0088787	-0.311776	-0.0447354	0.836728	0.732145	0.95625
eqtl-a-ENSG00000099331	MYO9B	finn-b-I9_MI	Myocardial infarction	Inverse variance weighted	3	-0.169859	0.0649103	0.00887516	-0.297083	-0.0426348	0.843784	0.742982	0.958261
eqtl-a-ENSG00000099331	MYO9B	finn-b-I9_MI	Myocardial infarction	Simple mode	3	-0.158579	0.0988824	0.249971	-0.352388	0.0352307	0.853356	0.703007	1.03586
eqtl-a-ENSG00000099331	MYO9B	finn-b-I9_MI	Myocardial infarction	Weighted mode	3	-0.185553	0.0766762	0.136621	-0.335838	-0.0352677	0.830645	0.714739	0.965347
eqtl-a-ENSG00000099968	BCL2L13	finn-b-I9_MI	Myocardial infarction	MR Egger	4	-0.0274574	0.0575515	0.680345	-0.140258	0.0853436	0.972916	0.869134	1.08909
eqtl-a-ENSG00000099968	BCL2L13	finn-b-I9_MI	Myocardial infarction	Weighted median	4	-0.06267	0.0370355	0.0906151	-0.13526	0.0099195	0.939253	0.873489	1.00997
eqtl-a-ENSG00000099968	BCL2L13	finn-b-I9_MI	Myocardial infarction	Inverse variance weighted	4	-0.0753276	0.0372911	0.0433848	-0.148418	-0.00223698	0.92744	0.86207	0.997766
eqtl-a-ENSG00000099968	BCL2L13	finn-b-I9_MI	Myocardial infarction	Simple mode	4	-0.0685493	0.0579022	0.321719	-0.182038	0.044939	0.933747	0.83357	1.04596
eqtl-a-ENSG00000099968	BCL2L13	finn-b-I9_MI	Myocardial infarction	Weighted mode	4	-0.0610004	0.0347886	0.177804	-0.129186	0.00718529	0.940823	0.87881	1.00721
eqtl-a-ENSG00000100242	SUN2	finn-b-I9_MI	Myocardial infarction	MR Egger	4	0.13393	0.0557334	0.138169	0.0246922	0.243167	1.14331	1.025	1.27528
eqtl-a-ENSG00000100242	SUN2	finn-b-I9_MI	Myocardial infarction	Weighted median	4	0.107026	0.0311612	0.000593466	0.0459498	0.168102	1.11296	1.04702	1.18306
eqtl-a-ENSG00000100242	SUN2	finn-b-I9_MI	Myocardial infarction	Inverse variance weighted	4	0.106777	0.0312649	0.000637262	0.0454978	0.168056	1.11269	1.04655	1.183
eqtl-a-ENSG00000100242	SUN2	finn-b-I9_MI	Myocardial infarction	Simple mode	4	0.160264	0.0799681	0.138774	0.00352639	0.317001	1.17382	1.00353	1.373
eqtl-a-ENSG00000100242	SUN2	finn-b-I9_MI	Myocardial infarction	Weighted mode	4	0.10646	0.0335947	0.0505213	0.0406144	0.172306	1.11233	1.04145	1.18804
eqtl-a-ENSG00000100350	FOXRED2	finn-b-I9_MI	Myocardial infarction	MR Egger	5	-0.0802997	0.0677795	0.321433	-0.213148	0.0525482	0.92284	0.808037	1.05395
eqtl-a-ENSG00000100350	FOXRED2	finn-b-I9_MI	Myocardial infarction	Weighted median	5	-0.0824	0.034353	0.0164566	-0.149732	-0.0150682	0.920903	0.860939	0.985045
eqtl-a-ENSG00000100350	FOXRED2	finn-b-I9_MI	Myocardial infarction	Inverse variance weighted	5	-0.0738352	0.031702	0.0198571	-0.135971	-0.0116992	0.928825	0.872868	0.988369
eqtl-a-ENSG00000100350	FOXRED2	finn-b-I9_MI	Myocardial infarction	Simple mode	5	-0.0550144	0.057026	0.389314	-0.166785	0.0567565	0.946472	0.846381	1.0584
eqtl-a-ENSG00000100350	FOXRED2	finn-b-I9_MI	Myocardial infarction	Weighted mode	5	-0.090676	0.0370143	0.0704638	-0.163224	-0.018128	0.913314	0.849401	0.982035
eqtl-a-ENSG00000100462	PRMT5	finn-b-I9_MI	Myocardial infarction	MR Egger	3	0.0809386	0.0802033	0.497095	-0.0762597	0.238137	1.0843	0.926575	1.26888
eqtl-a-ENSG00000100462	PRMT5	finn-b-I9_MI	Myocardial infarction	Weighted median	3	0.0823585	0.0346631	0.0175029	0.0144188	0.150298	1.08585	1.01452	1.16218
eqtl-a-ENSG00000100462	PRMT5	finn-b-I9_MI	Myocardial infarction	Inverse variance weighted	3	0.0853926	0.0348426	0.0142536	0.017101	0.153684	1.08914	1.01725	1.16612
eqtl-a-ENSG00000100462	PRMT5	finn-b-I9_MI	Myocardial infarction	Simple mode	3	0.0835054	0.0652533	0.329033	-0.0443911	0.211402	1.08709	0.95658	1.23541
eqtl-a-ENSG00000100462	PRMT5	finn-b-I9_MI	Myocardial infarction	Weighted mode	3	0.0821657	0.0378964	0.162424	0.00788866	0.156443	1.08564	1.00792	1.16934
eqtl-a-ENSG00000101574	METTL4	finn-b-I9_MI	Myocardial infarction	MR Egger	3	0.239129	0.102136	0.256978	0.0389434	0.439315	1.27014	1.03971	1.55164
eqtl-a-ENSG00000101574	METTL4	finn-b-I9_MI	Myocardial infarction	Weighted median	3	0.134864	0.0465572	0.00377058	0.0436121	0.226116	1.14438	1.04458	1.25372
eqtl-a-ENSG00000101574	METTL4	finn-b-I9_MI	Myocardial infarction	Inverse variance weighted	3	0.121911	0.0435332	0.00510385	0.0365855	0.207236	1.12965	1.03726	1.23027
eqtl-a-ENSG00000101574	METTL4	finn-b-I9_MI	Myocardial infarction	Simple mode	3	0.126326	0.0723077	0.222738	-0.0153969	0.268049	1.13465	0.984721	1.30741
eqtl-a-ENSG00000101574	METTL4	finn-b-I9_MI	Myocardial infarction	Weighted mode	3	0.143471	0.0468197	0.0920301	0.0517045	0.235238	1.15427	1.05306	1.26521
eqtl-a-ENSG00000103326	CAPN15	finn-b-I9_MI	Myocardial infarction	MR Egger	4	-0.108926	0.13456	0.503224	-0.372664	0.154811	0.896797	0.688897	1.16744
eqtl-a-ENSG00000103326	CAPN15	finn-b-I9_MI	Myocardial infarction	Weighted median	4	-0.133637	0.0493287	0.00674651	-0.230321	-0.0369524	0.874908	0.794279	0.963722
eqtl-a-ENSG00000103326	CAPN15	finn-b-I9_MI	Myocardial infarction	Inverse variance weighted	4	-0.168041	0.0820402	0.0405334	-0.32884	-0.00724182	0.845319	0.719759	0.992784
eqtl-a-ENSG00000103326	CAPN15	finn-b-I9_MI	Myocardial infarction	Simple mode	4	-0.0620829	0.0920284	0.548261	-0.242458	0.118293	0.939805	0.784696	1.12557
eqtl-a-ENSG00000103326	CAPN15	finn-b-I9_MI	Myocardial infarction	Weighted mode	4	-0.135757	0.0523328	0.0807855	-0.23833	-0.0331853	0.873054	0.787943	0.967359
eqtl-a-ENSG00000103549	RNF40	finn-b-I9_MI	Myocardial infarction	MR Egger	3	-0.160476	0.13347	0.441674	-0.422077	0.101125	0.851738	0.655683	1.10641
eqtl-a-ENSG00000103549	RNF40	finn-b-I9_MI	Myocardial infarction	Weighted median	3	-0.131179	0.0582048	0.0242123	-0.24526	-0.0170973	0.877061	0.782501	0.983048
eqtl-a-ENSG00000103549	RNF40	finn-b-I9_MI	Myocardial infarction	Inverse variance weighted	3	-0.126878	0.0550395	0.0211541	-0.234756	-0.0190009	0.880841	0.790764	0.981178
eqtl-a-ENSG00000103549	RNF40	finn-b-I9_MI	Myocardial infarction	Simple mode	3	-0.159277	0.0821566	0.192107	-0.320304	0.00174966	0.85276	0.725928	1.00175
eqtl-a-ENSG00000103549	RNF40	finn-b-I9_MI	Myocardial infarction	Weighted mode	3	-0.158799	0.0672273	0.142017	-0.290565	-0.0270337	0.853168	0.747841	0.973328
eqtl-a-ENSG00000104765	BNIP3L	finn-b-I9_MI	Myocardial infarction	MR Egger	3	0.528301	0.283592	0.313632	-0.0275389	1.08414	1.69605	0.972837	2.9569
eqtl-a-ENSG00000104765	BNIP3L	finn-b-I9_MI	Myocardial infarction	Weighted median	3	0.193445	0.130421	0.138012	-0.0621799	0.449069	1.21342	0.939714	1.56685
eqtl-a-ENSG00000104765	BNIP3L	finn-b-I9_MI	Myocardial infarction	Inverse variance weighted	3	0.254956	0.10529	0.0154581	0.0485876	0.461323	1.2904	1.04979	1.58617
eqtl-a-ENSG00000104765	BNIP3L	finn-b-I9_MI	Myocardial infarction	Simple mode	3	0.168666	0.162938	0.409355	-0.150693	0.488025	1.18372	0.860112	1.6291
eqtl-a-ENSG00000104765	BNIP3L	finn-b-I9_MI	Myocardial infarction	Weighted mode	3	0.167928	0.15788	0.398921	-0.141516	0.477372	1.18285	0.868041	1.61183
eqtl-a-ENSG00000105369	CD79A	finn-b-I9_MI	Myocardial infarction	MR Egger	8	-0.395592	0.541177	0.492335	-1.4563	0.665114	0.673281	0.233097	1.94471
eqtl-a-ENSG00000105369	CD79A	finn-b-I9_MI	Myocardial infarction	Weighted median	8	-0.18422	0.110084	0.094238	-0.399984	0.031544	0.831753	0.670331	1.03205
eqtl-a-ENSG00000105369	CD79A	finn-b-I9_MI	Myocardial infarction	Inverse variance weighted	8	-0.257715	0.118322	0.0293998	-0.489627	-0.0258041	0.772815	0.612855	0.974526
eqtl-a-ENSG00000105369	CD79A	finn-b-I9_MI	Myocardial infarction	Simple mode	8	-0.183466	0.159977	0.289134	-0.49702	0.130088	0.83238	0.608341	1.13893
eqtl-a-ENSG00000105369	CD79A	finn-b-I9_MI	Myocardial infarction	Weighted mode	8	-0.19943	0.178609	0.301034	-0.549504	0.150645	0.819198	0.577236	1.16258
eqtl-a-ENSG00000105726	ATP13A1	finn-b-I9_MI	Myocardial infarction	MR Egger	3	-0.0901477	0.0574681	0.3613	-0.202785	0.0224897	0.913796	0.816454	1.02274
eqtl-a-ENSG00000105726	ATP13A1	finn-b-I9_MI	Myocardial infarction	Weighted median	3	-0.114563	0.0411277	0.00534364	-0.195174	-0.0339531	0.891755	0.822692	0.966617
eqtl-a-ENSG00000105726	ATP13A1	finn-b-I9_MI	Myocardial infarction	Inverse variance weighted	3	-0.118645	0.0399355	0.00296917	-0.196919	-0.0403713	0.888123	0.821258	0.960433
eqtl-a-ENSG00000105726	ATP13A1	finn-b-I9_MI	Myocardial infarction	Simple mode	3	-0.126083	0.0655932	0.194516	-0.254645	0.00247992	0.881542	0.775191	1.00248
eqtl-a-ENSG00000105726	ATP13A1	finn-b-I9_MI	Myocardial infarction	Weighted mode	3	-0.111408	0.0423794	0.119346	-0.194471	-0.0283443	0.894574	0.82327	0.972054
eqtl-a-ENSG00000105928	GSDME	finn-b-I9_MI	Myocardial infarction	MR Egger	6	-0.092704	0.0878736	0.350945	-0.264936	0.0795282	0.911463	0.767255	1.08278
eqtl-a-ENSG00000105928	GSDME	finn-b-I9_MI	Myocardial infarction	Weighted median	6	-0.106152	0.0430336	0.0136357	-0.190498	-0.021806	0.899288	0.826548	0.97843
eqtl-a-ENSG00000105928	GSDME	finn-b-I9_MI	Myocardial infarction	Inverse variance weighted	6	-0.0754141	0.0362601	0.037543	-0.146484	-0.00434432	0.927359	0.86374	0.995665
eqtl-a-ENSG00000105928	GSDME	finn-b-I9_MI	Myocardial infarction	Simple mode	6	-0.0859521	0.073206	0.293223	-0.229436	0.0575316	0.917638	0.794982	1.05922
eqtl-a-ENSG00000105928	GSDME	finn-b-I9_MI	Myocardial infarction	Weighted mode	6	-0.125392	0.0471697	0.0449747	-0.217845	-0.0329394	0.882151	0.80425	0.967597
eqtl-a-ENSG00000106246	PTCD1	finn-b-I9_MI	Myocardial infarction	MR Egger	3	-0.271061	0.233933	0.453278	-0.729569	0.187447	0.76257	0.482117	1.20617
eqtl-a-ENSG00000106246	PTCD1	finn-b-I9_MI	Myocardial infarction	Weighted median	3	-0.150228	0.0751525	0.0456106	-0.297527	-0.0029294	0.860511	0.742652	0.997075
eqtl-a-ENSG00000106246	PTCD1	finn-b-I9_MI	Myocardial infarction	Inverse variance weighted	3	-0.134791	0.0679664	0.0473447	-0.268006	-0.00157709	0.873898	0.764904	0.998424
eqtl-a-ENSG00000106246	PTCD1	finn-b-I9_MI	Myocardial infarction	Simple mode	3	-0.161631	0.0985541	0.242681	-0.354797	0.031535	0.850755	0.701316	1.03204
eqtl-a-ENSG00000106246	PTCD1	finn-b-I9_MI	Myocardial infarction	Weighted mode	3	-0.175893	0.0979431	0.214357	-0.367861	0.0160758	0.838708	0.692213	1.01621
eqtl-a-ENSG00000106853	PTGR1	finn-b-I9_MI	Myocardial infarction	MR Egger	3	0.217379	0.101933	0.279142	0.0175897	0.417168	1.24281	1.01775	1.51766
eqtl-a-ENSG00000106853	PTGR1	finn-b-I9_MI	Myocardial infarction	Weighted median	3	0.129831	0.0521611	0.0128089	0.0275953	0.232067	1.13864	1.02798	1.2612
eqtl-a-ENSG00000106853	PTGR1	finn-b-I9_MI	Myocardial infarction	Inverse variance weighted	3	0.120119	0.0511154	0.0187758	0.0199326	0.220305	1.12763	1.02013	1.24646
eqtl-a-ENSG00000106853	PTGR1	finn-b-I9_MI	Myocardial infarction	Simple mode	3	0.16829	0.0806802	0.1723	0.0101573	0.326424	1.18328	1.01021	1.386
eqtl-a-ENSG00000106853	PTGR1	finn-b-I9_MI	Myocardial infarction	Weighted mode	3	0.131024	0.0544063	0.137689	0.024388	0.237661	1.14	1.02469	1.26828
eqtl-a-ENSG00000107104	KANK1	finn-b-I9_MI	Myocardial infarction	MR Egger	4	-0.104615	0.0652678	0.250145	-0.23254	0.0233098	0.900671	0.792518	1.02358
eqtl-a-ENSG00000107104	KANK1	finn-b-I9_MI	Myocardial infarction	Weighted median	4	-0.063495	0.0301367	0.0351263	-0.122563	-0.00442706	0.938479	0.88465	0.995583
eqtl-a-ENSG00000107104	KANK1	finn-b-I9_MI	Myocardial infarction	Inverse variance weighted	4	-0.0619514	0.0272811	0.023156	-0.115422	-0.00848036	0.939929	0.89099	0.991556
eqtl-a-ENSG00000107104	KANK1	finn-b-I9_MI	Myocardial infarction	Simple mode	4	-0.019681	0.042794	0.67687	-0.103557	0.0641953	0.980511	0.901624	1.0663
eqtl-a-ENSG00000107104	KANK1	finn-b-I9_MI	Myocardial infarction	Weighted mode	4	-0.0778437	0.0342308	0.107519	-0.144936	-0.0107514	0.925109	0.865078	0.989306
eqtl-a-ENSG00000107263	RAPGEF1	finn-b-I9_MI	Myocardial infarction	MR Egger	4	-0.0816672	0.0408879	0.183865	-0.161807	-0.00152692	0.921579	0.850605	0.998474
eqtl-a-ENSG00000107263	RAPGEF1	finn-b-I9_MI	Myocardial infarction	Weighted median	4	-0.0607798	0.0263889	0.0212657	-0.112502	-0.00905756	0.94103	0.893596	0.990983
eqtl-a-ENSG00000107263	RAPGEF1	finn-b-I9_MI	Myocardial infarction	Inverse variance weighted	4	-0.0624104	0.0258769	0.015873	-0.113129	-0.0116918	0.939497	0.893035	0.988376
eqtl-a-ENSG00000107263	RAPGEF1	finn-b-I9_MI	Myocardial infarction	Simple mode	4	-0.085289	0.051221	0.194479	-0.185682	0.0151042	0.918247	0.830538	1.01522
eqtl-a-ENSG00000107263	RAPGEF1	finn-b-I9_MI	Myocardial infarction	Weighted mode	4	-0.0578518	0.0286113	0.136393	-0.11393	-0.00177374	0.94379	0.89232	0.998228
eqtl-a-ENSG00000108179	PPIF	finn-b-I9_MI	Myocardial infarction	MR Egger	5	-0.344366	0.171831	0.138774	-0.681154	-0.00757794	0.708669	0.506033	0.992451
eqtl-a-ENSG00000108179	PPIF	finn-b-I9_MI	Myocardial infarction	Weighted median	5	-0.153861	0.066124	0.0199731	-0.283464	-0.0242578	0.857391	0.75317	0.976034
eqtl-a-ENSG00000108179	PPIF	finn-b-I9_MI	Myocardial infarction	Inverse variance weighted	5	-0.119262	0.0588133	0.0425803	-0.234536	-0.00398775	0.887575	0.790938	0.99602
eqtl-a-ENSG00000108179	PPIF	finn-b-I9_MI	Myocardial infarction	Simple mode	5	-0.14689	0.101295	0.220633	-0.345429	0.0516491	0.863389	0.707917	1.05301
eqtl-a-ENSG00000108179	PPIF	finn-b-I9_MI	Myocardial infarction	Weighted mode	5	-0.169161	0.0654537	0.0610409	-0.29745	-0.0408717	0.844373	0.74271	0.959952
eqtl-a-ENSG00000108262	GIT1	finn-b-I9_MI	Myocardial infarction	MR Egger	6	0.0475281	0.0576423	0.455965	-0.0654508	0.160507	1.04868	0.936645	1.17411
eqtl-a-ENSG00000108262	GIT1	finn-b-I9_MI	Myocardial infarction	Weighted median	6	0.0753873	0.0296681	0.0110529	0.0172378	0.133537	1.0783	1.01739	1.14286
eqtl-a-ENSG00000108262	GIT1	finn-b-I9_MI	Myocardial infarction	Inverse variance weighted	6	0.0926137	0.0264471	0.000462052	0.0407773	0.14445	1.09704	1.04162	1.1554
eqtl-a-ENSG00000108262	GIT1	finn-b-I9_MI	Myocardial infarction	Simple mode	6	0.110626	0.0660661	0.154891	-0.0188636	0.240116	1.11698	0.981313	1.2714
eqtl-a-ENSG00000108262	GIT1	finn-b-I9_MI	Myocardial infarction	Weighted mode	6	0.0760925	0.028017	0.0419778	0.0211791	0.131006	1.07906	1.0214	1.13997
eqtl-a-ENSG00000108788	MLX	finn-b-I9_MI	Myocardial infarction	MR Egger	3	0.0352235	0.354106	0.936882	-0.658823	0.72927	1.03585	0.51746	2.07357
eqtl-a-ENSG00000108788	MLX	finn-b-I9_MI	Myocardial infarction	Weighted median	3	0.144332	0.0704808	0.0405783	0.00618915	0.282474	1.15527	1.00621	1.32641
eqtl-a-ENSG00000108788	MLX	finn-b-I9_MI	Myocardial infarction	Inverse variance weighted	3	0.160203	0.0795213	0.0439478	0.00434092	0.316064	1.17375	1.00435	1.37172
eqtl-a-ENSG00000108788	MLX	finn-b-I9_MI	Myocardial infarction	Simple mode	3	0.21943	0.130923	0.235725	-0.03718	0.47604	1.24537	0.963503	1.60969
eqtl-a-ENSG00000108788	MLX	finn-b-I9_MI	Myocardial infarction	Weighted mode	3	0.114609	0.0765639	0.273101	-0.0354564	0.264674	1.12143	0.965165	1.30301
eqtl-a-ENSG00000110237	ARHGEF17	finn-b-I9_MI	Myocardial infarction	MR Egger	4	-0.100361	0.0550544	0.209887	-0.208267	0.00754617	0.904511	0.81199	1.00757
eqtl-a-ENSG00000110237	ARHGEF17	finn-b-I9_MI	Myocardial infarction	Weighted median	4	-0.0803879	0.0305791	0.00856743	-0.140323	-0.0204528	0.922758	0.869077	0.979755
eqtl-a-ENSG00000110237	ARHGEF17	finn-b-I9_MI	Myocardial infarction	Inverse variance weighted	4	-0.0760894	0.0289	0.00846709	-0.132733	-0.0194454	0.926733	0.875699	0.980742
eqtl-a-ENSG00000110237	ARHGEF17	finn-b-I9_MI	Myocardial infarction	Simple mode	4	-0.105185	0.0451894	0.102368	-0.193756	-0.0166135	0.900158	0.823859	0.983524
eqtl-a-ENSG00000110237	ARHGEF17	finn-b-I9_MI	Myocardial infarction	Weighted mode	4	-0.0805613	0.0332298	0.0938013	-0.145692	-0.0154309	0.922598	0.864424	0.984688
eqtl-a-ENSG00000111237	VPS29	finn-b-I9_MI	Myocardial infarction	MR Egger	3	-0.0489324	0.157138	0.807817	-0.356923	0.259059	0.952245	0.699826	1.29571
eqtl-a-ENSG00000111237	VPS29	finn-b-I9_MI	Myocardial infarction	Weighted median	3	-0.115751	0.0399708	0.00378096	-0.194093	-0.0374079	0.890697	0.823581	0.963283
eqtl-a-ENSG00000111237	VPS29	finn-b-I9_MI	Myocardial infarction	Inverse variance weighted	3	-0.123085	0.0485059	0.011164	-0.218156	-0.0280133	0.884189	0.804	0.972375
eqtl-a-ENSG00000111237	VPS29	finn-b-I9_MI	Myocardial infarction	Simple mode	3	-0.154832	0.10702	0.284896	-0.364591	0.054927	0.856559	0.694481	1.05646
eqtl-a-ENSG00000111237	VPS29	finn-b-I9_MI	Myocardial infarction	Weighted mode	3	-0.112362	0.0392486	0.103429	-0.189289	-0.0354345	0.893721	0.827547	0.965186
eqtl-a-ENSG00000111252	SH2B3	finn-b-I9_MI	Myocardial infarction	MR Egger	3	0.277618	0.134635	0.287464	0.0137336	0.541503	1.31998	1.01383	1.71859
eqtl-a-ENSG00000111252	SH2B3	finn-b-I9_MI	Myocardial infarction	Weighted median	3	0.110659	0.0561058	0.0485728	0.000691379	0.220626	1.11701	1.00069	1.24686
eqtl-a-ENSG00000111252	SH2B3	finn-b-I9_MI	Myocardial infarction	Inverse variance weighted	3	0.103408	0.0522589	0.0478431	0.000980332	0.205835	1.10894	1.00098	1.22855
eqtl-a-ENSG00000111252	SH2B3	finn-b-I9_MI	Myocardial infarction	Simple mode	3	0.160101	0.0850319	0.200426	-0.0065614	0.326764	1.17363	0.99346	1.38647
eqtl-a-ENSG00000111252	SH2B3	finn-b-I9_MI	Myocardial infarction	Weighted mode	3	0.1265	0.0579031	0.160534	0.01301	0.23999	1.13485	1.0131	1.27124
eqtl-a-ENSG00000111452	ADGRD1	finn-b-I9_MI	Myocardial infarction	MR Egger	4	-0.0940318	0.0677925	0.299782	-0.226905	0.0388416	0.910254	0.796996	1.03961
eqtl-a-ENSG00000111452	ADGRD1	finn-b-I9_MI	Myocardial infarction	Weighted median	4	-0.116125	0.0503781	0.0211632	-0.214866	-0.0173835	0.890364	0.80665	0.982767
eqtl-a-ENSG00000111452	ADGRD1	finn-b-I9_MI	Myocardial infarction	Inverse variance weighted	4	-0.130282	0.0453746	0.00408835	-0.219216	-0.0413482	0.877848	0.803148	0.959495
eqtl-a-ENSG00000111452	ADGRD1	finn-b-I9_MI	Myocardial infarction	Simple mode	4	-0.13308	0.0711172	0.158053	-0.27247	0.00630944	0.875395	0.761496	1.00633
eqtl-a-ENSG00000111452	ADGRD1	finn-b-I9_MI	Myocardial infarction	Weighted mode	4	-0.108755	0.0511264	0.123339	-0.208963	-0.00854768	0.89695	0.811425	0.991489
eqtl-a-ENSG00000111846	GCNT2	finn-b-I9_MI	Myocardial infarction	MR Egger	4	-0.0293385	0.101265	0.799306	-0.227818	0.169141	0.971088	0.796269	1.18429
eqtl-a-ENSG00000111846	GCNT2	finn-b-I9_MI	Myocardial infarction	Weighted median	4	-0.0789904	0.0368193	0.0319246	-0.151156	-0.00682458	0.924049	0.859713	0.993199
eqtl-a-ENSG00000111846	GCNT2	finn-b-I9_MI	Myocardial infarction	Inverse variance weighted	4	-0.0816399	0.033782	0.0156631	-0.147853	-0.0154273	0.921604	0.862558	0.984691
eqtl-a-ENSG00000111846	GCNT2	finn-b-I9_MI	Myocardial infarction	Simple mode	4	-0.0621761	0.0580189	0.362422	-0.175893	0.0515409	0.939717	0.838708	1.05289
eqtl-a-ENSG00000111846	GCNT2	finn-b-I9_MI	Myocardial infarction	Weighted mode	4	-0.0685276	0.040119	0.186152	-0.147161	0.0101057	0.933768	0.863155	1.01016
eqtl-a-ENSG00000112053	SLC26A8	finn-b-I9_MI	Myocardial infarction	MR Egger	9	0.0084833	0.100147	0.934865	-0.187804	0.204771	1.00852	0.828777	1.22724
eqtl-a-ENSG00000112053	SLC26A8	finn-b-I9_MI	Myocardial infarction	Weighted median	9	0.120898	0.03827	0.00158263	0.0458891	0.195908	1.12851	1.04696	1.21641
eqtl-a-ENSG00000112053	SLC26A8	finn-b-I9_MI	Myocardial infarction	Inverse variance weighted	9	0.160997	0.0648274	0.0130108	0.0339354	0.288059	1.17468	1.03452	1.33384
eqtl-a-ENSG00000112053	SLC26A8	finn-b-I9_MI	Myocardial infarction	Simple mode	9	0.109859	0.0831409	0.222918	-0.0530967	0.272816	1.11612	0.948288	1.31366
eqtl-a-ENSG00000112053	SLC26A8	finn-b-I9_MI	Myocardial infarction	Weighted mode	9	0.113735	0.0367363	0.0147554	0.0417316	0.185738	1.12045	1.04261	1.20411
eqtl-a-ENSG00000112303	VNN2	finn-b-I9_MI	Myocardial infarction	MR Egger	8	0.0574776	0.0318897	0.12155	-0.00502618	0.119981	1.05916	0.994986	1.12748
eqtl-a-ENSG00000112303	VNN2	finn-b-I9_MI	Myocardial infarction	Weighted median	8	0.0595171	0.0204202	0.00356113	0.0194936	0.0995406	1.06132	1.01968	1.10466
eqtl-a-ENSG00000112303	VNN2	finn-b-I9_MI	Myocardial infarction	Inverse variance weighted	8	0.0556366	0.0190756	0.00353825	0.0182484	0.0930247	1.05721	1.01842	1.09749
eqtl-a-ENSG00000112303	VNN2	finn-b-I9_MI	Myocardial infarction	Simple mode	8	0.00319786	0.0621654	0.960411	-0.118646	0.125042	1.0032	0.888122	1.1332
eqtl-a-ENSG00000112303	VNN2	finn-b-I9_MI	Myocardial infarction	Weighted mode	8	0.0584894	0.0207834	0.0259876	0.0177538	0.0992249	1.06023	1.01791	1.10431
eqtl-a-ENSG00000112486	CCR6	finn-b-I9_MI	Myocardial infarction	MR Egger	8	-0.0554246	0.076715	0.497185	-0.205786	0.0949369	0.946083	0.814007	1.09959
eqtl-a-ENSG00000112486	CCR6	finn-b-I9_MI	Myocardial infarction	Weighted median	8	-0.0927359	0.047839	0.0525622	-0.1865	0.00102852	0.911434	0.829858	1.00103
eqtl-a-ENSG00000112486	CCR6	finn-b-I9_MI	Myocardial infarction	Inverse variance weighted	8	-0.124287	0.0415348	0.00276835	-0.205695	-0.0428786	0.883127	0.814081	0.958028
eqtl-a-ENSG00000112486	CCR6	finn-b-I9_MI	Myocardial infarction	Simple mode	8	-0.0991525	0.0939961	0.326532	-0.283385	0.0850799	0.905605	0.75323	1.0888
eqtl-a-ENSG00000112486	CCR6	finn-b-I9_MI	Myocardial infarction	Weighted mode	8	-0.0913286	0.0524446	0.125148	-0.19412	0.0114629	0.912718	0.823559	1.01153
eqtl-a-ENSG00000112531	QKI	finn-b-I9_MI	Myocardial infarction	MR Egger	5	-0.0654675	0.0391834	0.193354	-0.142267	0.0113319	0.936629	0.86739	1.0114
eqtl-a-ENSG00000112531	QKI	finn-b-I9_MI	Myocardial infarction	Weighted median	5	-0.0681429	0.0328551	0.0380751	-0.132539	-0.00374697	0.934127	0.875869	0.99626
eqtl-a-ENSG00000112531	QKI	finn-b-I9_MI	Myocardial infarction	Inverse variance weighted	5	-0.0684045	0.0307186	0.02596	-0.128613	-0.00819602	0.933883	0.879314	0.991837
eqtl-a-ENSG00000112531	QKI	finn-b-I9_MI	Myocardial infarction	Simple mode	5	-0.0672954	0.071656	0.400828	-0.207741	0.0731503	0.934919	0.812417	1.07589
eqtl-a-ENSG00000112531	QKI	finn-b-I9_MI	Myocardial infarction	Weighted mode	5	-0.0680475	0.0348039	0.12223	-0.136263	0.000168116	0.934216	0.872613	1.00017
eqtl-a-ENSG00000112715	VEGFA	finn-b-I9_MI	Myocardial infarction	MR Egger	3	-0.141333	0.0820425	0.33483	-0.302137	0.0194698	0.8682	0.739237	1.01966
eqtl-a-ENSG00000112715	VEGFA	finn-b-I9_MI	Myocardial infarction	Weighted median	3	-0.114016	0.0434751	0.00872735	-0.199227	-0.0288046	0.892244	0.819364	0.971606
eqtl-a-ENSG00000112715	VEGFA	finn-b-I9_MI	Myocardial infarction	Inverse variance weighted	3	-0.104575	0.0439526	0.0173467	-0.190722	-0.0184282	0.900707	0.826362	0.981741
eqtl-a-ENSG00000112715	VEGFA	finn-b-I9_MI	Myocardial infarction	Simple mode	3	-0.120496	0.0884323	0.306162	-0.293823	0.0528313	0.886481	0.745408	1.05425
eqtl-a-ENSG00000112715	VEGFA	finn-b-I9_MI	Myocardial infarction	Weighted mode	3	-0.113914	0.045428	0.128974	-0.202953	-0.0248755	0.892334	0.816316	0.975431
eqtl-a-ENSG00000113368	LMNB1	finn-b-I9_MI	Myocardial infarction	MR Egger	4	0.0274559	0.0852421	0.777933	-0.139619	0.19453	1.02784	0.86969	1.21474
eqtl-a-ENSG00000113368	LMNB1	finn-b-I9_MI	Myocardial infarction	Weighted median	4	0.0913416	0.0532631	0.086361	-0.013054	0.195737	1.09564	0.987031	1.21621
eqtl-a-ENSG00000113368	LMNB1	finn-b-I9_MI	Myocardial infarction	Inverse variance weighted	4	0.117972	0.0501269	0.0185994	0.0197231	0.21622	1.12521	1.01992	1.24138
eqtl-a-ENSG00000113368	LMNB1	finn-b-I9_MI	Myocardial infarction	Simple mode	4	0.106327	0.0959332	0.348584	-0.0817026	0.294356	1.11218	0.921546	1.34226
eqtl-a-ENSG00000113368	LMNB1	finn-b-I9_MI	Myocardial infarction	Weighted mode	4	0.0926713	0.0541172	0.185339	-0.0133983	0.198741	1.0971	0.986691	1.21987
eqtl-a-ENSG00000113916	BCL6	finn-b-I9_MI	Myocardial infarction	MR Egger	3	0.546298	0.464774	0.448779	-0.364659	1.45725	1.72685	0.694434	4.29415
eqtl-a-ENSG00000113916	BCL6	finn-b-I9_MI	Myocardial infarction	Weighted median	3	0.177248	0.0834748	0.0337225	0.0136376	0.340859	1.19393	1.01373	1.40615
eqtl-a-ENSG00000113916	BCL6	finn-b-I9_MI	Myocardial infarction	Inverse variance weighted	3	0.160196	0.0722813	0.0266723	0.0185243	0.301867	1.17374	1.0187	1.35238
eqtl-a-ENSG00000113916	BCL6	finn-b-I9_MI	Myocardial infarction	Simple mode	3	0.225959	0.13517	0.236553	-0.0389749	0.490892	1.25352	0.961775	1.63377
eqtl-a-ENSG00000113916	BCL6	finn-b-I9_MI	Myocardial infarction	Weighted mode	3	0.22363	0.100824	0.15681	0.026016	0.421244	1.25061	1.02636	1.52386
eqtl-a-ENSG00000114268	PFKFB4	finn-b-I9_MI	Myocardial infarction	MR Egger	3	0.141613	0.109816	0.419915	-0.0736266	0.356852	1.15213	0.929019	1.42882
eqtl-a-ENSG00000114268	PFKFB4	finn-b-I9_MI	Myocardial infarction	Weighted median	3	0.117123	0.0530672	0.0273091	0.0131114	0.221135	1.12426	1.0132	1.24749
eqtl-a-ENSG00000114268	PFKFB4	finn-b-I9_MI	Myocardial infarction	Inverse variance weighted	3	0.115189	0.0509931	0.0238889	0.0152424	0.215136	1.12209	1.01536	1.24003
eqtl-a-ENSG00000114268	PFKFB4	finn-b-I9_MI	Myocardial infarction	Simple mode	3	0.149791	0.0904978	0.239719	-0.0275849	0.327167	1.16159	0.972792	1.38703
eqtl-a-ENSG00000114268	PFKFB4	finn-b-I9_MI	Myocardial infarction	Weighted mode	3	0.123491	0.0550459	0.154055	0.015601	0.231381	1.13144	1.01572	1.26034
eqtl-a-ENSG00000115687	PASK	finn-b-I9_MI	Myocardial infarction	MR Egger	6	-0.0604542	0.0507705	0.299589	-0.159964	0.0390559	0.941337	0.852174	1.03983
eqtl-a-ENSG00000115687	PASK	finn-b-I9_MI	Myocardial infarction	Weighted median	6	-0.0653987	0.0354986	0.065433	-0.134976	0.00417861	0.936694	0.873737	1.00419
eqtl-a-ENSG00000115687	PASK	finn-b-I9_MI	Myocardial infarction	Inverse variance weighted	6	-0.0721662	0.0329797	0.028655	-0.136806	-0.00752598	0.930376	0.872139	0.992502
eqtl-a-ENSG00000115687	PASK	finn-b-I9_MI	Myocardial infarction	Simple mode	6	-0.064268	0.0604633	0.336433	-0.182776	0.05424	0.937754	0.832955	1.05574
eqtl-a-ENSG00000115687	PASK	finn-b-I9_MI	Myocardial infarction	Weighted mode	6	-0.064268	0.0377621	0.149506	-0.138282	0.00974561	0.937754	0.870853	1.00979
eqtl-a-ENSG00000116260	QSOX1	finn-b-I9_MI	Myocardial infarction	MR Egger	5	-0.0304921	0.0579079	0.634948	-0.143991	0.0830073	0.969968	0.865895	1.08655
eqtl-a-ENSG00000116260	QSOX1	finn-b-I9_MI	Myocardial infarction	Weighted median	5	-0.0578741	0.030216	0.0554485	-0.117097	0.0013493	0.943769	0.889499	1.00135
eqtl-a-ENSG00000116260	QSOX1	finn-b-I9_MI	Myocardial infarction	Inverse variance weighted	5	-0.0564724	0.0281798	0.0450697	-0.111705	-0.00124002	0.945093	0.894308	0.998761
eqtl-a-ENSG00000116260	QSOX1	finn-b-I9_MI	Myocardial infarction	Simple mode	5	-0.0939457	0.0462758	0.112196	-0.184646	-0.00324521	0.910332	0.831398	0.99676
eqtl-a-ENSG00000116260	QSOX1	finn-b-I9_MI	Myocardial infarction	Weighted mode	5	-0.0400336	0.033318	0.29581	-0.105337	0.0252698	0.960757	0.900021	1.02559
eqtl-a-ENSG00000116830	TTF2	finn-b-I9_MI	Myocardial infarction	MR Egger	4	0.0519636	0.0336039	0.262066	-0.0139	0.117827	1.05334	0.986196	1.12505
eqtl-a-ENSG00000116830	TTF2	finn-b-I9_MI	Myocardial infarction	Weighted median	4	0.0449698	0.0188341	0.0169552	0.00805494	0.0818847	1.046	1.00809	1.08533
eqtl-a-ENSG00000116830	TTF2	finn-b-I9_MI	Myocardial infarction	Inverse variance weighted	4	0.0409567	0.0198695	0.0392759	0.00201248	0.0799009	1.04181	1.00201	1.08318
eqtl-a-ENSG00000116830	TTF2	finn-b-I9_MI	Myocardial infarction	Simple mode	4	0.0137181	0.0558277	0.821749	-0.0957043	0.12314	1.01381	0.908733	1.13104
eqtl-a-ENSG00000116830	TTF2	finn-b-I9_MI	Myocardial infarction	Weighted mode	4	0.046121	0.0202803	0.10751	0.00637165	0.0858703	1.0472	1.00639	1.08966
eqtl-a-ENSG00000117151	CTBS	finn-b-I9_MI	Myocardial infarction	MR Egger	4	0.0286901	0.0772226	0.745914	-0.122666	0.180046	1.02911	0.884559	1.19727
eqtl-a-ENSG00000117151	CTBS	finn-b-I9_MI	Myocardial infarction	Weighted median	4	0.0620762	0.0357465	0.0824637	-0.00798697	0.132139	1.06404	0.992045	1.14127
eqtl-a-ENSG00000117151	CTBS	finn-b-I9_MI	Myocardial infarction	Inverse variance weighted	4	0.0692586	0.033704	0.0398879	0.00319878	0.135318	1.07171	1.0032	1.1449
eqtl-a-ENSG00000117151	CTBS	finn-b-I9_MI	Myocardial infarction	Simple mode	4	0.0738141	0.0530316	0.258199	-0.0301279	0.177756	1.07661	0.970321	1.19453
eqtl-a-ENSG00000117151	CTBS	finn-b-I9_MI	Myocardial infarction	Weighted mode	4	0.0607059	0.0380812	0.209168	-0.0139332	0.135345	1.06259	0.986163	1.14493
eqtl-a-ENSG00000118200	CAMSAP2	finn-b-I9_MI	Myocardial infarction	MR Egger	4	0.0086144	0.139749	0.956454	-0.265294	0.282522	1.00865	0.766981	1.32647
eqtl-a-ENSG00000118200	CAMSAP2	finn-b-I9_MI	Myocardial infarction	Weighted median	4	0.157446	0.0414393	0.000145028	0.0762247	0.238667	1.17052	1.07921	1.26956
eqtl-a-ENSG00000118200	CAMSAP2	finn-b-I9_MI	Myocardial infarction	Inverse variance weighted	4	0.179317	0.0377497	2.03e-06	0.105328	0.253307	1.1964	1.11107	1.28828
eqtl-a-ENSG00000118200	CAMSAP2	finn-b-I9_MI	Myocardial infarction	Simple mode	4	0.173371	0.0765298	0.108384	0.0233723	0.323369	1.18931	1.02365	1.38178
eqtl-a-ENSG00000118200	CAMSAP2	finn-b-I9_MI	Myocardial infarction	Weighted mode	4	0.148965	0.0431934	0.0409728	0.0643059	0.233624	1.16063	1.06642	1.26317
eqtl-a-ENSG00000118520	ARG1	finn-b-I9_MI	Myocardial infarction	MR Egger	10	-0.0496569	0.0592188	0.426075	-0.165726	0.0664119	0.951556	0.847279	1.06867
eqtl-a-ENSG00000118520	ARG1	finn-b-I9_MI	Myocardial infarction	Weighted median	10	-0.0746284	0.0402931	0.0640063	-0.153603	0.00434619	0.928088	0.857612	1.00436
eqtl-a-ENSG00000118520	ARG1	finn-b-I9_MI	Myocardial infarction	Inverse variance weighted	10	-0.0704375	0.0355261	0.0474009	-0.140069	-0.000806459	0.931986	0.869299	0.999194
eqtl-a-ENSG00000118520	ARG1	finn-b-I9_MI	Myocardial infarction	Simple mode	10	-0.0572721	0.0943111	0.558681	-0.242122	0.127578	0.944337	0.78496	1.13607
eqtl-a-ENSG00000118520	ARG1	finn-b-I9_MI	Myocardial infarction	Weighted mode	10	-0.0725785	0.0430089	0.125776	-0.156876	0.011719	0.929993	0.85481	1.01179
eqtl-a-ENSG00000118640	VAMP8	finn-b-I9_MI	Myocardial infarction	MR Egger	5	-0.147592	0.0701504	0.126092	-0.285086	-0.010097	0.862783	0.751949	0.989954
eqtl-a-ENSG00000118640	VAMP8	finn-b-I9_MI	Myocardial infarction	Weighted median	5	-0.0944347	0.0387904	0.0149129	-0.170464	-0.0184056	0.909887	0.843274	0.981763
eqtl-a-ENSG00000118640	VAMP8	finn-b-I9_MI	Myocardial infarction	Inverse variance weighted	5	-0.101433	0.0345608	0.0033364	-0.169172	-0.0336938	0.903542	0.844363	0.966867
eqtl-a-ENSG00000118640	VAMP8	finn-b-I9_MI	Myocardial infarction	Simple mode	5	-0.093527	0.0753347	0.282253	-0.241183	0.0541289	0.910713	0.785698	1.05562
eqtl-a-ENSG00000118640	VAMP8	finn-b-I9_MI	Myocardial infarction	Weighted mode	5	-0.0999055	0.043293	0.0822436	-0.18476	-0.0150512	0.904923	0.831304	0.985062
eqtl-a-ENSG00000120903	CHRNA2	finn-b-I9_MI	Myocardial infarction	MR Egger	3	0.161107	0.388062	0.749487	-0.599494	0.921708	1.17481	0.54909	2.51358
eqtl-a-ENSG00000120903	CHRNA2	finn-b-I9_MI	Myocardial infarction	Weighted median	3	0.188769	0.0943806	0.0454909	0.00378343	0.373755	1.20776	1.00379	1.45318
eqtl-a-ENSG00000120903	CHRNA2	finn-b-I9_MI	Myocardial infarction	Inverse variance weighted	3	0.198029	0.0862531	0.0216814	0.0289728	0.367085	1.219	1.0294	1.44352
eqtl-a-ENSG00000120903	CHRNA2	finn-b-I9_MI	Myocardial infarction	Simple mode	3	0.164935	0.112291	0.279631	-0.0551561	0.385025	1.17932	0.946337	1.46965
eqtl-a-ENSG00000120903	CHRNA2	finn-b-I9_MI	Myocardial infarction	Weighted mode	3	0.17708	0.117328	0.270287	-0.0528834	0.407043	1.19373	0.948491	1.50237
eqtl-a-ENSG00000121577	POPDC2	finn-b-I9_MI	Myocardial infarction	MR Egger	3	0.0556526	0.0728404	0.584655	-0.0871146	0.19842	1.05723	0.916572	1.21947
eqtl-a-ENSG00000121577	POPDC2	finn-b-I9_MI	Myocardial infarction	Weighted median	3	0.124259	0.0336033	0.000217459	0.0583965	0.190121	1.13231	1.06014	1.2094
eqtl-a-ENSG00000121577	POPDC2	finn-b-I9_MI	Myocardial infarction	Inverse variance weighted	3	0.127716	0.0325699	8.81e-05	0.0638795	0.191553	1.13623	1.06596	1.21113
eqtl-a-ENSG00000121577	POPDC2	finn-b-I9_MI	Myocardial infarction	Simple mode	3	0.173363	0.080247	0.163325	0.0160792	0.330647	1.1893	1.01621	1.39187
eqtl-a-ENSG00000121577	POPDC2	finn-b-I9_MI	Myocardial infarction	Weighted mode	3	0.120336	0.034987	0.07513	0.0517613	0.18891	1.12788	1.05312	1.20793
eqtl-a-ENSG00000122678	POLM	finn-b-I9_MI	Myocardial infarction	MR Egger	5	0.0629705	0.0712338	0.4418	-0.0766479	0.202589	1.065	0.926216	1.22457
eqtl-a-ENSG00000122678	POLM	finn-b-I9_MI	Myocardial infarction	Weighted median	5	0.0628963	0.0257794	0.0146958	0.0123687	0.113424	1.06492	1.01245	1.12011
eqtl-a-ENSG00000122678	POLM	finn-b-I9_MI	Myocardial infarction	Inverse variance weighted	5	0.0624979	0.0247315	0.0115022	0.0140242	0.110972	1.06449	1.01412	1.11736
eqtl-a-ENSG00000122678	POLM	finn-b-I9_MI	Myocardial infarction	Simple mode	5	0.0774656	0.0423699	0.141503	-0.00557929	0.160511	1.08055	0.994436	1.17411
eqtl-a-ENSG00000122678	POLM	finn-b-I9_MI	Myocardial infarction	Weighted mode	5	0.0628219	0.0263084	0.0753389	0.0112575	0.114386	1.06484	1.01132	1.12119
eqtl-a-ENSG00000122912	SLC25A16	finn-b-I9_MI	Myocardial infarction	MR Egger	3	0.0760565	0.144146	0.690915	-0.20647	0.358583	1.07902	0.813451	1.4313
eqtl-a-ENSG00000122912	SLC25A16	finn-b-I9_MI	Myocardial infarction	Weighted median	3	0.0714243	0.0349088	0.040754	0.003003	0.139846	1.07404	1.00301	1.1501
eqtl-a-ENSG00000122912	SLC25A16	finn-b-I9_MI	Myocardial infarction	Inverse variance weighted	3	0.0822149	0.0332111	0.0133041	0.0171211	0.147309	1.08569	1.01727	1.15871
eqtl-a-ENSG00000122912	SLC25A16	finn-b-I9_MI	Myocardial infarction	Simple mode	3	0.0656774	0.0550838	0.355421	-0.0422869	0.173642	1.06788	0.958595	1.18963
eqtl-a-ENSG00000122912	SLC25A16	finn-b-I9_MI	Myocardial infarction	Weighted mode	3	0.0708676	0.0382208	0.204882	-0.00404506	0.14578	1.07344	0.995963	1.15694
eqtl-a-ENSG00000123360	PDE1B	finn-b-I9_MI	Myocardial infarction	MR Egger	4	-0.0379888	0.0632076	0.608873	-0.161876	0.0858982	0.962724	0.850547	1.0897
eqtl-a-ENSG00000123360	PDE1B	finn-b-I9_MI	Myocardial infarction	Weighted median	4	-0.0680424	0.0330188	0.0393298	-0.132759	-0.00332562	0.934221	0.875676	0.99668
eqtl-a-ENSG00000123360	PDE1B	finn-b-I9_MI	Myocardial infarction	Inverse variance weighted	4	-0.0775332	0.030844	0.0119465	-0.137988	-0.017079	0.925396	0.87111	0.983066
eqtl-a-ENSG00000123360	PDE1B	finn-b-I9_MI	Myocardial infarction	Simple mode	4	-0.0746513	0.0486522	0.22249	-0.17001	0.0207071	0.928067	0.843657	1.02092
eqtl-a-ENSG00000123360	PDE1B	finn-b-I9_MI	Myocardial infarction	Weighted mode	4	-0.0652373	0.038483	0.188604	-0.140664	0.0101893	0.936845	0.868781	1.01024
eqtl-a-ENSG00000124151	NCOA3	finn-b-I9_MI	Myocardial infarction	MR Egger	4	0.167051	0.1271	0.319234	-0.0820647	0.416168	1.18182	0.921212	1.51614
eqtl-a-ENSG00000124151	NCOA3	finn-b-I9_MI	Myocardial infarction	Weighted median	4	0.159404	0.0594568	0.00734029	0.0428682	0.275939	1.17281	1.0438	1.31777
eqtl-a-ENSG00000124151	NCOA3	finn-b-I9_MI	Myocardial infarction	Inverse variance weighted	4	0.143871	0.0539046	0.00760816	0.0382174	0.249524	1.15473	1.03896	1.28341
eqtl-a-ENSG00000124151	NCOA3	finn-b-I9_MI	Myocardial infarction	Simple mode	4	0.142051	0.079095	0.17037	-0.0129755	0.297077	1.15264	0.987108	1.34592
eqtl-a-ENSG00000124151	NCOA3	finn-b-I9_MI	Myocardial infarction	Weighted mode	4	0.161175	0.0639652	0.086197	0.0358034	0.286547	1.17489	1.03645	1.33182
eqtl-a-ENSG00000124535	WRNIP1	finn-b-I9_MI	Myocardial infarction	MR Egger	3	-0.387671	0.408606	0.516733	-1.18854	0.413196	0.678636	0.304666	1.51164
eqtl-a-ENSG00000124535	WRNIP1	finn-b-I9_MI	Myocardial infarction	Weighted median	3	-0.197265	0.0892845	0.0271467	-0.372263	-0.0222677	0.820973	0.689173	0.977978
eqtl-a-ENSG00000124535	WRNIP1	finn-b-I9_MI	Myocardial infarction	Inverse variance weighted	3	-0.185255	0.0803808	0.0211824	-0.342801	-0.0277086	0.830892	0.709779	0.972672
eqtl-a-ENSG00000124535	WRNIP1	finn-b-I9_MI	Myocardial infarction	Simple mode	3	-0.189916	0.133878	0.291804	-0.452317	0.0724839	0.827028	0.636153	1.07518
eqtl-a-ENSG00000124535	WRNIP1	finn-b-I9_MI	Myocardial infarction	Weighted mode	3	-0.234269	0.104893	0.155132	-0.439858	-0.0286795	0.791149	0.644128	0.971728
eqtl-a-ENSG00000124588	NQO2	finn-b-I9_MI	Myocardial infarction	MR Egger	6	0.00839142	0.0458695	0.863743	-0.0815129	0.0982957	1.00843	0.921721	1.10329
eqtl-a-ENSG00000124588	NQO2	finn-b-I9_MI	Myocardial infarction	Weighted median	6	0.0641231	0.0269978	0.017543	0.0112075	0.117039	1.06622	1.01127	1.12416
eqtl-a-ENSG00000124588	NQO2	finn-b-I9_MI	Myocardial infarction	Inverse variance weighted	6	0.0540173	0.0230515	0.0191126	0.00883628	0.0991983	1.0555	1.00888	1.10429
eqtl-a-ENSG00000124588	NQO2	finn-b-I9_MI	Myocardial infarction	Simple mode	6	0.080275	0.0470178	0.148467	-0.01188	0.17243	1.08359	0.98819	1.18819
eqtl-a-ENSG00000124588	NQO2	finn-b-I9_MI	Myocardial infarction	Weighted mode	6	0.0365782	0.0283254	0.253053	-0.0189395	0.0920959	1.03726	0.981239	1.09647
eqtl-a-ENSG00000124614	RPS10	finn-b-I9_MI	Myocardial infarction	MR Egger	3	-0.0892885	0.133722	0.625202	-0.351383	0.172806	0.914582	0.703714	1.18864
eqtl-a-ENSG00000124614	RPS10	finn-b-I9_MI	Myocardial infarction	Weighted median	3	-0.1556	0.0645318	0.0158992	-0.282083	-0.0291181	0.855901	0.754211	0.971302
eqtl-a-ENSG00000124614	RPS10	finn-b-I9_MI	Myocardial infarction	Inverse variance weighted	3	-0.164805	0.0643608	0.0104478	-0.290952	-0.038658	0.848059	0.747551	0.96208
eqtl-a-ENSG00000124614	RPS10	finn-b-I9_MI	Myocardial infarction	Simple mode	3	-0.160948	0.0947874	0.231606	-0.346731	0.0248355	0.851337	0.706995	1.02515
eqtl-a-ENSG00000124614	RPS10	finn-b-I9_MI	Myocardial infarction	Weighted mode	3	-0.151913	0.0720904	0.169658	-0.293211	-0.0106164	0.859063	0.745865	0.98944
eqtl-a-ENSG00000124788	ATXN1	finn-b-I9_MI	Myocardial infarction	MR Egger	3	0.128361	0.0592072	0.275131	0.0123147	0.244407	1.13696	1.01239	1.27686
eqtl-a-ENSG00000124788	ATXN1	finn-b-I9_MI	Myocardial infarction	Weighted median	3	0.102668	0.0458453	0.0251272	0.0128111	0.192525	1.10812	1.01289	1.21231
eqtl-a-ENSG00000124788	ATXN1	finn-b-I9_MI	Myocardial infarction	Inverse variance weighted	3	0.0954073	0.044232	0.0310076	0.00871262	0.182102	1.10011	1.00875	1.19974
eqtl-a-ENSG00000124788	ATXN1	finn-b-I9_MI	Myocardial infarction	Simple mode	3	0.0857985	0.109357	0.514876	-0.128541	0.300137	1.08959	0.879378	1.35004
eqtl-a-ENSG00000124788	ATXN1	finn-b-I9_MI	Myocardial infarction	Weighted mode	3	0.104428	0.0469406	0.156081	0.0124249	0.196432	1.11008	1.0125	1.21705
eqtl-a-ENSG00000125384	PTGER2	finn-b-I9_MI	Myocardial infarction	MR Egger	4	-0.0395133	0.0565015	0.556733	-0.150256	0.0712297	0.961257	0.860487	1.07383
eqtl-a-ENSG00000125384	PTGER2	finn-b-I9_MI	Myocardial infarction	Weighted median	4	-0.068708	0.0358029	0.0549763	-0.138882	0.00146564	0.933599	0.870331	1.00147
eqtl-a-ENSG00000125384	PTGER2	finn-b-I9_MI	Myocardial infarction	Inverse variance weighted	4	-0.0745069	0.0358036	0.0374351	-0.144682	-0.00433179	0.928201	0.865297	0.995678
eqtl-a-ENSG00000125384	PTGER2	finn-b-I9_MI	Myocardial infarction	Simple mode	4	-0.158266	0.107973	0.238958	-0.369893	0.0533614	0.853623	0.690808	1.05481
eqtl-a-ENSG00000125384	PTGER2	finn-b-I9_MI	Myocardial infarction	Weighted mode	4	-0.0624989	0.0361219	0.182027	-0.133298	0.00830002	0.939414	0.875204	1.00833
eqtl-a-ENSG00000125534	PPDPF	finn-b-I9_MI	Myocardial infarction	MR Egger	4	-0.0406643	0.0409814	0.425639	-0.120988	0.0396592	0.960151	0.886045	1.04046
eqtl-a-ENSG00000125534	PPDPF	finn-b-I9_MI	Myocardial infarction	Weighted median	4	-0.0648604	0.0289735	0.0251815	-0.121649	-0.00807225	0.937198	0.885459	0.99196
eqtl-a-ENSG00000125534	PPDPF	finn-b-I9_MI	Myocardial infarction	Inverse variance weighted	4	-0.0719182	0.0274628	0.00882534	-0.125745	-0.018091	0.930607	0.881839	0.982072
eqtl-a-ENSG00000125534	PPDPF	finn-b-I9_MI	Myocardial infarction	Simple mode	4	-0.0695004	0.0624459	0.346874	-0.191894	0.0528935	0.93286	0.825394	1.05432
eqtl-a-ENSG00000125534	PPDPF	finn-b-I9_MI	Myocardial infarction	Weighted mode	4	-0.0632394	0.0301711	0.127045	-0.122375	-0.00410406	0.938719	0.884817	0.995904
eqtl-a-ENSG00000125827	TMX4	finn-b-I9_MI	Myocardial infarction	MR Egger	6	-0.0670865	0.0306044	0.0934776	-0.127071	-0.00710186	0.935114	0.880671	0.992923
eqtl-a-ENSG00000125827	TMX4	finn-b-I9_MI	Myocardial infarction	Weighted median	6	-0.0504532	0.0237321	0.0335077	-0.0969681	-0.00393826	0.950798	0.907585	0.996069
eqtl-a-ENSG00000125827	TMX4	finn-b-I9_MI	Myocardial infarction	Inverse variance weighted	6	-0.0438123	0.0220162	0.0465905	-0.086964	-0.000660565	0.957134	0.91671	0.99934
eqtl-a-ENSG00000125827	TMX4	finn-b-I9_MI	Myocardial infarction	Simple mode	6	-0.0129017	0.0598747	0.837908	-0.130256	0.104453	0.987181	0.87787	1.1101
eqtl-a-ENSG00000125827	TMX4	finn-b-I9_MI	Myocardial infarction	Weighted mode	6	-0.0496783	0.0231028	0.0842115	-0.0949597	-0.0043968	0.951536	0.90941	0.995613
eqtl-a-ENSG00000126003	PLAGL2	finn-b-I9_MI	Myocardial infarction	MR Egger	4	-0.292242	0.227208	0.32716	-0.73757	0.153086	0.746588	0.478275	1.16542
eqtl-a-ENSG00000126003	PLAGL2	finn-b-I9_MI	Myocardial infarction	Weighted median	4	-0.134574	0.0881537	0.126865	-0.307355	0.0382074	0.874088	0.735389	1.03895
eqtl-a-ENSG00000126003	PLAGL2	finn-b-I9_MI	Myocardial infarction	Inverse variance weighted	4	-0.168619	0.0728188	0.0205804	-0.311344	-0.0258939	0.844831	0.732462	0.974438
eqtl-a-ENSG00000126003	PLAGL2	finn-b-I9_MI	Myocardial infarction	Simple mode	4	-0.0427327	0.14342	0.78518	-0.323835	0.23837	0.958167	0.723369	1.26918
eqtl-a-ENSG00000126003	PLAGL2	finn-b-I9_MI	Myocardial infarction	Weighted mode	4	-0.075858	0.137054	0.618505	-0.344483	0.192767	0.926948	0.708586	1.2126
eqtl-a-ENSG00000126709	IFI6	finn-b-I9_MI	Myocardial infarction	MR Egger	8	0.235733	0.185125	0.249993	-0.127112	0.598579	1.26584	0.880635	1.81953
eqtl-a-ENSG00000126709	IFI6	finn-b-I9_MI	Myocardial infarction	Weighted median	8	0.210815	0.0745521	0.00468754	0.0646931	0.356938	1.23468	1.06683	1.42895
eqtl-a-ENSG00000126709	IFI6	finn-b-I9_MI	Myocardial infarction	Inverse variance weighted	8	0.171766	0.0556207	0.00201394	0.0627496	0.280783	1.1874	1.06476	1.32417
eqtl-a-ENSG00000126709	IFI6	finn-b-I9_MI	Myocardial infarction	Simple mode	8	0.291092	0.116443	0.0409995	0.0628648	0.51932	1.33789	1.06488	1.68088
eqtl-a-ENSG00000126709	IFI6	finn-b-I9_MI	Myocardial infarction	Weighted mode	8	0.220043	0.0856275	0.0370201	0.0522134	0.387873	1.24613	1.0536	1.47384
eqtl-a-ENSG00000127603	MACF1	finn-b-I9_MI	Myocardial infarction	MR Egger	4	0.0682785	0.0726503	0.446517	-0.074116	0.210673	1.07066	0.928564	1.23451
eqtl-a-ENSG00000127603	MACF1	finn-b-I9_MI	Myocardial infarction	Weighted median	4	0.0933711	0.0388044	0.0161196	0.0173144	0.169428	1.09787	1.01747	1.18463
eqtl-a-ENSG00000127603	MACF1	finn-b-I9_MI	Myocardial infarction	Inverse variance weighted	4	0.0982433	0.0376919	0.00914778	0.0243671	0.172119	1.10323	1.02467	1.18782
eqtl-a-ENSG00000127603	MACF1	finn-b-I9_MI	Myocardial infarction	Simple mode	4	0.09295	0.0612248	0.226266	-0.0270506	0.212951	1.09741	0.973312	1.23732
eqtl-a-ENSG00000127603	MACF1	finn-b-I9_MI	Myocardial infarction	Weighted mode	4	0.0916833	0.0411112	0.111983	0.0111053	0.172261	1.09602	1.01117	1.18799
eqtl-a-ENSG00000130159	ECSIT	finn-b-I9_MI	Myocardial infarction	MR Egger	4	-0.255573	0.147461	0.225205	-0.544596	0.0334498	0.774472	0.580076	1.03402
eqtl-a-ENSG00000130159	ECSIT	finn-b-I9_MI	Myocardial infarction	Weighted median	4	-0.14826	0.0755312	0.049658	-0.296301	-0.000218906	0.862207	0.743563	0.999781
eqtl-a-ENSG00000130159	ECSIT	finn-b-I9_MI	Myocardial infarction	Inverse variance weighted	4	-0.127787	0.0625369	0.0410146	-0.250359	-0.0052145	0.880041	0.778521	0.994799
eqtl-a-ENSG00000130159	ECSIT	finn-b-I9_MI	Myocardial infarction	Simple mode	4	-0.12929	0.113452	0.337203	-0.351656	0.0930754	0.878719	0.703522	1.09754
eqtl-a-ENSG00000130159	ECSIT	finn-b-I9_MI	Myocardial infarction	Weighted mode	4	-0.167851	0.0922954	0.166549	-0.34875	0.0130482	0.84548	0.70557	1.01313
eqtl-a-ENSG00000130309	COLGALT1	finn-b-I9_MI	Myocardial infarction	MR Egger	3	-0.151922	0.142326	0.479245	-0.43088	0.127036	0.859055	0.649937	1.13546
eqtl-a-ENSG00000130309	COLGALT1	finn-b-I9_MI	Myocardial infarction	Weighted median	3	-0.0681867	0.0325796	0.036356	-0.132043	-0.0043306	0.934086	0.876304	0.995679
eqtl-a-ENSG00000130309	COLGALT1	finn-b-I9_MI	Myocardial infarction	Inverse variance weighted	3	-0.0687743	0.0317067	0.0300771	-0.130919	-0.00662906	0.933537	0.877288	0.993393
eqtl-a-ENSG00000130309	COLGALT1	finn-b-I9_MI	Myocardial infarction	Simple mode	3	-0.0771553	0.0490412	0.256298	-0.173276	0.0189654	0.925746	0.840906	1.01915
eqtl-a-ENSG00000130309	COLGALT1	finn-b-I9_MI	Myocardial infarction	Weighted mode	3	-0.0742502	0.0322547	0.147946	-0.137469	-0.011031	0.928439	0.871561	0.98903
eqtl-a-ENSG00000130475	FCHO1	finn-b-I9_MI	Myocardial infarction	MR Egger	4	-0.193258	0.126643	0.266538	-0.441479	0.0549624	0.824269	0.643085	1.0565
eqtl-a-ENSG00000130475	FCHO1	finn-b-I9_MI	Myocardial infarction	Weighted median	4	-0.124833	0.0399477	0.00177859	-0.20313	-0.0465355	0.882644	0.816172	0.954531
eqtl-a-ENSG00000130475	FCHO1	finn-b-I9_MI	Myocardial infarction	Inverse variance weighted	4	-0.122119	0.039612	0.00205003	-0.199759	-0.0444798	0.885043	0.818928	0.956495
eqtl-a-ENSG00000130475	FCHO1	finn-b-I9_MI	Myocardial infarction	Simple mode	4	-0.0310687	0.0901001	0.752986	-0.207665	0.145528	0.969409	0.812479	1.15665
eqtl-a-ENSG00000130475	FCHO1	finn-b-I9_MI	Myocardial infarction	Weighted mode	4	-0.129267	0.0428205	0.0568128	-0.213195	-0.0453387	0.878739	0.807999	0.955674
eqtl-a-ENSG00000130775	THEMIS2	finn-b-I9_MI	Myocardial infarction	MR Egger	3	-0.0425801	0.0559476	0.585848	-0.152237	0.0670772	0.958314	0.858784	1.06938
eqtl-a-ENSG00000130775	THEMIS2	finn-b-I9_MI	Myocardial infarction	Weighted median	3	-0.07632	0.0313054	0.014772	-0.137679	-0.0149615	0.92652	0.871379	0.98515
eqtl-a-ENSG00000130775	THEMIS2	finn-b-I9_MI	Myocardial infarction	Inverse variance weighted	3	-0.0801199	0.0320246	0.0123556	-0.142888	-0.0173516	0.923006	0.866851	0.982798
eqtl-a-ENSG00000130775	THEMIS2	finn-b-I9_MI	Myocardial infarction	Simple mode	3	-0.0889232	0.0579892	0.264893	-0.202582	0.0247357	0.914916	0.816619	1.02504
eqtl-a-ENSG00000130775	THEMIS2	finn-b-I9_MI	Myocardial infarction	Weighted mode	3	-0.0744716	0.035914	0.173845	-0.144863	-0.00408015	0.928234	0.865141	0.995928
eqtl-a-ENSG00000130813	SHFL	finn-b-I9_MI	Myocardial infarction	MR Egger	3	-0.0985117	0.0710118	0.39762	-0.237695	0.0406714	0.906185	0.788443	1.04151
eqtl-a-ENSG00000130813	SHFL	finn-b-I9_MI	Myocardial infarction	Weighted median	3	-0.126472	0.0473787	0.00759892	-0.219334	-0.0336099	0.881199	0.803053	0.966949
eqtl-a-ENSG00000130813	SHFL	finn-b-I9_MI	Myocardial infarction	Inverse variance weighted	3	-0.131895	0.0450715	0.00342961	-0.220235	-0.043555	0.876433	0.80233	0.95738
eqtl-a-ENSG00000130813	SHFL	finn-b-I9_MI	Myocardial infarction	Simple mode	3	-0.123946	0.0598675	0.174259	-0.241287	-0.00660576	0.883427	0.785616	0.993416
eqtl-a-ENSG00000130813	SHFL	finn-b-I9_MI	Myocardial infarction	Weighted mode	3	-0.126417	0.048339	0.120375	-0.221162	-0.0316727	0.881247	0.801587	0.968824
eqtl-a-ENSG00000131238	PPT1	finn-b-I9_MI	Myocardial infarction	MR Egger	7	0.0784638	0.0304694	0.0497227	0.0187437	0.138184	1.08162	1.01892	1.14819
eqtl-a-ENSG00000131238	PPT1	finn-b-I9_MI	Myocardial infarction	Weighted median	7	0.0699384	0.0237994	0.00329634	0.0232915	0.116585	1.07244	1.02356	1.12365
eqtl-a-ENSG00000131238	PPT1	finn-b-I9_MI	Myocardial infarction	Inverse variance weighted	7	0.0599125	0.0216916	0.0057447	0.0173969	0.102428	1.06174	1.01755	1.10786
eqtl-a-ENSG00000131238	PPT1	finn-b-I9_MI	Myocardial infarction	Simple mode	7	0.0449263	0.0437976	0.344564	-0.0409169	0.130769	1.04595	0.959909	1.13971
eqtl-a-ENSG00000131238	PPT1	finn-b-I9_MI	Myocardial infarction	Weighted mode	7	0.0673792	0.0217888	0.021323	0.0246731	0.110085	1.0697	1.02498	1.11637
eqtl-a-ENSG00000132313	MRPL35	finn-b-I9_MI	Myocardial infarction	MR Egger	3	-0.0452105	0.364258	0.921387	-0.759156	0.668735	0.955796	0.468061	1.95177
eqtl-a-ENSG00000132313	MRPL35	finn-b-I9_MI	Myocardial infarction	Weighted median	3	-0.0834131	0.0354566	0.0186456	-0.152908	-0.0139182	0.919971	0.858209	0.986178
eqtl-a-ENSG00000132313	MRPL35	finn-b-I9_MI	Myocardial infarction	Inverse variance weighted	3	-0.0953996	0.0356384	0.00743115	-0.165251	-0.0255484	0.90901	0.847681	0.974775
eqtl-a-ENSG00000132313	MRPL35	finn-b-I9_MI	Myocardial infarction	Simple mode	3	-0.0887552	0.0528016	0.234798	-0.192246	0.0147359	0.91507	0.825104	1.01484
eqtl-a-ENSG00000132313	MRPL35	finn-b-I9_MI	Myocardial infarction	Weighted mode	3	-0.0802176	0.0368691	0.161554	-0.152481	-0.00795407	0.922916	0.858575	0.992077
eqtl-a-ENSG00000132329	RAMP1	finn-b-I9_MI	Myocardial infarction	MR Egger	4	0.244505	0.100993	0.136526	0.0465581	0.442451	1.27699	1.04766	1.55652
eqtl-a-ENSG00000132329	RAMP1	finn-b-I9_MI	Myocardial infarction	Weighted median	4	0.159201	0.0471614	0.000736387	0.0667646	0.251637	1.17257	1.06904	1.28613
eqtl-a-ENSG00000132329	RAMP1	finn-b-I9_MI	Myocardial infarction	Inverse variance weighted	4	0.147402	0.0451845	0.00110546	0.0588398	0.235963	1.15882	1.06061	1.26613
eqtl-a-ENSG00000132329	RAMP1	finn-b-I9_MI	Myocardial infarction	Simple mode	4	0.16086	0.0770688	0.128116	0.00980475	0.311914	1.17452	1.00985	1.36604
eqtl-a-ENSG00000132329	RAMP1	finn-b-I9_MI	Myocardial infarction	Weighted mode	4	0.160084	0.0499689	0.0491938	0.0621446	0.258023	1.17361	1.06412	1.29437
eqtl-a-ENSG00000132465	JCHAIN	finn-b-I9_MI	Myocardial infarction	MR Egger	3	0.0275314	0.724981	0.975836	-1.39343	1.44849	1.02791	0.248222	4.2567
eqtl-a-ENSG00000132465	JCHAIN	finn-b-I9_MI	Myocardial infarction	Weighted median	3	0.337677	0.159847	0.0346437	0.0243765	0.650978	1.40169	1.02468	1.91742
eqtl-a-ENSG00000132465	JCHAIN	finn-b-I9_MI	Myocardial infarction	Inverse variance weighted	3	0.303481	0.134467	0.0240132	0.0399255	0.567036	1.35457	1.04073	1.76303
eqtl-a-ENSG00000132465	JCHAIN	finn-b-I9_MI	Myocardial infarction	Simple mode	3	0.39189	0.1996	0.188579	0.000674527	0.783105	1.47977	1.00067	2.18826
eqtl-a-ENSG00000132465	JCHAIN	finn-b-I9_MI	Myocardial infarction	Weighted mode	3	0.390544	0.199025	0.188733	0.000455584	0.780632	1.47778	1.00046	2.18285
eqtl-a-ENSG00000133884	DPF2	finn-b-I9_MI	Myocardial infarction	MR Egger	4	0.0247075	0.071063	0.761259	-0.114576	0.163991	1.02502	0.891744	1.1782
eqtl-a-ENSG00000133884	DPF2	finn-b-I9_MI	Myocardial infarction	Weighted median	4	0.0761349	0.0419207	0.0693452	-0.0060297	0.1583	1.07911	0.993988	1.17152
eqtl-a-ENSG00000133884	DPF2	finn-b-I9_MI	Myocardial infarction	Inverse variance weighted	4	0.0923945	0.0402878	0.0218271	0.0134304	0.171358	1.0968	1.01352	1.18692
eqtl-a-ENSG00000133884	DPF2	finn-b-I9_MI	Myocardial infarction	Simple mode	4	0.095569	0.0977649	0.400394	-0.0960502	0.287188	1.10028	0.908418	1.33268
eqtl-a-ENSG00000133884	DPF2	finn-b-I9_MI	Myocardial infarction	Weighted mode	4	0.0763217	0.0443596	0.183823	-0.0106232	0.163267	1.07931	0.989433	1.17735
eqtl-a-ENSG00000134153	EMC7	finn-b-I9_MI	Myocardial infarction	MR Egger	3	-0.142054	0.322591	0.735928	-0.774333	0.490225	0.867574	0.461011	1.63268
eqtl-a-ENSG00000134153	EMC7	finn-b-I9_MI	Myocardial infarction	Weighted median	3	-0.234354	0.122611	0.0559582	-0.474672	0.00596371	0.791081	0.622089	1.00598
eqtl-a-ENSG00000134153	EMC7	finn-b-I9_MI	Myocardial infarction	Inverse variance weighted	3	-0.248282	0.111456	0.0259052	-0.466736	-0.029829	0.78014	0.627046	0.970612
eqtl-a-ENSG00000134153	EMC7	finn-b-I9_MI	Myocardial infarction	Simple mode	3	-0.264179	0.17183	0.264012	-0.600966	0.0726074	0.767836	0.548282	1.07531
eqtl-a-ENSG00000134153	EMC7	finn-b-I9_MI	Myocardial infarction	Weighted mode	3	-0.214235	0.129096	0.238885	-0.467265	0.0387937	0.807158	0.626714	1.03956
eqtl-a-ENSG00000134222	PSRC1	finn-b-I9_MI	Myocardial infarction	MR Egger	3	-0.155217	0.0449435	0.179428	-0.243307	-0.0671281	0.856229	0.784031	0.935075
eqtl-a-ENSG00000134222	PSRC1	finn-b-I9_MI	Myocardial infarction	Weighted median	3	-0.0980856	0.0290637	0.000738569	-0.15505	-0.0411207	0.906571	0.856372	0.959713
eqtl-a-ENSG00000134222	PSRC1	finn-b-I9_MI	Myocardial infarction	Inverse variance weighted	3	-0.0915752	0.0382677	0.0167104	-0.16658	-0.0165706	0.912493	0.846555	0.983566
eqtl-a-ENSG00000134222	PSRC1	finn-b-I9_MI	Myocardial infarction	Simple mode	3	-0.0875584	0.0361296	0.136304	-0.158372	-0.0167444	0.916165	0.853532	0.983395
eqtl-a-ENSG00000134222	PSRC1	finn-b-I9_MI	Myocardial infarction	Weighted mode	3	-0.101159	0.0297758	0.0767923	-0.15952	-0.0427987	0.903789	0.852553	0.958104
eqtl-a-ENSG00000134291	TMEM106C	finn-b-I9_MI	Myocardial infarction	MR Egger	5	0.103104	0.148204	0.536671	-0.187375	0.393584	1.10861	0.829132	1.48228
eqtl-a-ENSG00000134291	TMEM106C	finn-b-I9_MI	Myocardial infarction	Weighted median	5	0.133118	0.0705452	0.0591623	-0.00515083	0.271386	1.14238	0.994862	1.31178
eqtl-a-ENSG00000134291	TMEM106C	finn-b-I9_MI	Myocardial infarction	Inverse variance weighted	5	0.131845	0.0613931	0.0317491	0.0115146	0.252176	1.14093	1.01158	1.28682
eqtl-a-ENSG00000134291	TMEM106C	finn-b-I9_MI	Myocardial infarction	Simple mode	5	0.180436	0.0964153	0.134605	-0.00853756	0.36941	1.19774	0.991499	1.44688
eqtl-a-ENSG00000134291	TMEM106C	finn-b-I9_MI	Myocardial infarction	Weighted mode	5	0.13822	0.085204	0.180075	-0.0287797	0.30522	1.14823	0.97163	1.35692
eqtl-a-ENSG00000135114	OASL	finn-b-I9_MI	Myocardial infarction	MR Egger	8	0.141141	0.0697114	0.0893235	0.00450668	0.277775	1.15159	1.00452	1.32019
eqtl-a-ENSG00000135114	OASL	finn-b-I9_MI	Myocardial infarction	Weighted median	8	0.0922314	0.0377316	0.0145091	0.0182774	0.166185	1.09662	1.01845	1.18079
eqtl-a-ENSG00000135114	OASL	finn-b-I9_MI	Myocardial infarction	Inverse variance weighted	8	0.0788221	0.038847	0.0424544	0.00268192	0.154962	1.08201	1.00269	1.16761
eqtl-a-ENSG00000135114	OASL	finn-b-I9_MI	Myocardial infarction	Simple mode	8	0.054246	0.0631339	0.418667	-0.0694965	0.177989	1.05574	0.932863	1.19481
eqtl-a-ENSG00000135114	OASL	finn-b-I9_MI	Myocardial infarction	Weighted mode	8	0.0930585	0.0377095	0.0429731	0.0191478	0.166969	1.09753	1.01933	1.18172
eqtl-a-ENSG00000135249	RINT1	finn-b-I9_MI	Myocardial infarction	MR Egger	3	-0.349811	0.390971	0.535336	-1.11611	0.416493	0.704821	0.32755	1.51663
eqtl-a-ENSG00000135249	RINT1	finn-b-I9_MI	Myocardial infarction	Weighted median	3	-0.185043	0.066646	0.00549474	-0.315669	-0.0544165	0.831069	0.729301	0.947038
eqtl-a-ENSG00000135249	RINT1	finn-b-I9_MI	Myocardial infarction	Inverse variance weighted	3	-0.187753	0.0622941	0.00257844	-0.30985	-0.0656568	0.828819	0.733557	0.936452
eqtl-a-ENSG00000135249	RINT1	finn-b-I9_MI	Myocardial infarction	Simple mode	3	-0.132243	0.096086	0.302565	-0.320572	0.0560854	0.876128	0.725734	1.05769
eqtl-a-ENSG00000135249	RINT1	finn-b-I9_MI	Myocardial infarction	Weighted mode	3	-0.20727	0.0735295	0.10618	-0.351387	-0.063152	0.8128	0.703711	0.938801
eqtl-a-ENSG00000136104	RNASEH2B	finn-b-I9_MI	Myocardial infarction	MR Egger	4	0.0494538	0.0624986	0.511716	-0.0730434	0.171951	1.0507	0.92956	1.18762
eqtl-a-ENSG00000136104	RNASEH2B	finn-b-I9_MI	Myocardial infarction	Weighted median	4	0.0667459	0.0281983	0.0179322	0.0114771	0.122015	1.06902	1.01154	1.12977
eqtl-a-ENSG00000136104	RNASEH2B	finn-b-I9_MI	Myocardial infarction	Inverse variance weighted	4	0.0715621	0.0277104	0.00980863	0.0172498	0.125874	1.07418	1.0174	1.13414
eqtl-a-ENSG00000136104	RNASEH2B	finn-b-I9_MI	Myocardial infarction	Simple mode	4	0.0863633	0.0517929	0.194011	-0.0151507	0.187877	1.0902	0.984964	1.20669
eqtl-a-ENSG00000136104	RNASEH2B	finn-b-I9_MI	Myocardial infarction	Weighted mode	4	0.0635261	0.0301158	0.125439	0.00449909	0.122553	1.06559	1.00451	1.13038
eqtl-a-ENSG00000136146	MED4	finn-b-I9_MI	Myocardial infarction	MR Egger	6	0.0606203	0.0765916	0.472955	-0.0894992	0.21074	1.0625	0.914389	1.23459
eqtl-a-ENSG00000136146	MED4	finn-b-I9_MI	Myocardial infarction	Weighted median	6	0.0663088	0.0283544	0.0193574	0.0107343	0.121883	1.06856	1.01079	1.12962
eqtl-a-ENSG00000136146	MED4	finn-b-I9_MI	Myocardial infarction	Inverse variance weighted	6	0.0663977	0.0255989	0.00949303	0.0162238	0.116572	1.06865	1.01636	1.12364
eqtl-a-ENSG00000136146	MED4	finn-b-I9_MI	Myocardial infarction	Simple mode	6	0.0567325	0.0408791	0.22386	-0.0233905	0.136856	1.05837	0.976881	1.14666
eqtl-a-ENSG00000136146	MED4	finn-b-I9_MI	Myocardial infarction	Weighted mode	6	0.0662111	0.0290772	0.0717999	0.00921978	0.123203	1.06845	1.00926	1.13111
eqtl-a-ENSG00000136271	DDX56	finn-b-I9_MI	Myocardial infarction	MR Egger	3	0.00205908	0.162569	0.991937	-0.316577	0.320695	1.00206	0.728639	1.37809
eqtl-a-ENSG00000136271	DDX56	finn-b-I9_MI	Myocardial infarction	Weighted median	3	0.0792076	0.0388406	0.0414199	0.00308015	0.155335	1.08243	1.00308	1.16805
eqtl-a-ENSG00000136271	DDX56	finn-b-I9_MI	Myocardial infarction	Inverse variance weighted	3	0.0846425	0.0386168	0.0283899	0.00895355	0.160331	1.08833	1.00899	1.1739
eqtl-a-ENSG00000136271	DDX56	finn-b-I9_MI	Myocardial infarction	Simple mode	3	0.0997544	0.0680165	0.280149	-0.0335579	0.233067	1.1049	0.966999	1.26247
eqtl-a-ENSG00000136271	DDX56	finn-b-I9_MI	Myocardial infarction	Weighted mode	3	0.0759347	0.0411429	0.206234	-0.00470543	0.156575	1.07889	0.995306	1.1695
eqtl-a-ENSG00000137331	IER3	finn-b-I9_MI	Myocardial infarction	MR Egger	9	0.0646027	0.0625667	0.336167	-0.058028	0.187233	1.06674	0.943623	1.20591
eqtl-a-ENSG00000137331	IER3	finn-b-I9_MI	Myocardial infarction	Weighted median	9	0.0923627	0.0392196	0.0185219	0.0154924	0.169233	1.09676	1.01561	1.1844
eqtl-a-ENSG00000137331	IER3	finn-b-I9_MI	Myocardial infarction	Inverse variance weighted	9	0.0809101	0.0342693	0.0182254	0.0137422	0.148078	1.08427	1.01384	1.1596
eqtl-a-ENSG00000137331	IER3	finn-b-I9_MI	Myocardial infarction	Simple mode	9	0.138135	0.0806748	0.12521	-0.0199879	0.296257	1.14813	0.980211	1.34482
eqtl-a-ENSG00000137331	IER3	finn-b-I9_MI	Myocardial infarction	Weighted mode	9	0.0965281	0.0411579	0.0470241	0.0158587	0.177198	1.10134	1.01599	1.19387
eqtl-a-ENSG00000137959	IFI44L	finn-b-I9_MI	Myocardial infarction	MR Egger	7	0.192548	0.212673	0.406777	-0.22429	0.609387	1.21234	0.799083	1.8393
eqtl-a-ENSG00000137959	IFI44L	finn-b-I9_MI	Myocardial infarction	Weighted median	7	0.189023	0.0642244	0.00324874	0.0631432	0.314903	1.20807	1.06518	1.37013
eqtl-a-ENSG00000137959	IFI44L	finn-b-I9_MI	Myocardial infarction	Inverse variance weighted	7	0.158366	0.0594925	0.00776902	0.0417605	0.274971	1.17159	1.04264	1.31649
eqtl-a-ENSG00000137959	IFI44L	finn-b-I9_MI	Myocardial infarction	Simple mode	7	0.0154888	0.105915	0.888524	-0.192105	0.223083	1.01561	0.82522	1.24992
eqtl-a-ENSG00000137959	IFI44L	finn-b-I9_MI	Myocardial infarction	Weighted mode	7	0.169194	0.0785772	0.0747737	0.0151823	0.323205	1.18435	1.0153	1.38155
eqtl-a-ENSG00000138757	G3BP2	finn-b-I9_MI	Myocardial infarction	MR Egger	5	-0.268703	0.0946777	0.0657501	-0.454272	-0.0831351	0.76437	0.63491	0.920227
eqtl-a-ENSG00000138757	G3BP2	finn-b-I9_MI	Myocardial infarction	Weighted median	5	-0.0892492	0.0339611	0.00858926	-0.155813	-0.0226854	0.914618	0.855719	0.97757
eqtl-a-ENSG00000138757	G3BP2	finn-b-I9_MI	Myocardial infarction	Inverse variance weighted	5	-0.0955535	0.0358567	0.00770178	-0.165833	-0.0252744	0.90887	0.847188	0.975042
eqtl-a-ENSG00000138757	G3BP2	finn-b-I9_MI	Myocardial infarction	Simple mode	5	-0.0811568	0.0593709	0.243428	-0.197524	0.0352102	0.922049	0.820761	1.03584
eqtl-a-ENSG00000138757	G3BP2	finn-b-I9_MI	Myocardial infarction	Weighted mode	5	-0.0883735	0.0383433	0.0825027	-0.163526	-0.0132207	0.915419	0.849144	0.986866
eqtl-a-ENSG00000139531	SUOX	finn-b-I9_MI	Myocardial infarction	MR Egger	5	0.495448	0.261084	0.153987	-0.0162765	1.00717	1.64123	0.983855	2.73785
eqtl-a-ENSG00000139531	SUOX	finn-b-I9_MI	Myocardial infarction	Weighted median	5	0.127689	0.0374048	0.000640841	0.0543758	0.201003	1.1362	1.05588	1.22263
eqtl-a-ENSG00000139531	SUOX	finn-b-I9_MI	Myocardial infarction	Inverse variance weighted	5	0.117872	0.0354346	0.000879556	0.0484201	0.187324	1.1251	1.04961	1.20602
eqtl-a-ENSG00000139531	SUOX	finn-b-I9_MI	Myocardial infarction	Simple mode	5	0.107288	0.078268	0.242327	-0.0461169	0.260694	1.11326	0.95493	1.29783
eqtl-a-ENSG00000139531	SUOX	finn-b-I9_MI	Myocardial infarction	Weighted mode	5	0.130002	0.0371266	0.0248605	0.0572338	0.20277	1.13883	1.0589	1.22479
eqtl-a-ENSG00000139567	ACVRL1	finn-b-I9_MI	Myocardial infarction	MR Egger	4	-0.0975338	0.0570284	0.229345	-0.209309	0.014242	0.907072	0.811144	1.01434
eqtl-a-ENSG00000139567	ACVRL1	finn-b-I9_MI	Myocardial infarction	Weighted median	4	-0.095924	0.0412617	0.0200842	-0.176797	-0.0150511	0.908533	0.83795	0.985062
eqtl-a-ENSG00000139567	ACVRL1	finn-b-I9_MI	Myocardial infarction	Inverse variance weighted	4	-0.0968791	0.0390846	0.0131861	-0.173485	-0.0202733	0.907666	0.84073	0.979931
eqtl-a-ENSG00000139567	ACVRL1	finn-b-I9_MI	Myocardial infarction	Simple mode	4	-0.0958029	0.0710335	0.270209	-0.235029	0.0434228	0.908643	0.790548	1.04438
eqtl-a-ENSG00000139567	ACVRL1	finn-b-I9_MI	Myocardial infarction	Weighted mode	4	-0.0967368	0.0426865	0.108302	-0.180402	-0.0130713	0.907795	0.834934	0.987014
eqtl-a-ENSG00000140416	TPM1	finn-b-I9_MI	Myocardial infarction	MR Egger	4	-0.142915	0.0521482	0.111345	-0.245125	-0.0407041	0.866828	0.782607	0.960113
eqtl-a-ENSG00000140416	TPM1	finn-b-I9_MI	Myocardial infarction	Weighted median	4	-0.0827957	0.0352956	0.0189872	-0.151975	-0.0136164	0.920539	0.85901	0.986476
eqtl-a-ENSG00000140416	TPM1	finn-b-I9_MI	Myocardial infarction	Inverse variance weighted	4	-0.0789454	0.0372441	0.0340334	-0.151944	-0.00594697	0.92409	0.859036	0.994071
eqtl-a-ENSG00000140416	TPM1	finn-b-I9_MI	Myocardial infarction	Simple mode	4	-0.00813303	0.084904	0.929727	-0.174545	0.158279	0.9919	0.839839	1.17149
eqtl-a-ENSG00000140416	TPM1	finn-b-I9_MI	Myocardial infarction	Weighted mode	4	-0.115034	0.0399301	0.0634837	-0.193297	-0.0367706	0.891336	0.824237	0.963897
eqtl-a-ENSG00000140932	CMTM2	finn-b-I9_MI	Myocardial infarction	MR Egger	8	0.0119635	0.168455	0.945691	-0.318209	0.342136	1.01204	0.727451	1.40795
eqtl-a-ENSG00000140932	CMTM2	finn-b-I9_MI	Myocardial infarction	Weighted median	8	0.0838923	0.0763954	0.272146	-0.0658426	0.233627	1.08751	0.936278	1.26317
eqtl-a-ENSG00000140932	CMTM2	finn-b-I9_MI	Myocardial infarction	Inverse variance weighted	8	0.169177	0.0806069	0.0358357	0.0111871	0.327166	1.18433	1.01125	1.38703
eqtl-a-ENSG00000140932	CMTM2	finn-b-I9_MI	Myocardial infarction	Simple mode	8	0.0924283	0.109474	0.426412	-0.12214	0.306996	1.09683	0.885025	1.35934
eqtl-a-ENSG00000140932	CMTM2	finn-b-I9_MI	Myocardial infarction	Weighted mode	8	0.0816677	0.0888264	0.388466	-0.0924321	0.255767	1.0851	0.911711	1.29145
eqtl-a-ENSG00000140961	OSGIN1	finn-b-I9_MI	Myocardial infarction	MR Egger	4	-0.048506	0.0892208	0.641174	-0.223379	0.126367	0.952652	0.799812	1.1347
eqtl-a-ENSG00000140961	OSGIN1	finn-b-I9_MI	Myocardial infarction	Weighted median	4	-0.0990806	0.0499154	0.047148	-0.196915	-0.00124632	0.90567	0.821261	0.998754
eqtl-a-ENSG00000140961	OSGIN1	finn-b-I9_MI	Myocardial infarction	Inverse variance weighted	4	-0.106008	0.0470875	0.0243666	-0.198299	-0.0137165	0.899418	0.820124	0.986377
eqtl-a-ENSG00000140961	OSGIN1	finn-b-I9_MI	Myocardial infarction	Simple mode	4	-0.0931145	0.0998796	0.419968	-0.288879	0.10265	0.911089	0.749103	1.1081
eqtl-a-ENSG00000140961	OSGIN1	finn-b-I9_MI	Myocardial infarction	Weighted mode	4	-0.0943507	0.0518519	0.166384	-0.19598	0.00727904	0.909964	0.822028	1.00731
eqtl-a-ENSG00000140995	DEF8	finn-b-I9_MI	Myocardial infarction	MR Egger	4	-0.0997245	0.135323	0.537884	-0.364957	0.165508	0.905087	0.694226	1.17999
eqtl-a-ENSG00000140995	DEF8	finn-b-I9_MI	Myocardial infarction	Weighted median	4	-0.126286	0.0427115	0.00310922	-0.210001	-0.0425717	0.881363	0.810584	0.958322
eqtl-a-ENSG00000140995	DEF8	finn-b-I9_MI	Myocardial infarction	Inverse variance weighted	4	-0.151285	0.0658945	0.0216838	-0.280438	-0.0221314	0.859603	0.755453	0.978112
eqtl-a-ENSG00000140995	DEF8	finn-b-I9_MI	Myocardial infarction	Simple mode	4	-0.13551	0.0656291	0.130895	-0.264143	-0.00687676	0.873271	0.767864	0.993147
eqtl-a-ENSG00000140995	DEF8	finn-b-I9_MI	Myocardial infarction	Weighted mode	4	-0.123919	0.0445941	0.0690581	-0.211324	-0.0365149	0.883451	0.809512	0.964144
eqtl-a-ENSG00000141293	SKAP1	finn-b-I9_MI	Myocardial infarction	MR Egger	3	0.103872	0.0540952	0.305664	-0.00215402	0.209899	1.10946	0.997848	1.23355
eqtl-a-ENSG00000141293	SKAP1	finn-b-I9_MI	Myocardial infarction	Weighted median	3	0.151272	0.0338629	7.93e-06	0.0849008	0.217643	1.16331	1.08861	1.24314
eqtl-a-ENSG00000141293	SKAP1	finn-b-I9_MI	Myocardial infarction	Inverse variance weighted	3	0.154725	0.0335039	3.87e-06	0.0890576	0.220393	1.16734	1.09314	1.24657
eqtl-a-ENSG00000141293	SKAP1	finn-b-I9_MI	Myocardial infarction	Simple mode	3	0.194119	0.0769752	0.127786	0.043248	0.344991	1.21424	1.0442	1.41198
eqtl-a-ENSG00000141293	SKAP1	finn-b-I9_MI	Myocardial infarction	Weighted mode	3	0.147767	0.0355552	0.053309	0.0780787	0.217455	1.15924	1.08121	1.24291
eqtl-a-ENSG00000141298	SSH2	finn-b-I9_MI	Myocardial infarction	MR Egger	5	-0.227021	0.163194	0.258409	-0.546881	0.0928385	0.796904	0.578752	1.09728
eqtl-a-ENSG00000141298	SSH2	finn-b-I9_MI	Myocardial infarction	Weighted median	5	-0.142951	0.0386376	0.000215771	-0.218681	-0.0672216	0.866796	0.803578	0.934988
eqtl-a-ENSG00000141298	SSH2	finn-b-I9_MI	Myocardial infarction	Inverse variance weighted	5	-0.11607	0.0455091	0.0107577	-0.205268	-0.026872	0.890413	0.814429	0.973486
eqtl-a-ENSG00000141298	SSH2	finn-b-I9_MI	Myocardial infarction	Simple mode	5	-0.173222	0.0714015	0.0722905	-0.313169	-0.0332751	0.840951	0.731126	0.967272
eqtl-a-ENSG00000141298	SSH2	finn-b-I9_MI	Myocardial infarction	Weighted mode	5	-0.155001	0.0422361	0.0213937	-0.237784	-0.072218	0.856415	0.788373	0.930328
eqtl-a-ENSG00000141524	TMC6	finn-b-I9_MI	Myocardial infarction	MR Egger	4	-0.0432356	0.133383	0.776587	-0.304666	0.218195	0.957686	0.73737	1.24383
eqtl-a-ENSG00000141524	TMC6	finn-b-I9_MI	Myocardial infarction	Weighted median	4	-0.116157	0.058416	0.0467633	-0.230652	-0.00166121	0.890336	0.794016	0.99834
eqtl-a-ENSG00000141524	TMC6	finn-b-I9_MI	Myocardial infarction	Inverse variance weighted	4	-0.0991879	0.0496642	0.0458066	-0.19653	-0.00184609	0.905573	0.821577	0.998156
eqtl-a-ENSG00000141524	TMC6	finn-b-I9_MI	Myocardial infarction	Simple mode	4	-0.136572	0.0873471	0.215869	-0.307773	0.0346279	0.872343	0.735082	1.03523
eqtl-a-ENSG00000141524	TMC6	finn-b-I9_MI	Myocardial infarction	Weighted mode	4	-0.0617109	0.0602293	0.380955	-0.17976	0.0563386	0.940155	0.83547	1.05796
eqtl-a-ENSG00000141873	SLC39A3	finn-b-I9_MI	Myocardial infarction	MR Egger	4	0.0401251	0.0495286	0.502928	-0.0569509	0.137201	1.04094	0.94464	1.14706
eqtl-a-ENSG00000141873	SLC39A3	finn-b-I9_MI	Myocardial infarction	Weighted median	4	0.0617547	0.0312306	0.0479985	0.000542838	0.122967	1.0637	1.00054	1.13085
eqtl-a-ENSG00000141873	SLC39A3	finn-b-I9_MI	Myocardial infarction	Inverse variance weighted	4	0.0645224	0.0301706	0.0324694	0.00538797	0.123657	1.06665	1.0054	1.13163
eqtl-a-ENSG00000141873	SLC39A3	finn-b-I9_MI	Myocardial infarction	Simple mode	4	0.0811217	0.056577	0.247082	-0.0297692	0.192013	1.0845	0.97067	1.21169
eqtl-a-ENSG00000141873	SLC39A3	finn-b-I9_MI	Myocardial infarction	Weighted mode	4	0.0592929	0.0321033	0.161916	-0.00362959	0.122215	1.06109	0.996377	1.13
eqtl-a-ENSG00000142494	SLC47A1	finn-b-I9_MI	Myocardial infarction	MR Egger	4	0.155739	0.0845795	0.206919	-0.010037	0.321515	1.16852	0.990013	1.37922
eqtl-a-ENSG00000142494	SLC47A1	finn-b-I9_MI	Myocardial infarction	Weighted median	4	0.0860569	0.0409679	0.0356767	0.0057598	0.166354	1.08987	1.00578	1.18099
eqtl-a-ENSG00000142494	SLC47A1	finn-b-I9_MI	Myocardial infarction	Inverse variance weighted	4	0.0781074	0.0377877	0.0387337	0.00404347	0.152171	1.08124	1.00405	1.16436
eqtl-a-ENSG00000142494	SLC47A1	finn-b-I9_MI	Myocardial infarction	Simple mode	4	0.0922702	0.0722691	0.291549	-0.0493773	0.233918	1.09666	0.951822	1.26354
eqtl-a-ENSG00000142494	SLC47A1	finn-b-I9_MI	Myocardial infarction	Weighted mode	4	0.0948136	0.0460971	0.131897	0.00446324	0.185164	1.09945	1.00447	1.20342
eqtl-a-ENSG00000142632	ARHGEF19	finn-b-I9_MI	Myocardial infarction	MR Egger	7	0.0555889	0.0417868	0.240866	-0.0263133	0.137491	1.05716	0.97403	1.14739
eqtl-a-ENSG00000142632	ARHGEF19	finn-b-I9_MI	Myocardial infarction	Weighted median	7	0.0298335	0.0321573	0.353544	-0.0331948	0.0928617	1.03028	0.96735	1.09731
eqtl-a-ENSG00000142632	ARHGEF19	finn-b-I9_MI	Myocardial infarction	Inverse variance weighted	7	0.0523473	0.0264537	0.0478355	0.000498048	0.104196	1.05374	1.0005	1.10982
eqtl-a-ENSG00000142632	ARHGEF19	finn-b-I9_MI	Myocardial infarction	Simple mode	7	0.0830277	0.0555153	0.185393	-0.0257823	0.191838	1.08657	0.974547	1.21147
eqtl-a-ENSG00000142632	ARHGEF19	finn-b-I9_MI	Myocardial infarction	Weighted mode	7	0.0561714	0.0320282	0.130003	-0.00660384	0.118947	1.05778	0.993418	1.12631
eqtl-a-ENSG00000143067	ZNF697	finn-b-I9_MI	Myocardial infarction	MR Egger	3	-0.152593	0.115534	0.412566	-0.37904	0.073855	0.858479	0.684518	1.07665
eqtl-a-ENSG00000143067	ZNF697	finn-b-I9_MI	Myocardial infarction	Weighted median	3	-0.12602	0.0676316	0.0624164	-0.258577	0.00653823	0.881598	0.772149	1.00656
eqtl-a-ENSG00000143067	ZNF697	finn-b-I9_MI	Myocardial infarction	Inverse variance weighted	3	-0.135188	0.0657693	0.0398318	-0.264096	-0.00628025	0.873552	0.7679	0.993739
eqtl-a-ENSG00000143067	ZNF697	finn-b-I9_MI	Myocardial infarction	Simple mode	3	-0.074379	0.109017	0.565486	-0.288052	0.139294	0.92832	0.749722	1.14946
eqtl-a-ENSG00000143067	ZNF697	finn-b-I9_MI	Myocardial infarction	Weighted mode	3	-0.123829	0.0734952	0.234055	-0.26788	0.0202213	0.883531	0.765	1.02043
eqtl-a-ENSG00000143156	NME7	finn-b-I9_MI	Myocardial infarction	MR Egger	4	-0.0933355	0.0619721	0.271008	-0.214801	0.0281298	0.910888	0.806702	1.02853
eqtl-a-ENSG00000143156	NME7	finn-b-I9_MI	Myocardial infarction	Weighted median	4	-0.077364	0.0372075	0.0375935	-0.150291	-0.00443736	0.925553	0.860458	0.995572
eqtl-a-ENSG00000143156	NME7	finn-b-I9_MI	Myocardial infarction	Inverse variance weighted	4	-0.0763303	0.036645	0.037254	-0.148154	-0.00450621	0.92651	0.862298	0.995504
eqtl-a-ENSG00000143156	NME7	finn-b-I9_MI	Myocardial infarction	Simple mode	4	-0.0664461	0.0732835	0.431408	-0.210082	0.0771897	0.935713	0.810518	1.08025
eqtl-a-ENSG00000143156	NME7	finn-b-I9_MI	Myocardial infarction	Weighted mode	4	-0.0785972	0.038564	0.134292	-0.154183	-0.0030118	0.924412	0.857115	0.996993
eqtl-a-ENSG00000143878	RHOB	finn-b-I9_MI	Myocardial infarction	MR Egger	3	-0.0898989	0.184143	0.710871	-0.45082	0.271022	0.914024	0.637105	1.3113
eqtl-a-ENSG00000143878	RHOB	finn-b-I9_MI	Myocardial infarction	Weighted median	3	-0.189134	0.0851352	0.0263126	-0.355999	-0.0222685	0.827676	0.700474	0.977978
eqtl-a-ENSG00000143878	RHOB	finn-b-I9_MI	Myocardial infarction	Inverse variance weighted	3	-0.221888	0.0800381	0.00556648	-0.378763	-0.0650135	0.801005	0.684708	0.937055
eqtl-a-ENSG00000143878	RHOB	finn-b-I9_MI	Myocardial infarction	Simple mode	3	-0.199675	0.133051	0.272223	-0.460454	0.0611041	0.818997	0.630997	1.06301
eqtl-a-ENSG00000143878	RHOB	finn-b-I9_MI	Myocardial infarction	Weighted mode	3	-0.18335	0.09274	0.186665	-0.365121	-0.0015799	0.832476	0.694113	0.998421
eqtl-a-ENSG00000143933	CALM2	finn-b-I9_MI	Myocardial infarction	MR Egger	3	0.213816	0.149748	0.388955	-0.079691	0.507322	1.23839	0.923402	1.66084
eqtl-a-ENSG00000143933	CALM2	finn-b-I9_MI	Myocardial infarction	Weighted median	3	0.217564	0.0774409	0.00496318	0.0657794	0.369348	1.24304	1.06799	1.44679
eqtl-a-ENSG00000143933	CALM2	finn-b-I9_MI	Myocardial infarction	Inverse variance weighted	3	0.219229	0.0740916	0.00308752	0.0740092	0.364448	1.24512	1.07682	1.43972
eqtl-a-ENSG00000143933	CALM2	finn-b-I9_MI	Myocardial infarction	Simple mode	3	0.207934	0.11078	0.201323	-0.00919571	0.425063	1.23113	0.990846	1.52969
eqtl-a-ENSG00000143933	CALM2	finn-b-I9_MI	Myocardial infarction	Weighted mode	3	0.216313	0.0838643	0.123151	0.0519391	0.380687	1.24149	1.05331	1.46329
eqtl-a-ENSG00000144580	CNOT9	finn-b-I9_MI	Myocardial infarction	MR Egger	3	0.0582497	0.08644	0.6225	-0.111173	0.227672	1.05998	0.894784	1.25567
eqtl-a-ENSG00000144580	CNOT9	finn-b-I9_MI	Myocardial infarction	Weighted median	3	0.0797557	0.0384432	0.0380203	0.00440698	0.155104	1.08302	1.00442	1.16778
eqtl-a-ENSG00000144580	CNOT9	finn-b-I9_MI	Myocardial infarction	Inverse variance weighted	3	0.0811947	0.0364712	0.0259962	0.00971116	0.152678	1.08458	1.00976	1.16495
eqtl-a-ENSG00000144580	CNOT9	finn-b-I9_MI	Myocardial infarction	Simple mode	3	0.0838794	0.0628348	0.313574	-0.0392769	0.207036	1.0875	0.961484	1.23003
eqtl-a-ENSG00000144580	CNOT9	finn-b-I9_MI	Myocardial infarction	Weighted mode	3	0.0791193	0.0388766	0.178805	0.00292108	0.155318	1.08233	1.00293	1.16803
eqtl-a-ENSG00000146833	TRIM4	finn-b-I9_MI	Myocardial infarction	MR Egger	6	0.0751877	0.122826	0.573527	-0.165551	0.315927	1.07809	0.847426	1.37153
eqtl-a-ENSG00000146833	TRIM4	finn-b-I9_MI	Myocardial infarction	Weighted median	6	0.0690074	0.0346448	0.0463867	0.00110368	0.136911	1.07144	1.0011	1.14673
eqtl-a-ENSG00000146833	TRIM4	finn-b-I9_MI	Myocardial infarction	Inverse variance weighted	6	0.0541518	0.0273156	0.0474292	0.000613151	0.10769	1.05564	1.00061	1.1137
eqtl-a-ENSG00000146833	TRIM4	finn-b-I9_MI	Myocardial infarction	Simple mode	6	0.100683	0.0552852	0.12822	-0.00767647	0.209042	1.10593	0.992353	1.2325
eqtl-a-ENSG00000146833	TRIM4	finn-b-I9_MI	Myocardial infarction	Weighted mode	6	0.0873936	0.0392404	0.0764401	0.0104823	0.164305	1.09133	1.01054	1.17857
eqtl-a-ENSG00000148737	TCF7L2	finn-b-I9_MI	Myocardial infarction	MR Egger	5	-0.045519	0.11116	0.709661	-0.263392	0.172354	0.955501	0.768441	1.1881
eqtl-a-ENSG00000148737	TCF7L2	finn-b-I9_MI	Myocardial infarction	Weighted median	5	-0.0896375	0.0484062	0.0640577	-0.184514	0.0052386	0.914263	0.831509	1.00525
eqtl-a-ENSG00000148737	TCF7L2	finn-b-I9_MI	Myocardial infarction	Inverse variance weighted	5	-0.105219	0.0438692	0.0164637	-0.191203	-0.0192354	0.900127	0.825965	0.980948
eqtl-a-ENSG00000148737	TCF7L2	finn-b-I9_MI	Myocardial infarction	Simple mode	5	-0.0933473	0.066642	0.2339	-0.223966	0.0372711	0.910877	0.799343	1.03797
eqtl-a-ENSG00000148737	TCF7L2	finn-b-I9_MI	Myocardial infarction	Weighted mode	5	-0.0919742	0.0507557	0.144196	-0.191455	0.00750708	0.912129	0.825756	1.00754
eqtl-a-ENSG00000148926	ADM	finn-b-I9_MI	Myocardial infarction	MR Egger	7	0.0810316	0.0628018	0.2534	-0.0420599	0.204123	1.08441	0.958812	1.22645
eqtl-a-ENSG00000148926	ADM	finn-b-I9_MI	Myocardial infarction	Weighted median	7	0.102696	0.0365439	0.00495076	0.0310704	0.174322	1.10815	1.03156	1.19044
eqtl-a-ENSG00000148926	ADM	finn-b-I9_MI	Myocardial infarction	Inverse variance weighted	7	0.106859	0.0325673	0.00103379	0.0430267	0.17069	1.11278	1.04397	1.18612
eqtl-a-ENSG00000148926	ADM	finn-b-I9_MI	Myocardial infarction	Simple mode	7	0.119577	0.0591424	0.0896698	0.00365822	0.235496	1.12702	1.00366	1.26554
eqtl-a-ENSG00000148926	ADM	finn-b-I9_MI	Myocardial infarction	Weighted mode	7	0.102356	0.0366699	0.0315245	0.0304828	0.174229	1.10778	1.03095	1.19033
eqtl-a-ENSG00000149527	PLCH2	finn-b-I9_MI	Myocardial infarction	MR Egger	4	-0.0785331	0.0602237	0.322114	-0.196572	0.0395054	0.924471	0.821542	1.0403
eqtl-a-ENSG00000149527	PLCH2	finn-b-I9_MI	Myocardial infarction	Weighted median	4	-0.0926227	0.0342228	0.00680039	-0.159699	-0.0255461	0.911537	0.8524	0.974777
eqtl-a-ENSG00000149527	PLCH2	finn-b-I9_MI	Myocardial infarction	Inverse variance weighted	4	-0.0926897	0.0340252	0.00644677	-0.159379	-0.0260003	0.911476	0.852673	0.974335
eqtl-a-ENSG00000149527	PLCH2	finn-b-I9_MI	Myocardial infarction	Simple mode	4	-0.125425	0.0588108	0.122698	-0.240695	-0.0101564	0.882122	0.786082	0.989895
eqtl-a-ENSG00000149527	PLCH2	finn-b-I9_MI	Myocardial infarction	Weighted mode	4	-0.0856924	0.0365219	0.100641	-0.157275	-0.0141095	0.917877	0.854469	0.98599
eqtl-a-ENSG00000149591	TAGLN	finn-b-I9_MI	Myocardial infarction	MR Egger	9	-0.100365	0.0462076	0.0664166	-0.190932	-0.00979791	0.904507	0.826189	0.99025
eqtl-a-ENSG00000149591	TAGLN	finn-b-I9_MI	Myocardial infarction	Weighted median	9	-0.0756713	0.0331941	0.0226276	-0.140732	-0.010611	0.927121	0.868722	0.989445
eqtl-a-ENSG00000149591	TAGLN	finn-b-I9_MI	Myocardial infarction	Inverse variance weighted	9	-0.0717423	0.0279657	0.0103066	-0.126555	-0.0169296	0.930771	0.881126	0.983213
eqtl-a-ENSG00000149591	TAGLN	finn-b-I9_MI	Myocardial infarction	Simple mode	9	-0.0590014	0.0530833	0.298643	-0.163045	0.0450419	0.942705	0.849553	1.04607
eqtl-a-ENSG00000149591	TAGLN	finn-b-I9_MI	Myocardial infarction	Weighted mode	9	-0.0735938	0.029914	0.0393077	-0.132225	-0.0149624	0.929049	0.876144	0.985149
eqtl-a-ENSG00000150403	TMCO3	finn-b-I9_MI	Myocardial infarction	MR Egger	7	-0.0804306	0.0430645	0.120773	-0.164837	0.0039757	0.922719	0.848032	1.00398
eqtl-a-ENSG00000150403	TMCO3	finn-b-I9_MI	Myocardial infarction	Weighted median	7	-0.0756939	0.0306714	0.0135909	-0.13581	-0.015578	0.9271	0.873009	0.984543
eqtl-a-ENSG00000150403	TMCO3	finn-b-I9_MI	Myocardial infarction	Inverse variance weighted	7	-0.0663553	0.0304541	0.029342	-0.126045	-0.00666522	0.935798	0.881575	0.993357
eqtl-a-ENSG00000150403	TMCO3	finn-b-I9_MI	Myocardial infarction	Simple mode	7	-0.0717978	0.0720658	0.357581	-0.213047	0.0694512	0.930719	0.808118	1.07192
eqtl-a-ENSG00000150403	TMCO3	finn-b-I9_MI	Myocardial infarction	Weighted mode	7	-0.0717978	0.0331247	0.0733147	-0.136722	-0.00687326	0.930719	0.872212	0.99315
eqtl-a-ENSG00000151612	ZNF827	finn-b-I9_MI	Myocardial infarction	MR Egger	3	-1.16455	0.470693	0.244531	-2.08711	-0.241994	0.312062	0.124045	0.785061
eqtl-a-ENSG00000151612	ZNF827	finn-b-I9_MI	Myocardial infarction	Weighted median	3	-0.324518	0.110667	0.00336364	-0.541425	-0.107611	0.722876	0.581918	0.897977
eqtl-a-ENSG00000151612	ZNF827	finn-b-I9_MI	Myocardial infarction	Inverse variance weighted	3	-0.309974	0.133658	0.0203864	-0.571944	-0.0480044	0.733466	0.564427	0.95313
eqtl-a-ENSG00000151612	ZNF827	finn-b-I9_MI	Myocardial infarction	Simple mode	3	-0.234379	0.20893	0.378541	-0.643882	0.175124	0.791062	0.525249	1.19139
eqtl-a-ENSG00000151612	ZNF827	finn-b-I9_MI	Myocardial infarction	Weighted mode	3	-0.395377	0.113473	0.0734139	-0.617785	-0.172969	0.673426	0.539137	0.841163
eqtl-a-ENSG00000152213	ARL11	finn-b-I9_MI	Myocardial infarction	MR Egger	4	-0.156865	0.23057	0.566484	-0.608782	0.295051	0.854819	0.544013	1.34319
eqtl-a-ENSG00000152213	ARL11	finn-b-I9_MI	Myocardial infarction	Weighted median	4	-0.172258	0.0799836	0.031266	-0.329026	-0.0154904	0.841762	0.719624	0.984629
eqtl-a-ENSG00000152213	ARL11	finn-b-I9_MI	Myocardial infarction	Inverse variance weighted	4	-0.171164	0.0698195	0.0142254	-0.30801	-0.0343177	0.842683	0.734908	0.966265
eqtl-a-ENSG00000152213	ARL11	finn-b-I9_MI	Myocardial infarction	Simple mode	4	-0.15139	0.115627	0.281686	-0.378018	0.075239	0.859513	0.685218	1.07814
eqtl-a-ENSG00000152213	ARL11	finn-b-I9_MI	Myocardial infarction	Weighted mode	4	-0.175188	0.0862372	0.135153	-0.344213	-0.00616279	0.839299	0.708778	0.993856
eqtl-a-ENSG00000152229	PSTPIP2	finn-b-I9_MI	Myocardial infarction	MR Egger	5	0.0229676	0.141921	0.881722	-0.255197	0.301132	1.02323	0.774764	1.35139
eqtl-a-ENSG00000152229	PSTPIP2	finn-b-I9_MI	Myocardial infarction	Weighted median	5	0.123759	0.0588576	0.035494	0.00839764	0.239119	1.13174	1.00843	1.27013
eqtl-a-ENSG00000152229	PSTPIP2	finn-b-I9_MI	Myocardial infarction	Inverse variance weighted	5	0.176631	0.0771161	0.0219947	0.0254837	0.327779	1.19319	1.02581	1.38788
eqtl-a-ENSG00000152229	PSTPIP2	finn-b-I9_MI	Myocardial infarction	Simple mode	5	0.306231	0.141236	0.0960005	0.029409	0.583053	1.3583	1.02985	1.7915
eqtl-a-ENSG00000152229	PSTPIP2	finn-b-I9_MI	Myocardial infarction	Weighted mode	5	0.0656988	0.0607706	0.34048	-0.0534116	0.184809	1.06791	0.94799	1.20299
eqtl-a-ENSG00000152760	DYNLT5	finn-b-I9_MI	Myocardial infarction	MR Egger	3	-0.120898	0.130583	0.524505	-0.37684	0.135044	0.886125	0.686026	1.14459
eqtl-a-ENSG00000152760	DYNLT5	finn-b-I9_MI	Myocardial infarction	Weighted median	3	-0.079464	0.0410733	0.0530288	-0.159968	0.00103972	0.923611	0.852171	1.00104
eqtl-a-ENSG00000152760	DYNLT5	finn-b-I9_MI	Myocardial infarction	Inverse variance weighted	3	-0.080218	0.0406735	0.0485821	-0.159938	-0.000497868	0.922915	0.852197	0.999502
eqtl-a-ENSG00000152760	DYNLT5	finn-b-I9_MI	Myocardial infarction	Simple mode	3	-0.0593237	0.0678571	0.474177	-0.192324	0.0736763	0.942402	0.82504	1.07646
eqtl-a-ENSG00000152760	DYNLT5	finn-b-I9_MI	Myocardial infarction	Weighted mode	3	-0.0818463	0.0452003	0.211885	-0.170439	0.00674636	0.921414	0.843295	1.00677
eqtl-a-ENSG00000152778	IFIT5	finn-b-I9_MI	Myocardial infarction	MR Egger	4	-0.135011	0.0529256	0.125408	-0.238745	-0.031277	0.873706	0.787615	0.969207
eqtl-a-ENSG00000152778	IFIT5	finn-b-I9_MI	Myocardial infarction	Weighted median	4	-0.103974	0.0367641	0.00468217	-0.176031	-0.0319158	0.901249	0.838592	0.968588
eqtl-a-ENSG00000152778	IFIT5	finn-b-I9_MI	Myocardial infarction	Inverse variance weighted	4	-0.0944356	0.0359977	0.00870617	-0.164991	-0.0238802	0.909886	0.847901	0.976403
eqtl-a-ENSG00000152778	IFIT5	finn-b-I9_MI	Myocardial infarction	Simple mode	4	-0.0770061	0.0879399	0.445669	-0.249368	0.0953561	0.925884	0.779293	1.10005
eqtl-a-ENSG00000152778	IFIT5	finn-b-I9_MI	Myocardial infarction	Weighted mode	4	-0.105521	0.0373957	0.0666425	-0.178817	-0.0322254	0.899856	0.836259	0.968288
eqtl-a-ENSG00000153064	BANK1	finn-b-I9_MI	Myocardial infarction	MR Egger	8	-0.370881	0.651748	0.589968	-1.64831	0.906544	0.690126	0.192375	2.47575
eqtl-a-ENSG00000153064	BANK1	finn-b-I9_MI	Myocardial infarction	Weighted median	8	-0.191698	0.0862637	0.0262674	-0.360775	-0.0226214	0.825556	0.697136	0.977633
eqtl-a-ENSG00000153064	BANK1	finn-b-I9_MI	Myocardial infarction	Inverse variance weighted	8	-0.239425	0.104381	0.0218038	-0.444011	-0.0348389	0.78708	0.641458	0.965761
eqtl-a-ENSG00000153064	BANK1	finn-b-I9_MI	Myocardial infarction	Simple mode	8	-0.139206	0.117192	0.273631	-0.368903	0.0904906	0.870049	0.691492	1.09471
eqtl-a-ENSG00000153064	BANK1	finn-b-I9_MI	Myocardial infarction	Weighted mode	8	-0.199901	0.102004	0.090854	-0.399828	2.61e-05	0.818812	0.670435	1.00003
eqtl-a-ENSG00000153094	BCL2L11	finn-b-I9_MI	Myocardial infarction	MR Egger	4	-0.355419	0.269037	0.317365	-0.882731	0.171893	0.70088	0.413652	1.18755
eqtl-a-ENSG00000153094	BCL2L11	finn-b-I9_MI	Myocardial infarction	Weighted median	4	-0.20455	0.0988496	0.038518	-0.398295	-0.0108042	0.815014	0.671464	0.989254
eqtl-a-ENSG00000153094	BCL2L11	finn-b-I9_MI	Myocardial infarction	Inverse variance weighted	4	-0.195704	0.0981129	0.0460777	-0.388005	-0.00340267	0.822256	0.678409	0.996603
eqtl-a-ENSG00000153094	BCL2L11	finn-b-I9_MI	Myocardial infarction	Simple mode	4	-0.211986	0.164225	0.287241	-0.533868	0.109895	0.808976	0.586333	1.11616
eqtl-a-ENSG00000153094	BCL2L11	finn-b-I9_MI	Myocardial infarction	Weighted mode	4	-0.32122	0.111568	0.0635735	-0.539893	-0.102547	0.725264	0.58281	0.902536
eqtl-a-ENSG00000153162	BMP6	finn-b-I9_MI	Myocardial infarction	MR Egger	10	-0.183075	0.128428	0.19184	-0.434795	0.0686447	0.832706	0.647397	1.07106
eqtl-a-ENSG00000153162	BMP6	finn-b-I9_MI	Myocardial infarction	Weighted median	10	-0.113211	0.0538843	0.0356415	-0.218824	-0.00759737	0.892963	0.803463	0.992431
eqtl-a-ENSG00000153162	BMP6	finn-b-I9_MI	Myocardial infarction	Inverse variance weighted	10	-0.106546	0.0445244	0.016712	-0.193814	-0.0192784	0.898933	0.823811	0.980906
eqtl-a-ENSG00000153162	BMP6	finn-b-I9_MI	Myocardial infarction	Simple mode	10	-0.20711	0.089148	0.045247	-0.38184	-0.0323799	0.81293	0.682604	0.968139
eqtl-a-ENSG00000153162	BMP6	finn-b-I9_MI	Myocardial infarction	Weighted mode	10	-0.172586	0.0679609	0.0317376	-0.305789	-0.0393823	0.841486	0.736542	0.961383
eqtl-a-ENSG00000154813	DPH3	finn-b-I9_MI	Myocardial infarction	MR Egger	3	0.0463699	0.100516	0.724836	-0.150641	0.243381	1.04746	0.860156	1.27555
eqtl-a-ENSG00000154813	DPH3	finn-b-I9_MI	Myocardial infarction	Weighted median	3	0.093748	0.0495233	0.0583568	-0.00331767	0.190814	1.09828	0.996688	1.21023
eqtl-a-ENSG00000154813	DPH3	finn-b-I9_MI	Myocardial infarction	Inverse variance weighted	3	0.100273	0.0498917	0.0444514	0.00248504	0.198061	1.10547	1.00249	1.21904
eqtl-a-ENSG00000154813	DPH3	finn-b-I9_MI	Myocardial infarction	Simple mode	3	0.114078	0.106326	0.395593	-0.0943213	0.322478	1.12084	0.90999	1.38054
eqtl-a-ENSG00000154813	DPH3	finn-b-I9_MI	Myocardial infarction	Weighted mode	3	0.090571	0.0529272	0.229167	-0.0131663	0.194308	1.0948	0.98692	1.21447
eqtl-a-ENSG00000155542	SETD9	finn-b-I9_MI	Myocardial infarction	MR Egger	3	-0.245961	0.493327	0.705558	-1.21288	0.720959	0.781952	0.297339	2.0564
eqtl-a-ENSG00000155542	SETD9	finn-b-I9_MI	Myocardial infarction	Weighted median	3	-0.117462	0.0413948	0.00454553	-0.198596	-0.0363278	0.889175	0.819881	0.964324
eqtl-a-ENSG00000155542	SETD9	finn-b-I9_MI	Myocardial infarction	Inverse variance weighted	3	-0.11487	0.0407079	0.0047753	-0.194658	-0.0350826	0.891482	0.823116	0.965526
eqtl-a-ENSG00000155542	SETD9	finn-b-I9_MI	Myocardial infarction	Simple mode	3	-0.163797	0.0880394	0.203887	-0.336354	0.00876028	0.848914	0.71437	1.0088
eqtl-a-ENSG00000155542	SETD9	finn-b-I9_MI	Myocardial infarction	Weighted mode	3	-0.12108	0.0438332	0.109875	-0.206993	-0.0351672	0.885963	0.813025	0.965444
eqtl-a-ENSG00000157800	SLC37A3	finn-b-I9_MI	Myocardial infarction	MR Egger	5	-0.12105	0.0588713	0.131979	-0.236438	-0.00566228	0.88599	0.789435	0.994354
eqtl-a-ENSG00000157800	SLC37A3	finn-b-I9_MI	Myocardial infarction	Weighted median	5	-0.103269	0.0347398	0.00295234	-0.171359	-0.0351795	0.901884	0.842519	0.965432
eqtl-a-ENSG00000157800	SLC37A3	finn-b-I9_MI	Myocardial infarction	Inverse variance weighted	5	-0.0921745	0.0341773	0.00699783	-0.159162	-0.0251869	0.911946	0.852858	0.975128
eqtl-a-ENSG00000157800	SLC37A3	finn-b-I9_MI	Myocardial infarction	Simple mode	5	-0.112905	0.0780062	0.221347	-0.265797	0.0399875	0.893236	0.766595	1.0408
eqtl-a-ENSG00000157800	SLC37A3	finn-b-I9_MI	Myocardial infarction	Weighted mode	5	-0.102975	0.0393552	0.059012	-0.180112	-0.0258391	0.902149	0.835177	0.974492
eqtl-a-ENSG00000157895	C12orf43	finn-b-I9_MI	Myocardial infarction	MR Egger	4	0.0588889	0.0955834	0.600607	-0.128455	0.246232	1.06066	0.879453	1.2792
eqtl-a-ENSG00000157895	C12orf43	finn-b-I9_MI	Myocardial infarction	Weighted median	4	0.0918102	0.0522037	0.0786301	-0.0105091	0.19413	1.09616	0.989546	1.21425
eqtl-a-ENSG00000157895	C12orf43	finn-b-I9_MI	Myocardial infarction	Inverse variance weighted	4	0.106575	0.0446933	0.0170986	0.0189759	0.194174	1.11246	1.01916	1.21431
eqtl-a-ENSG00000157895	C12orf43	finn-b-I9_MI	Myocardial infarction	Simple mode	4	0.0837325	0.0814464	0.379558	-0.0759024	0.243367	1.08734	0.926907	1.27554
eqtl-a-ENSG00000157895	C12orf43	finn-b-I9_MI	Myocardial infarction	Weighted mode	4	0.0690446	0.0574977	0.315986	-0.0436508	0.18174	1.07148	0.957288	1.1993
eqtl-a-ENSG00000159322	ADPGK	finn-b-I9_MI	Myocardial infarction	MR Egger	3	-0.0779917	0.0657304	0.445819	-0.206823	0.0508398	0.924972	0.813163	1.05215
eqtl-a-ENSG00000159322	ADPGK	finn-b-I9_MI	Myocardial infarction	Weighted median	3	-0.0980735	0.0431753	0.0231155	-0.182697	-0.01345	0.906582	0.833021	0.98664
eqtl-a-ENSG00000159322	ADPGK	finn-b-I9_MI	Myocardial infarction	Inverse variance weighted	3	-0.095161	0.0421711	0.0240364	-0.177816	-0.0125057	0.909227	0.837096	0.987572
eqtl-a-ENSG00000159322	ADPGK	finn-b-I9_MI	Myocardial infarction	Simple mode	3	-0.148181	0.0866345	0.229317	-0.317985	0.0216226	0.862275	0.727614	1.02186
eqtl-a-ENSG00000159322	ADPGK	finn-b-I9_MI	Myocardial infarction	Weighted mode	3	-0.100347	0.0463467	0.162774	-0.191186	-0.00950712	0.904524	0.825979	0.990538
eqtl-a-ENSG00000160410	SHKBP1	finn-b-I9_MI	Myocardial infarction	MR Egger	10	-0.0492446	0.0392437	0.244953	-0.126162	0.027673	0.951948	0.881472	1.02806
eqtl-a-ENSG00000160410	SHKBP1	finn-b-I9_MI	Myocardial infarction	Weighted median	10	-0.0452741	0.0268825	0.0921528	-0.0979637	0.00741555	0.955736	0.906682	1.00744
eqtl-a-ENSG00000160410	SHKBP1	finn-b-I9_MI	Myocardial infarction	Inverse variance weighted	10	-0.0497219	0.0229632	0.0303654	-0.0947297	-0.00471413	0.951494	0.909619	0.995297
eqtl-a-ENSG00000160410	SHKBP1	finn-b-I9_MI	Myocardial infarction	Simple mode	10	-0.077326	0.0468317	0.133104	-0.169116	0.0144642	0.925588	0.844411	1.01457
eqtl-a-ENSG00000160410	SHKBP1	finn-b-I9_MI	Myocardial infarction	Weighted mode	10	-0.0487681	0.02418	0.0744969	-0.0961609	-0.00137523	0.952402	0.908318	0.998626
eqtl-a-ENSG00000160613	PCSK7	finn-b-I9_MI	Myocardial infarction	MR Egger	4	0.00437597	0.239732	0.987094	-0.465499	0.474251	1.00439	0.627822	1.60681
eqtl-a-ENSG00000160613	PCSK7	finn-b-I9_MI	Myocardial infarction	Weighted median	4	0.0919352	0.0389222	0.0181755	0.0156476	0.168223	1.09629	1.01577	1.1832
eqtl-a-ENSG00000160613	PCSK7	finn-b-I9_MI	Myocardial infarction	Inverse variance weighted	4	0.0959765	0.0389215	0.013667	0.0196904	0.172263	1.10073	1.01989	1.18799
eqtl-a-ENSG00000160613	PCSK7	finn-b-I9_MI	Myocardial infarction	Simple mode	4	0.086273	0.0648256	0.275346	-0.0407851	0.213331	1.0901	0.960035	1.23779
eqtl-a-ENSG00000160613	PCSK7	finn-b-I9_MI	Myocardial infarction	Weighted mode	4	0.0928251	0.0456124	0.134682	0.00342482	0.182225	1.09727	1.00343	1.19988
eqtl-a-ENSG00000160991	ORAI2	finn-b-I9_MI	Myocardial infarction	MR Egger	3	0.0253284	0.0376548	0.623036	-0.0484749	0.0991318	1.02565	0.952681	1.10421
eqtl-a-ENSG00000160991	ORAI2	finn-b-I9_MI	Myocardial infarction	Weighted median	3	0.0606802	0.0257641	0.0185115	0.0101826	0.111178	1.06256	1.01023	1.11759
eqtl-a-ENSG00000160991	ORAI2	finn-b-I9_MI	Myocardial infarction	Inverse variance weighted	3	0.0656638	0.0265263	0.0133079	0.0136723	0.117655	1.06787	1.01377	1.12486
eqtl-a-ENSG00000160991	ORAI2	finn-b-I9_MI	Myocardial infarction	Simple mode	3	0.0652961	0.033419	0.189929	-0.000205032	0.130797	1.06748	0.999795	1.13974
eqtl-a-ENSG00000160991	ORAI2	finn-b-I9_MI	Myocardial infarction	Weighted mode	3	0.0575568	0.027812	0.174366	0.00304534	0.112068	1.05925	1.00305	1.11859
eqtl-a-ENSG00000162378	ZYG11B	finn-b-I9_MI	Myocardial infarction	MR Egger	10	0.124391	0.0825517	0.17028	-0.0374103	0.286192	1.13246	0.963281	1.33135
eqtl-a-ENSG00000162378	ZYG11B	finn-b-I9_MI	Myocardial infarction	Weighted median	10	0.106771	0.0381783	0.0051636	0.0319418	0.181601	1.11268	1.03246	1.19914
eqtl-a-ENSG00000162378	ZYG11B	finn-b-I9_MI	Myocardial infarction	Inverse variance weighted	10	0.0876559	0.0321698	0.00643424	0.0246031	0.150709	1.09161	1.02491	1.16266
eqtl-a-ENSG00000162378	ZYG11B	finn-b-I9_MI	Myocardial infarction	Simple mode	10	0.0954656	0.0695145	0.202893	-0.0407829	0.231714	1.10017	0.960038	1.26076
eqtl-a-ENSG00000162378	ZYG11B	finn-b-I9_MI	Myocardial infarction	Weighted mode	10	0.106937	0.0385696	0.0216626	0.0313402	0.182533	1.11286	1.03184	1.20025
eqtl-a-ENSG00000163161	ERCC3	finn-b-I9_MI	Myocardial infarction	MR Egger	3	-0.1409	0.124798	0.461465	-0.385504	0.103703	0.868576	0.680108	1.10927
eqtl-a-ENSG00000163161	ERCC3	finn-b-I9_MI	Myocardial infarction	Weighted median	3	-0.0777984	0.0403603	0.0539051	-0.156905	0.00130776	0.925151	0.854786	1.00131
eqtl-a-ENSG00000163161	ERCC3	finn-b-I9_MI	Myocardial infarction	Inverse variance weighted	3	-0.0803317	0.0382689	0.0358045	-0.155339	-0.00532476	0.92281	0.856125	0.994689
eqtl-a-ENSG00000163161	ERCC3	finn-b-I9_MI	Myocardial infarction	Simple mode	3	-0.0731714	0.0535199	0.304949	-0.17807	0.0317276	0.929442	0.836884	1.03224
eqtl-a-ENSG00000163161	ERCC3	finn-b-I9_MI	Myocardial infarction	Weighted mode	3	-0.0775167	0.0441033	0.22089	-0.163959	0.00892579	0.925412	0.848777	1.00897
eqtl-a-ENSG00000163162	RNF149	finn-b-I9_MI	Myocardial infarction	MR Egger	4	0.00632728	0.204793	0.978159	-0.395068	0.407722	1.00635	0.673634	1.50339
eqtl-a-ENSG00000163162	RNF149	finn-b-I9_MI	Myocardial infarction	Weighted median	4	0.165099	0.0790848	0.0368324	0.0100925	0.320105	1.17951	1.01014	1.37727
eqtl-a-ENSG00000163162	RNF149	finn-b-I9_MI	Myocardial infarction	Inverse variance weighted	4	0.167647	0.0723033	0.0204136	0.0259321	0.309361	1.18252	1.02627	1.36255
eqtl-a-ENSG00000163162	RNF149	finn-b-I9_MI	Myocardial infarction	Simple mode	4	0.195732	0.110006	0.173243	-0.0198805	0.411344	1.2162	0.980316	1.50884
eqtl-a-ENSG00000163162	RNF149	finn-b-I9_MI	Myocardial infarction	Weighted mode	4	0.160554	0.0950214	0.189674	-0.0256877	0.346796	1.17416	0.974639	1.41453
eqtl-a-ENSG00000163297	ANTXR2	finn-b-I9_MI	Myocardial infarction	MR Egger	5	0.0616753	0.0902191	0.543284	-0.115154	0.238505	1.06362	0.891229	1.26935
eqtl-a-ENSG00000163297	ANTXR2	finn-b-I9_MI	Myocardial infarction	Weighted median	5	0.0871313	0.0427804	0.0416793	0.0032816	0.170981	1.09104	1.00329	1.18647
eqtl-a-ENSG00000163297	ANTXR2	finn-b-I9_MI	Myocardial infarction	Inverse variance weighted	5	0.0987488	0.0410543	0.0161583	0.0182823	0.179215	1.10379	1.01845	1.19628
eqtl-a-ENSG00000163297	ANTXR2	finn-b-I9_MI	Myocardial infarction	Simple mode	5	0.0902983	0.0866963	0.356432	-0.0796264	0.260223	1.0945	0.923461	1.29722
eqtl-a-ENSG00000163297	ANTXR2	finn-b-I9_MI	Myocardial infarction	Weighted mode	5	0.0866256	0.0452186	0.127902	-0.00200286	0.175254	1.09049	0.997999	1.19155
eqtl-a-ENSG00000163568	AIM2	finn-b-I9_MI	Myocardial infarction	MR Egger	9	0.067401	0.113944	0.572766	-0.155929	0.290731	1.06972	0.85562	1.3374
eqtl-a-ENSG00000163568	AIM2	finn-b-I9_MI	Myocardial infarction	Weighted median	9	0.120703	0.0512832	0.0185898	0.0201879	0.221218	1.12829	1.02039	1.2476
eqtl-a-ENSG00000163568	AIM2	finn-b-I9_MI	Myocardial infarction	Inverse variance weighted	9	0.169181	0.0805603	0.0357239	0.011283	0.327079	1.18433	1.01135	1.38691
eqtl-a-ENSG00000163568	AIM2	finn-b-I9_MI	Myocardial infarction	Simple mode	9	0.133863	0.0831694	0.146167	-0.0291486	0.296875	1.14324	0.971272	1.34565
eqtl-a-ENSG00000163568	AIM2	finn-b-I9_MI	Myocardial infarction	Weighted mode	9	0.119954	0.0486464	0.0389623	0.0246074	0.215301	1.12745	1.02491	1.24024
eqtl-a-ENSG00000163743	RCHY1	finn-b-I9_MI	Myocardial infarction	MR Egger	5	-0.0716998	0.0565653	0.294402	-0.182568	0.0391681	0.93081	0.833128	1.03995
eqtl-a-ENSG00000163743	RCHY1	finn-b-I9_MI	Myocardial infarction	Weighted median	5	-0.075007	0.0411091	0.0680638	-0.155581	0.00556682	0.927737	0.855918	1.00558
eqtl-a-ENSG00000163743	RCHY1	finn-b-I9_MI	Myocardial infarction	Inverse variance weighted	5	-0.0799494	0.0375051	0.0330319	-0.153459	-0.00643944	0.923163	0.857736	0.993581
eqtl-a-ENSG00000163743	RCHY1	finn-b-I9_MI	Myocardial infarction	Simple mode	5	-0.110585	0.0614334	0.146226	-0.230994	0.00982485	0.895311	0.793744	1.00987
eqtl-a-ENSG00000163743	RCHY1	finn-b-I9_MI	Myocardial infarction	Weighted mode	5	-0.065965	0.0415748	0.187778	-0.147452	0.0155216	0.936164	0.862904	1.01564
eqtl-a-ENSG00000163823	CCR1	finn-b-I9_MI	Myocardial infarction	MR Egger	8	0.0332517	0.0566938	0.578912	-0.0778681	0.144372	1.03381	0.925086	1.15531
eqtl-a-ENSG00000163823	CCR1	finn-b-I9_MI	Myocardial infarction	Weighted median	8	0.0553201	0.0356313	0.120526	-0.0145174	0.125158	1.05688	0.985588	1.13333
eqtl-a-ENSG00000163823	CCR1	finn-b-I9_MI	Myocardial infarction	Inverse variance weighted	8	0.0639067	0.0299854	0.0330675	0.00513539	0.122678	1.06599	1.00515	1.13052
eqtl-a-ENSG00000163823	CCR1	finn-b-I9_MI	Myocardial infarction	Simple mode	8	0.0616996	0.0582712	0.324838	-0.052512	0.175911	1.06364	0.948843	1.19233
eqtl-a-ENSG00000163823	CCR1	finn-b-I9_MI	Myocardial infarction	Weighted mode	8	0.057518	0.0399607	0.193224	-0.0208049	0.135841	1.0592	0.97941	1.1455
eqtl-a-ENSG00000163902	RPN1	finn-b-I9_MI	Myocardial infarction	MR Egger	3	0.182943	0.11152	0.34851	-0.035635	0.401522	1.20075	0.964992	1.4941
eqtl-a-ENSG00000163902	RPN1	finn-b-I9_MI	Myocardial infarction	Weighted median	3	0.110438	0.0445271	0.0131294	0.0231648	0.197711	1.11677	1.02344	1.21861
eqtl-a-ENSG00000163902	RPN1	finn-b-I9_MI	Myocardial infarction	Inverse variance weighted	3	0.114168	0.0530895	0.0315169	0.0101127	0.218223	1.12094	1.01016	1.24387
eqtl-a-ENSG00000163902	RPN1	finn-b-I9_MI	Myocardial infarction	Simple mode	3	0.0534061	0.0803952	0.574841	-0.104168	0.210981	1.05486	0.901074	1.23489
eqtl-a-ENSG00000163902	RPN1	finn-b-I9_MI	Myocardial infarction	Weighted mode	3	0.0873561	0.0545666	0.250545	-0.0195945	0.194307	1.09129	0.980596	1.21447
eqtl-a-ENSG00000163935	SFMBT1	finn-b-I9_MI	Myocardial infarction	MR Egger	3	-0.176741	0.177751	0.501814	-0.525134	0.171651	0.837997	0.591476	1.18726
eqtl-a-ENSG00000163935	SFMBT1	finn-b-I9_MI	Myocardial infarction	Weighted median	3	-0.1863	0.0893436	0.0370506	-0.361413	-0.0111863	0.830025	0.696691	0.988876
eqtl-a-ENSG00000163935	SFMBT1	finn-b-I9_MI	Myocardial infarction	Inverse variance weighted	3	-0.207064	0.0824003	0.011974	-0.368569	-0.0455598	0.812967	0.691724	0.955462
eqtl-a-ENSG00000163935	SFMBT1	finn-b-I9_MI	Myocardial infarction	Simple mode	3	-0.191809	0.120003	0.251067	-0.427016	0.043397	0.825464	0.652453	1.04435
eqtl-a-ENSG00000163935	SFMBT1	finn-b-I9_MI	Myocardial infarction	Weighted mode	3	-0.179788	0.10424	0.226716	-0.384099	0.0245236	0.835448	0.681064	1.02483
eqtl-a-ENSG00000164850	GPER1	finn-b-I9_MI	Myocardial infarction	MR Egger	5	0.00898508	0.0792927	0.916938	-0.146429	0.164399	1.00903	0.863787	1.17868
eqtl-a-ENSG00000164850	GPER1	finn-b-I9_MI	Myocardial infarction	Weighted median	5	0.105757	0.0472784	0.0252935	0.013091	0.198422	1.11155	1.01318	1.21948
eqtl-a-ENSG00000164850	GPER1	finn-b-I9_MI	Myocardial infarction	Inverse variance weighted	5	0.10414	0.0433765	0.0163571	0.0191224	0.189158	1.10976	1.01931	1.20823
eqtl-a-ENSG00000164850	GPER1	finn-b-I9_MI	Myocardial infarction	Simple mode	5	0.210298	0.117046	0.146799	-0.0191124	0.439709	1.23405	0.981069	1.55226
eqtl-a-ENSG00000164850	GPER1	finn-b-I9_MI	Myocardial infarction	Weighted mode	5	0.0601057	0.0482975	0.281258	-0.0345575	0.154769	1.06195	0.966033	1.16739
eqtl-a-ENSG00000165487	MICU2	finn-b-I9_MI	Myocardial infarction	MR Egger	4	0.149721	0.0751796	0.184663	0.00236932	0.297073	1.16151	1.00237	1.34591
eqtl-a-ENSG00000165487	MICU2	finn-b-I9_MI	Myocardial infarction	Weighted median	4	0.119101	0.0436604	0.00637418	0.0335262	0.204675	1.12648	1.03409	1.22713
eqtl-a-ENSG00000165487	MICU2	finn-b-I9_MI	Myocardial infarction	Inverse variance weighted	4	0.113369	0.0408605	0.00552783	0.0332828	0.193456	1.12005	1.03384	1.21344
eqtl-a-ENSG00000165487	MICU2	finn-b-I9_MI	Myocardial infarction	Simple mode	4	0.124705	0.0814427	0.223228	-0.0349229	0.284333	1.13281	0.96568	1.32887
eqtl-a-ENSG00000165487	MICU2	finn-b-I9_MI	Myocardial infarction	Weighted mode	4	0.119443	0.0428992	0.068746	0.0353603	0.203525	1.12687	1.03599	1.22572
eqtl-a-ENSG00000165730	STOX1	finn-b-I9_MI	Myocardial infarction	MR Egger	8	-0.0334392	0.0479002	0.511248	-0.127323	0.0604452	0.967114	0.880449	1.06231
eqtl-a-ENSG00000165730	STOX1	finn-b-I9_MI	Myocardial infarction	Weighted median	8	-0.051382	0.024409	0.0352875	-0.0992236	-0.00354037	0.949916	0.90554	0.996466
eqtl-a-ENSG00000165730	STOX1	finn-b-I9_MI	Myocardial infarction	Inverse variance weighted	8	-0.055379	0.0208475	0.00789836	-0.0962401	-0.0145179	0.946127	0.908246	0.985587
eqtl-a-ENSG00000165730	STOX1	finn-b-I9_MI	Myocardial infarction	Simple mode	8	-0.104712	0.0535261	0.0913196	-0.209623	0.000199424	0.900584	0.81089	1.0002
eqtl-a-ENSG00000165730	STOX1	finn-b-I9_MI	Myocardial infarction	Weighted mode	8	-0.0282151	0.022909	0.25786	-0.0731168	0.0166866	0.972179	0.929492	1.01683
eqtl-a-ENSG00000166165	CKB	finn-b-I9_MI	Myocardial infarction	MR Egger	9	0.0211711	0.0896825	0.820139	-0.154607	0.196949	1.0214	0.856752	1.21768
eqtl-a-ENSG00000166165	CKB	finn-b-I9_MI	Myocardial infarction	Weighted median	9	0.113474	0.0486064	0.0195672	0.0182053	0.208742	1.12016	1.01837	1.23213
eqtl-a-ENSG00000166165	CKB	finn-b-I9_MI	Myocardial infarction	Inverse variance weighted	9	0.087562	0.0446296	0.0497661	8.79e-05	0.175036	1.09151	1.00009	1.19129
eqtl-a-ENSG00000166165	CKB	finn-b-I9_MI	Myocardial infarction	Simple mode	9	0.116558	0.0912867	0.237474	-0.0623642	0.29548	1.12362	0.939541	1.34377
eqtl-a-ENSG00000166165	CKB	finn-b-I9_MI	Myocardial infarction	Weighted mode	9	0.105941	0.0538903	0.0848849	0.000316	0.211566	1.11176	1.00032	1.23561
eqtl-a-ENSG00000166224	SGPL1	finn-b-I9_MI	Myocardial infarction	MR Egger	3	-0.0867321	0.0710533	0.436947	-0.225997	0.0525323	0.916923	0.797721	1.05394
eqtl-a-ENSG00000166224	SGPL1	finn-b-I9_MI	Myocardial infarction	Weighted median	3	-0.0953456	0.0403199	0.0180432	-0.174373	-0.0163187	0.909059	0.839984	0.983814
eqtl-a-ENSG00000166224	SGPL1	finn-b-I9_MI	Myocardial infarction	Inverse variance weighted	3	-0.0938225	0.0410639	0.0223252	-0.174308	-0.0133371	0.910444	0.840038	0.986751
eqtl-a-ENSG00000166224	SGPL1	finn-b-I9_MI	Myocardial infarction	Simple mode	3	-0.121417	0.0614643	0.186891	-0.241887	-0.000947313	0.885664	0.785145	0.999053
eqtl-a-ENSG00000166224	SGPL1	finn-b-I9_MI	Myocardial infarction	Weighted mode	3	-0.0921876	0.0414491	0.156144	-0.173428	-0.0109473	0.911934	0.840778	0.989112
eqtl-a-ENSG00000166401	SERPINB8	finn-b-I9_MI	Myocardial infarction	MR Egger	4	0.00814541	0.041733	0.863283	-0.0736512	0.089942	1.00818	0.928996	1.09411
eqtl-a-ENSG00000166401	SERPINB8	finn-b-I9_MI	Myocardial infarction	Weighted median	4	0.0482367	0.0228782	0.034995	0.00339549	0.093078	1.04942	1.0034	1.09755
eqtl-a-ENSG00000166401	SERPINB8	finn-b-I9_MI	Myocardial infarction	Inverse variance weighted	4	0.0522129	0.0218744	0.0169889	0.00933919	0.0950867	1.0536	1.00938	1.09975
eqtl-a-ENSG00000166401	SERPINB8	finn-b-I9_MI	Myocardial infarction	Simple mode	4	0.0530285	0.0305492	0.180995	-0.00684786	0.112905	1.05446	0.993176	1.11953
eqtl-a-ENSG00000166401	SERPINB8	finn-b-I9_MI	Myocardial infarction	Weighted mode	4	0.0445526	0.0252648	0.176027	-0.00496636	0.0940716	1.04556	0.995046	1.09864
eqtl-a-ENSG00000167173	C15orf39	finn-b-I9_MI	Myocardial infarction	MR Egger	4	-0.016837	0.263589	0.954879	-0.533472	0.499798	0.983304	0.586565	1.64839
eqtl-a-ENSG00000167173	C15orf39	finn-b-I9_MI	Myocardial infarction	Weighted median	4	-0.223685	0.124605	0.0726298	-0.467911	0.0205411	0.799567	0.62631	1.02075
eqtl-a-ENSG00000167173	C15orf39	finn-b-I9_MI	Myocardial infarction	Inverse variance weighted	4	-0.215194	0.105816	0.0419847	-0.422593	-0.00779567	0.806385	0.655346	0.992235
eqtl-a-ENSG00000167173	C15orf39	finn-b-I9_MI	Myocardial infarction	Simple mode	4	-0.242653	0.164539	0.236734	-0.565149	0.0798434	0.784544	0.568276	1.08312
eqtl-a-ENSG00000167173	C15orf39	finn-b-I9_MI	Myocardial infarction	Weighted mode	4	-0.231877	0.143443	0.204405	-0.513025	0.0492712	0.793044	0.598682	1.05051
eqtl-a-ENSG00000167703	SLC43A2	finn-b-I9_MI	Myocardial infarction	MR Egger	4	-0.196485	0.386715	0.661887	-0.954446	0.561476	0.821614	0.385026	1.75326
eqtl-a-ENSG00000167703	SLC43A2	finn-b-I9_MI	Myocardial infarction	Weighted median	4	-0.22211	0.102465	0.0301851	-0.422942	-0.0212773	0.800828	0.655117	0.978947
eqtl-a-ENSG00000167703	SLC43A2	finn-b-I9_MI	Myocardial infarction	Inverse variance weighted	4	-0.186597	0.090058	0.038269	-0.36311	-0.010083	0.829778	0.69551	0.989968
eqtl-a-ENSG00000167703	SLC43A2	finn-b-I9_MI	Myocardial infarction	Simple mode	4	-0.20652	0.143972	0.246922	-0.488704	0.0756651	0.81341	0.613421	1.0786
eqtl-a-ENSG00000167703	SLC43A2	finn-b-I9_MI	Myocardial infarction	Weighted mode	4	-0.235227	0.117024	0.137974	-0.464595	-0.00585927	0.790391	0.62839	0.994158
eqtl-a-ENSG00000168036	CTNNB1	finn-b-I9_MI	Myocardial infarction	MR Egger	3	-0.0656037	0.132286	0.706913	-0.324885	0.193678	0.936502	0.72261	1.21371
eqtl-a-ENSG00000168036	CTNNB1	finn-b-I9_MI	Myocardial infarction	Weighted median	3	-0.0951852	0.0427758	0.0260669	-0.179026	-0.0113447	0.909205	0.836084	0.988719
eqtl-a-ENSG00000168036	CTNNB1	finn-b-I9_MI	Myocardial infarction	Inverse variance weighted	3	-0.0972736	0.0408616	0.0172862	-0.177362	-0.0171849	0.907308	0.837476	0.982962
eqtl-a-ENSG00000168036	CTNNB1	finn-b-I9_MI	Myocardial infarction	Simple mode	3	-0.0862847	0.0668985	0.326145	-0.217406	0.0448363	0.917333	0.804603	1.04586
eqtl-a-ENSG00000168036	CTNNB1	finn-b-I9_MI	Myocardial infarction	Weighted mode	3	-0.0950669	0.0451956	0.170124	-0.18365	-0.00648366	0.909312	0.832227	0.993537
eqtl-a-ENSG00000168229	PTGDR	finn-b-I9_MI	Myocardial infarction	MR Egger	6	0.109319	0.0664947	0.175515	-0.0210102	0.239649	1.11552	0.979209	1.2708
eqtl-a-ENSG00000168229	PTGDR	finn-b-I9_MI	Myocardial infarction	Weighted median	6	0.0934798	0.033923	0.00585756	0.0269908	0.159969	1.09799	1.02736	1.17347
eqtl-a-ENSG00000168229	PTGDR	finn-b-I9_MI	Myocardial infarction	Inverse variance weighted	6	0.0945318	0.0399657	0.0180145	0.0161989	0.172865	1.09914	1.01633	1.18871
eqtl-a-ENSG00000168229	PTGDR	finn-b-I9_MI	Myocardial infarction	Simple mode	6	0.165359	0.0645303	0.0504925	0.0388801	0.291839	1.17982	1.03965	1.33889
eqtl-a-ENSG00000168229	PTGDR	finn-b-I9_MI	Myocardial infarction	Weighted mode	6	0.0985565	0.032909	0.0302789	0.0340549	0.163058	1.10358	1.03464	1.17711
eqtl-a-ENSG00000168883	USP39	finn-b-I9_MI	Myocardial infarction	MR Egger	7	0.195921	0.074503	0.04655	0.0498948	0.341947	1.21643	1.05116	1.40769
eqtl-a-ENSG00000168883	USP39	finn-b-I9_MI	Myocardial infarction	Weighted median	7	0.123272	0.047383	0.00927859	0.0304017	0.216143	1.13119	1.03087	1.24128
eqtl-a-ENSG00000168883	USP39	finn-b-I9_MI	Myocardial infarction	Inverse variance weighted	7	0.104307	0.0433658	0.0161601	0.0193099	0.189304	1.10994	1.0195	1.20841
eqtl-a-ENSG00000168883	USP39	finn-b-I9_MI	Myocardial infarction	Simple mode	7	0.101927	0.0731772	0.213076	-0.0415002	0.245354	1.1073	0.959349	1.27807
eqtl-a-ENSG00000168883	USP39	finn-b-I9_MI	Myocardial infarction	Weighted mode	7	0.117515	0.0473823	0.0477959	0.0246457	0.210384	1.1247	1.02495	1.23415
eqtl-a-ENSG00000168890	TMEM150A	finn-b-I9_MI	Myocardial infarction	MR Egger	4	-0.336387	0.20563	0.243498	-0.739421	0.0666479	0.714347	0.47739	1.06892
eqtl-a-ENSG00000168890	TMEM150A	finn-b-I9_MI	Myocardial infarction	Weighted median	4	-0.254378	0.0812085	0.00173379	-0.413547	-0.0952095	0.775399	0.661301	0.909182
eqtl-a-ENSG00000168890	TMEM150A	finn-b-I9_MI	Myocardial infarction	Inverse variance weighted	4	-0.261445	0.0734587	0.00037216	-0.405424	-0.117466	0.769938	0.666694	0.889171
eqtl-a-ENSG00000168890	TMEM150A	finn-b-I9_MI	Myocardial infarction	Simple mode	4	-0.214239	0.117113	0.164779	-0.443781	0.0153025	0.807155	0.641606	1.01542
eqtl-a-ENSG00000168890	TMEM150A	finn-b-I9_MI	Myocardial infarction	Weighted mode	4	-0.307265	0.0981637	0.0520605	-0.499666	-0.114864	0.735456	0.606733	0.891488
eqtl-a-ENSG00000168906	MAT2A	finn-b-I9_MI	Myocardial infarction	MR Egger	3	0.260133	0.139367	0.313114	-0.0130261	0.533293	1.2971	0.987058	1.70454
eqtl-a-ENSG00000168906	MAT2A	finn-b-I9_MI	Myocardial infarction	Weighted median	3	0.221296	0.0754752	0.00336752	0.0733643	0.369227	1.24769	1.07612	1.44662
eqtl-a-ENSG00000168906	MAT2A	finn-b-I9_MI	Myocardial infarction	Inverse variance weighted	3	0.220004	0.0724374	0.00238816	0.0780269	0.361981	1.24608	1.08115	1.43617
eqtl-a-ENSG00000168906	MAT2A	finn-b-I9_MI	Myocardial infarction	Simple mode	3	0.182627	0.110083	0.238984	-0.0331364	0.398391	1.20037	0.967407	1.48943
eqtl-a-ENSG00000168906	MAT2A	finn-b-I9_MI	Myocardial infarction	Weighted mode	3	0.231386	0.0875634	0.118325	0.0597615	0.40301	1.26035	1.06158	1.49632
eqtl-a-ENSG00000169371	SNUPN	finn-b-I9_MI	Myocardial infarction	MR Egger	3	-0.231074	0.0936754	0.245191	-0.414678	-0.0474708	0.79368	0.660553	0.953638
eqtl-a-ENSG00000169371	SNUPN	finn-b-I9_MI	Myocardial infarction	Weighted median	3	-0.131676	0.0462818	0.00443987	-0.222388	-0.0409636	0.876625	0.800604	0.959864
eqtl-a-ENSG00000169371	SNUPN	finn-b-I9_MI	Myocardial infarction	Inverse variance weighted	3	-0.119851	0.0561879	0.032922	-0.229979	-0.00972237	0.887053	0.79455	0.990325
eqtl-a-ENSG00000169371	SNUPN	finn-b-I9_MI	Myocardial infarction	Simple mode	3	-0.169345	0.083708	0.180403	-0.333413	-0.00527735	0.844218	0.716474	0.994737
eqtl-a-ENSG00000169371	SNUPN	finn-b-I9_MI	Myocardial infarction	Weighted mode	3	-0.14279	0.051229	0.108221	-0.243199	-0.0423813	0.866936	0.784115	0.958504
eqtl-a-ENSG00000169504	CLIC4	finn-b-I9_MI	Myocardial infarction	MR Egger	3	0.261554	0.0828749	0.195345	0.0991195	0.423989	1.29895	1.1042	1.52804
eqtl-a-ENSG00000169504	CLIC4	finn-b-I9_MI	Myocardial infarction	Weighted median	3	0.158116	0.0387122	4.42e-05	0.0822403	0.233992	1.1713	1.08572	1.26363
eqtl-a-ENSG00000169504	CLIC4	finn-b-I9_MI	Myocardial infarction	Inverse variance weighted	3	0.140997	0.069079	0.0412415	0.00560187	0.276392	1.15142	1.00562	1.31836
eqtl-a-ENSG00000169504	CLIC4	finn-b-I9_MI	Myocardial infarction	Simple mode	3	0.13017	0.0840689	0.26163	-0.0346054	0.294945	1.13902	0.965986	1.34305
eqtl-a-ENSG00000169504	CLIC4	finn-b-I9_MI	Myocardial infarction	Weighted mode	3	0.163539	0.0419842	0.0600331	0.0812498	0.245828	1.17767	1.08464	1.27868
eqtl-a-ENSG00000169877	AHSP	finn-b-I9_MI	Myocardial infarction	MR Egger	12	0.0770539	0.0970957	0.445858	-0.113254	0.267362	1.0801	0.892924	1.30651
eqtl-a-ENSG00000169877	AHSP	finn-b-I9_MI	Myocardial infarction	Weighted median	12	0.0523006	0.0522078	0.316451	-0.0500267	0.154628	1.05369	0.951204	1.16722
eqtl-a-ENSG00000169877	AHSP	finn-b-I9_MI	Myocardial infarction	Inverse variance weighted	12	0.113981	0.0426397	0.00751494	0.0304072	0.197555	1.12073	1.03087	1.21842
eqtl-a-ENSG00000169877	AHSP	finn-b-I9_MI	Myocardial infarction	Simple mode	12	0.0525104	0.0844587	0.54679	-0.113029	0.218049	1.05391	0.893125	1.24365
eqtl-a-ENSG00000169877	AHSP	finn-b-I9_MI	Myocardial infarction	Weighted mode	12	0.0370711	0.0504163	0.477542	-0.0617448	0.135887	1.03777	0.940123	1.14555
eqtl-a-ENSG00000170027	YWHAG	finn-b-I9_MI	Myocardial infarction	MR Egger	4	0.0430419	0.113408	0.740803	-0.179238	0.265322	1.04398	0.835907	1.30385
eqtl-a-ENSG00000170027	YWHAG	finn-b-I9_MI	Myocardial infarction	Weighted median	4	0.110501	0.0430975	0.0103478	0.0260302	0.194972	1.11684	1.02637	1.21528
eqtl-a-ENSG00000170027	YWHAG	finn-b-I9_MI	Myocardial infarction	Inverse variance weighted	4	0.109946	0.0477681	0.0213537	0.016321	0.203572	1.11622	1.01645	1.22577
eqtl-a-ENSG00000170027	YWHAG	finn-b-I9_MI	Myocardial infarction	Simple mode	4	0.0581253	0.100097	0.602195	-0.138065	0.254315	1.05985	0.871042	1.28958
eqtl-a-ENSG00000170027	YWHAG	finn-b-I9_MI	Myocardial infarction	Weighted mode	4	0.0593826	0.0475762	0.300515	-0.0338667	0.152632	1.06118	0.9667	1.1649
eqtl-a-ENSG00000170634	ACYP2	finn-b-I9_MI	Myocardial infarction	MR Egger	3	-0.126338	0.140178	0.533028	-0.401086	0.14841	0.881317	0.669592	1.15999
eqtl-a-ENSG00000170634	ACYP2	finn-b-I9_MI	Myocardial infarction	Weighted median	3	-0.0851709	0.0356531	0.0168999	-0.155051	-0.0152909	0.918355	0.856372	0.984825
eqtl-a-ENSG00000170634	ACYP2	finn-b-I9_MI	Myocardial infarction	Inverse variance weighted	3	-0.0857355	0.0326903	0.0087247	-0.149809	-0.0216625	0.917837	0.860873	0.97857
eqtl-a-ENSG00000170634	ACYP2	finn-b-I9_MI	Myocardial infarction	Simple mode	3	-0.0563933	0.0476318	0.35808	-0.149752	0.0369651	0.945167	0.860922	1.03766
eqtl-a-ENSG00000170634	ACYP2	finn-b-I9_MI	Myocardial infarction	Weighted mode	3	-0.0739978	0.0409982	0.212851	-0.154354	0.00635862	0.928674	0.856968	1.00638
eqtl-a-ENSG00000173110	HSPA6	finn-b-I9_MI	Myocardial infarction	MR Egger	4	0.202386	0.258804	0.516094	-0.304871	0.709643	1.22432	0.737219	2.03326
eqtl-a-ENSG00000173110	HSPA6	finn-b-I9_MI	Myocardial infarction	Weighted median	4	0.0955134	0.0731267	0.191506	-0.0478149	0.238842	1.10022	0.95331	1.26978
eqtl-a-ENSG00000173110	HSPA6	finn-b-I9_MI	Myocardial infarction	Inverse variance weighted	4	0.134838	0.0625194	0.0310258	0.0123001	0.257376	1.14435	1.01238	1.29353
eqtl-a-ENSG00000173110	HSPA6	finn-b-I9_MI	Myocardial infarction	Simple mode	4	0.0852611	0.100562	0.45881	-0.111841	0.282363	1.089	0.894187	1.32626
eqtl-a-ENSG00000173110	HSPA6	finn-b-I9_MI	Myocardial infarction	Weighted mode	4	0.0874281	0.0929578	0.416338	-0.0947693	0.269625	1.09136	0.909583	1.30947
eqtl-a-ENSG00000173264	GPR137	finn-b-I9_MI	Myocardial infarction	MR Egger	3	0.392285	0.233097	0.341321	-0.0645852	0.849155	1.48036	0.937456	2.33767
eqtl-a-ENSG00000173264	GPR137	finn-b-I9_MI	Myocardial infarction	Weighted median	3	0.220652	0.0860488	0.0103393	0.0519967	0.389308	1.24689	1.05337	1.47596
eqtl-a-ENSG00000173264	GPR137	finn-b-I9_MI	Myocardial infarction	Inverse variance weighted	3	0.207605	0.0817251	0.011076	0.0474243	0.367787	1.23073	1.04857	1.44453
eqtl-a-ENSG00000173264	GPR137	finn-b-I9_MI	Myocardial infarction	Simple mode	3	0.180378	0.145049	0.339653	-0.103918	0.464675	1.19767	0.901299	1.5915
eqtl-a-ENSG00000173264	GPR137	finn-b-I9_MI	Myocardial infarction	Weighted mode	3	0.232869	0.0878745	0.117768	0.0606346	0.405102	1.26222	1.06251	1.49946
eqtl-a-ENSG00000173868	PHOSPHO1	finn-b-I9_MI	Myocardial infarction	MR Egger	9	-0.0991968	0.143383	0.51133	-0.380227	0.181833	0.905564	0.683706	1.19941
eqtl-a-ENSG00000173868	PHOSPHO1	finn-b-I9_MI	Myocardial infarction	Weighted median	9	-0.158773	0.0518497	0.00219733	-0.260399	-0.0571476	0.85319	0.770744	0.944455
eqtl-a-ENSG00000173868	PHOSPHO1	finn-b-I9_MI	Myocardial infarction	Inverse variance weighted	9	-0.107182	0.0515679	0.0376664	-0.208255	-0.00610906	0.898362	0.812	0.99391
eqtl-a-ENSG00000173868	PHOSPHO1	finn-b-I9_MI	Myocardial infarction	Simple mode	9	-0.165178	0.0811731	0.0762761	-0.324278	-0.00607918	0.847742	0.723049	0.993939
eqtl-a-ENSG00000173868	PHOSPHO1	finn-b-I9_MI	Myocardial infarction	Weighted mode	9	-0.163747	0.060881	0.0275129	-0.283073	-0.0444199	0.848957	0.753464	0.956552
eqtl-a-ENSG00000173917	HOXB2	finn-b-I9_MI	Myocardial infarction	MR Egger	12	0.080955	0.0564725	0.182224	-0.0297311	0.191641	1.08432	0.970706	1.21124
eqtl-a-ENSG00000173917	HOXB2	finn-b-I9_MI	Myocardial infarction	Weighted median	12	0.094982	0.0367524	0.00975556	0.0229473	0.167017	1.09964	1.02321	1.18177
eqtl-a-ENSG00000173917	HOXB2	finn-b-I9_MI	Myocardial infarction	Inverse variance weighted	12	0.0750483	0.0329953	0.022935	0.0103775	0.139719	1.07794	1.01043	1.14995
eqtl-a-ENSG00000173917	HOXB2	finn-b-I9_MI	Myocardial infarction	Simple mode	12	0.0659709	0.0598898	0.294181	-0.0514131	0.183355	1.0682	0.949886	1.20124
eqtl-a-ENSG00000173917	HOXB2	finn-b-I9_MI	Myocardial infarction	Weighted mode	12	0.0837829	0.0290705	0.0149162	0.0268048	0.140761	1.08739	1.02717	1.15115
eqtl-a-ENSG00000174238	PITPNA	finn-b-I9_MI	Myocardial infarction	MR Egger	3	-0.0549342	0.048639	0.461353	-0.150267	0.0403982	0.946547	0.860478	1.04123
eqtl-a-ENSG00000174238	PITPNA	finn-b-I9_MI	Myocardial infarction	Weighted median	3	-0.0715931	0.0373501	0.055262	-0.144799	0.00161314	0.93091	0.865196	1.00161
eqtl-a-ENSG00000174238	PITPNA	finn-b-I9_MI	Myocardial infarction	Inverse variance weighted	3	-0.0758516	0.0370606	0.0406887	-0.14849	-0.00321274	0.926954	0.862008	0.996792
eqtl-a-ENSG00000174238	PITPNA	finn-b-I9_MI	Myocardial infarction	Simple mode	3	-0.0804523	0.0714901	0.377334	-0.220573	0.0596684	0.922699	0.802059	1.06148
eqtl-a-ENSG00000174238	PITPNA	finn-b-I9_MI	Myocardial infarction	Weighted mode	3	-0.0708042	0.0406334	0.223542	-0.150446	0.00883725	0.931644	0.860324	1.00888
eqtl-a-ENSG00000174749	FAM241A	finn-b-I9_MI	Myocardial infarction	MR Egger	5	-0.0601208	0.0877231	0.542333	-0.232058	0.111817	0.941651	0.7929	1.11831
eqtl-a-ENSG00000174749	FAM241A	finn-b-I9_MI	Myocardial infarction	Weighted median	5	-0.0909438	0.0412613	0.0275178	-0.171816	-0.0100716	0.913069	0.842134	0.989979
eqtl-a-ENSG00000174749	FAM241A	finn-b-I9_MI	Myocardial infarction	Inverse variance weighted	5	-0.0881625	0.0412421	0.0325426	-0.168997	-0.00732795	0.915612	0.844511	0.992699
eqtl-a-ENSG00000174749	FAM241A	finn-b-I9_MI	Myocardial infarction	Simple mode	5	-0.173753	0.10169	0.162696	-0.373065	0.025559	0.840504	0.68862	1.02589
eqtl-a-ENSG00000174749	FAM241A	finn-b-I9_MI	Myocardial infarction	Weighted mode	5	-0.0946924	0.0445305	0.100608	-0.181972	-0.00741265	0.909653	0.833625	0.992615
eqtl-a-ENSG00000174791	RIN1	finn-b-I9_MI	Myocardial infarction	MR Egger	5	0.115636	0.0666398	0.181104	-0.0149777	0.24625	1.12259	0.985134	1.27922
eqtl-a-ENSG00000174791	RIN1	finn-b-I9_MI	Myocardial infarction	Weighted median	5	0.0934235	0.039946	0.0193485	0.0151294	0.171718	1.09793	1.01524	1.18734
eqtl-a-ENSG00000174791	RIN1	finn-b-I9_MI	Myocardial infarction	Inverse variance weighted	5	0.0932043	0.0471904	0.0482603	0.000711135	0.185697	1.09769	1.00071	1.20406
eqtl-a-ENSG00000174791	RIN1	finn-b-I9_MI	Myocardial infarction	Simple mode	5	0.167079	0.115568	0.221782	-0.0594341	0.393592	1.18185	0.942298	1.4823
eqtl-a-ENSG00000174791	RIN1	finn-b-I9_MI	Myocardial infarction	Weighted mode	5	0.0843015	0.043509	0.124726	-0.000976102	0.169579	1.08796	0.999024	1.18481
eqtl-a-ENSG00000175348	TMEM9B	finn-b-I9_MI	Myocardial infarction	MR Egger	4	-0.0628392	0.0741472	0.485967	-0.208168	0.0824894	0.939095	0.812071	1.08599
eqtl-a-ENSG00000175348	TMEM9B	finn-b-I9_MI	Myocardial infarction	Weighted median	4	-0.0831721	0.0452848	0.0662621	-0.17193	0.00558605	0.920193	0.842038	1.0056
eqtl-a-ENSG00000175348	TMEM9B	finn-b-I9_MI	Myocardial infarction	Inverse variance weighted	4	-0.0917266	0.0442274	0.0380813	-0.178412	-0.00504096	0.912355	0.836598	0.994972
eqtl-a-ENSG00000175348	TMEM9B	finn-b-I9_MI	Myocardial infarction	Simple mode	4	-0.105132	0.0764142	0.262601	-0.254904	0.04464	0.900206	0.774991	1.04565
eqtl-a-ENSG00000175348	TMEM9B	finn-b-I9_MI	Myocardial infarction	Weighted mode	4	-0.0791149	0.0494256	0.207758	-0.175989	0.0177593	0.923934	0.838627	1.01792
eqtl-a-ENSG00000176209	SMIM19	finn-b-I9_MI	Myocardial infarction	MR Egger	5	0.0928848	0.0620375	0.231248	-0.0287087	0.214478	1.09734	0.9717	1.23922
eqtl-a-ENSG00000176209	SMIM19	finn-b-I9_MI	Myocardial infarction	Weighted median	5	0.0750317	0.0306308	0.0143036	0.0149952	0.135068	1.07792	1.01511	1.14461
eqtl-a-ENSG00000176209	SMIM19	finn-b-I9_MI	Myocardial infarction	Inverse variance weighted	5	0.077895	0.0297895	0.00892686	0.0195075	0.136282	1.08101	1.0197	1.14601
eqtl-a-ENSG00000176209	SMIM19	finn-b-I9_MI	Myocardial infarction	Simple mode	5	0.109644	0.0540256	0.112279	0.0037538	0.215534	1.11588	1.00376	1.24052
eqtl-a-ENSG00000176209	SMIM19	finn-b-I9_MI	Myocardial infarction	Weighted mode	5	0.0764032	0.0320092	0.0754199	0.0136653	0.139141	1.0794	1.01376	1.14929
eqtl-a-ENSG00000177370	TIMM22	finn-b-I9_MI	Myocardial infarction	MR Egger	4	0.0566461	0.0676791	0.490681	-0.0760049	0.189297	1.05828	0.926812	1.2084
eqtl-a-ENSG00000177370	TIMM22	finn-b-I9_MI	Myocardial infarction	Weighted median	4	0.0945732	0.0404732	0.0194555	0.0152457	0.173901	1.09919	1.01536	1.18994
eqtl-a-ENSG00000177370	TIMM22	finn-b-I9_MI	Myocardial infarction	Inverse variance weighted	4	0.0927379	0.0396594	0.0193687	0.0150055	0.17047	1.09717	1.01512	1.18586
eqtl-a-ENSG00000177370	TIMM22	finn-b-I9_MI	Myocardial infarction	Simple mode	4	0.270812	0.121014	0.111182	0.0336251	0.507998	1.31103	1.0342	1.66196
eqtl-a-ENSG00000177370	TIMM22	finn-b-I9_MI	Myocardial infarction	Weighted mode	4	0.0899135	0.0400287	0.110323	0.0114573	0.16837	1.09408	1.01152	1.18337
eqtl-a-ENSG00000177519	RPRM	finn-b-I9_MI	Myocardial infarction	MR Egger	3	-0.060661	0.0751401	0.567621	-0.207936	0.0866136	0.941142	0.812259	1.09048
eqtl-a-ENSG00000177519	RPRM	finn-b-I9_MI	Myocardial infarction	Weighted median	3	-0.122266	0.0328053	0.000193761	-0.186564	-0.0579675	0.884913	0.829805	0.943681
eqtl-a-ENSG00000177519	RPRM	finn-b-I9_MI	Myocardial infarction	Inverse variance weighted	3	-0.126733	0.0321627	8.13e-05	-0.189772	-0.0636946	0.880969	0.827148	0.938292
eqtl-a-ENSG00000177519	RPRM	finn-b-I9_MI	Myocardial infarction	Simple mode	3	-0.128101	0.0412939	0.0900906	-0.209037	-0.0471652	0.879764	0.811365	0.95393
eqtl-a-ENSG00000177519	RPRM	finn-b-I9_MI	Myocardial infarction	Weighted mode	3	-0.120641	0.0319495	0.0635254	-0.183262	-0.0580201	0.886352	0.83255	0.943631
eqtl-a-ENSG00000180611	MB21D2	finn-b-I9_MI	Myocardial infarction	MR Egger	7	0.0403477	0.0758864	0.617709	-0.10839	0.189085	1.04117	0.897278	1.20814
eqtl-a-ENSG00000180611	MB21D2	finn-b-I9_MI	Myocardial infarction	Weighted median	7	0.0701406	0.0524545	0.181168	-0.0326703	0.172951	1.07266	0.967858	1.18881
eqtl-a-ENSG00000180611	MB21D2	finn-b-I9_MI	Myocardial infarction	Inverse variance weighted	7	0.0886927	0.0424857	0.0368347	0.00542083	0.171965	1.09274	1.00544	1.18764
eqtl-a-ENSG00000180611	MB21D2	finn-b-I9_MI	Myocardial infarction	Simple mode	7	0.0697179	0.0712787	0.365797	-0.0699882	0.209424	1.07221	0.932405	1.23297
eqtl-a-ENSG00000180611	MB21D2	finn-b-I9_MI	Myocardial infarction	Weighted mode	7	0.0622284	0.0577959	0.322993	-0.0510517	0.175508	1.06421	0.95023	1.19185
eqtl-a-ENSG00000182010	RTKN2	finn-b-I9_MI	Myocardial infarction	MR Egger	7	0.0795722	0.0600863	0.242708	-0.038197	0.197341	1.08282	0.962523	1.21816
eqtl-a-ENSG00000182010	RTKN2	finn-b-I9_MI	Myocardial infarction	Weighted median	7	0.0806522	0.0353351	0.0224602	0.0113954	0.149909	1.08399	1.01146	1.16173
eqtl-a-ENSG00000182010	RTKN2	finn-b-I9_MI	Myocardial infarction	Inverse variance weighted	7	0.065869	0.0332768	0.0477681	0.000646418	0.131092	1.06809	1.00065	1.14007
eqtl-a-ENSG00000182010	RTKN2	finn-b-I9_MI	Myocardial infarction	Simple mode	7	0.0519879	0.0897097	0.583331	-0.123843	0.227819	1.05336	0.883518	1.25586
eqtl-a-ENSG00000182010	RTKN2	finn-b-I9_MI	Myocardial infarction	Weighted mode	7	0.0824812	0.0379771	0.0728742	0.00804603	0.156916	1.08598	1.00808	1.1699
eqtl-a-ENSG00000182511	FES	finn-b-I9_MI	Myocardial infarction	MR Egger	4	-0.22085	0.109314	0.180765	-0.435105	-0.00659446	0.801837	0.647197	0.993427
eqtl-a-ENSG00000182511	FES	finn-b-I9_MI	Myocardial infarction	Weighted median	4	-0.0751424	0.0379252	0.047554	-0.149476	-0.000809048	0.927611	0.861159	0.999191
eqtl-a-ENSG00000182511	FES	finn-b-I9_MI	Myocardial infarction	Inverse variance weighted	4	-0.0999475	0.0322269	0.00192629	-0.163112	-0.0367828	0.904885	0.849496	0.963886
eqtl-a-ENSG00000182511	FES	finn-b-I9_MI	Myocardial infarction	Simple mode	4	-0.0649345	0.0630329	0.378715	-0.188479	0.0586099	0.937129	0.828218	1.06036
eqtl-a-ENSG00000182511	FES	finn-b-I9_MI	Myocardial infarction	Weighted mode	4	-0.0659594	0.0456761	0.244447	-0.155485	0.0235658	0.936169	0.856	1.02385
eqtl-a-ENSG00000183049	CAMK1D	finn-b-I9_MI	Myocardial infarction	MR Egger	10	0.00241651	0.055818	0.966529	-0.106987	0.11182	1.00242	0.898538	1.11831
eqtl-a-ENSG00000183049	CAMK1D	finn-b-I9_MI	Myocardial infarction	Weighted median	10	0.0423121	0.0394841	0.283888	-0.0350767	0.119701	1.04322	0.965531	1.12716
eqtl-a-ENSG00000183049	CAMK1D	finn-b-I9_MI	Myocardial infarction	Inverse variance weighted	10	0.0787522	0.0313804	0.0120868	0.0172467	0.140258	1.08194	1.0174	1.15057
eqtl-a-ENSG00000183049	CAMK1D	finn-b-I9_MI	Myocardial infarction	Simple mode	10	0.054762	0.0665594	0.431906	-0.0756944	0.185218	1.05629	0.927099	1.20348
eqtl-a-ENSG00000183049	CAMK1D	finn-b-I9_MI	Myocardial infarction	Weighted mode	10	0.044643	0.0402163	0.295745	-0.0341809	0.123467	1.04565	0.966397	1.13141
eqtl-a-ENSG00000183741	CBX6	finn-b-I9_MI	Myocardial infarction	MR Egger	3	0.0290921	0.0586095	0.706683	-0.0857826	0.143967	1.02952	0.917794	1.15485
eqtl-a-ENSG00000183741	CBX6	finn-b-I9_MI	Myocardial infarction	Weighted median	3	0.0961031	0.0313664	0.0021848	0.034625	0.157581	1.10087	1.03523	1.17068
eqtl-a-ENSG00000183741	CBX6	finn-b-I9_MI	Myocardial infarction	Inverse variance weighted	3	0.0964416	0.0350282	0.00590057	0.0277863	0.165097	1.10125	1.02818	1.17951
eqtl-a-ENSG00000183741	CBX6	finn-b-I9_MI	Myocardial infarction	Simple mode	3	0.274591	0.117501	0.14446	0.04429	0.504893	1.31599	1.04529	1.65681
eqtl-a-ENSG00000183741	CBX6	finn-b-I9_MI	Myocardial infarction	Weighted mode	3	0.0825866	0.0310673	0.117158	0.0216947	0.143479	1.08609	1.02193	1.15428
eqtl-a-ENSG00000183784	DOCK8-AS1	finn-b-I9_MI	Myocardial infarction	MR Egger	4	-0.137584	0.144797	0.442306	-0.421387	0.146218	0.871461	0.656136	1.15745
eqtl-a-ENSG00000183784	DOCK8-AS1	finn-b-I9_MI	Myocardial infarction	Weighted median	4	-0.190989	0.0512253	0.00019269	-0.29139	-0.0905874	0.826142	0.747224	0.913395
eqtl-a-ENSG00000183784	DOCK8-AS1	finn-b-I9_MI	Myocardial infarction	Inverse variance weighted	4	-0.152168	0.0497762	0.00223531	-0.24973	-0.0546067	0.858844	0.779011	0.946857
eqtl-a-ENSG00000183784	DOCK8-AS1	finn-b-I9_MI	Myocardial infarction	Simple mode	4	-0.179779	0.0951945	0.155379	-0.36636	0.00680273	0.835455	0.693253	1.00683
eqtl-a-ENSG00000183784	DOCK8-AS1	finn-b-I9_MI	Myocardial infarction	Weighted mode	4	-0.200817	0.0606376	0.0453325	-0.319667	-0.0819673	0.818062	0.726391	0.921302
eqtl-a-ENSG00000185009	AP3M1	finn-b-I9_MI	Myocardial infarction	MR Egger	4	0.134066	0.124883	0.395371	-0.110705	0.378836	1.14347	0.895203	1.46058
eqtl-a-ENSG00000185009	AP3M1	finn-b-I9_MI	Myocardial infarction	Weighted median	4	0.0720386	0.0367484	0.0499584	1.18e-05	0.144065	1.0747	1.00001	1.15496
eqtl-a-ENSG00000185009	AP3M1	finn-b-I9_MI	Myocardial infarction	Inverse variance weighted	4	0.0710767	0.0353299	0.0442412	0.00183003	0.140323	1.07366	1.00183	1.15065
eqtl-a-ENSG00000185009	AP3M1	finn-b-I9_MI	Myocardial infarction	Simple mode	4	0.0712511	0.0517462	0.262292	-0.0301715	0.172674	1.07385	0.970279	1.18848
eqtl-a-ENSG00000185009	AP3M1	finn-b-I9_MI	Myocardial infarction	Weighted mode	4	0.0712511	0.0364092	0.145284	-0.000110924	0.142613	1.07385	0.999889	1.15328
eqtl-a-ENSG00000185838	GNB1L	finn-b-I9_MI	Myocardial infarction	MR Egger	3	0.134273	0.0734991	0.31884	-0.00978494	0.278332	1.14371	0.990263	1.32092
eqtl-a-ENSG00000185838	GNB1L	finn-b-I9_MI	Myocardial infarction	Weighted median	3	0.0758419	0.0316903	0.0167011	0.013729	0.137955	1.07879	1.01382	1.14792
eqtl-a-ENSG00000185838	GNB1L	finn-b-I9_MI	Myocardial infarction	Inverse variance weighted	3	0.0649402	0.0303756	0.0325244	0.00540398	0.124476	1.0671	1.00542	1.13256
eqtl-a-ENSG00000185838	GNB1L	finn-b-I9_MI	Myocardial infarction	Simple mode	3	0.0759025	0.0393352	0.193426	-0.00119453	0.153	1.07886	0.998806	1.16532
eqtl-a-ENSG00000185838	GNB1L	finn-b-I9_MI	Myocardial infarction	Weighted mode	3	0.0759025	0.0334343	0.151219	0.0103713	0.141434	1.07886	1.01043	1.15192
eqtl-a-ENSG00000187189	TSPYL4	finn-b-I9_MI	Myocardial infarction	MR Egger	3	-0.11692	0.15768	0.59381	-0.425972	0.192132	0.889656	0.653134	1.21183
eqtl-a-ENSG00000187189	TSPYL4	finn-b-I9_MI	Myocardial infarction	Weighted median	3	-0.163148	0.0697788	0.0193837	-0.299914	-0.0263812	0.849466	0.740882	0.973964
eqtl-a-ENSG00000187189	TSPYL4	finn-b-I9_MI	Myocardial infarction	Inverse variance weighted	3	-0.164448	0.0680392	0.0156506	-0.297805	-0.0310914	0.848362	0.742446	0.969387
eqtl-a-ENSG00000187189	TSPYL4	finn-b-I9_MI	Myocardial infarction	Simple mode	3	-0.217771	0.102648	0.167925	-0.418962	-0.0165802	0.804309	0.657729	0.983557
eqtl-a-ENSG00000187189	TSPYL4	finn-b-I9_MI	Myocardial infarction	Weighted mode	3	-0.145621	0.0831089	0.221842	-0.308514	0.0172726	0.864485	0.734537	1.01742
eqtl-a-ENSG00000188002	PDCD6P1	finn-b-I9_MI	Myocardial infarction	MR Egger	3	0.0567027	0.0966219	0.662149	-0.132676	0.246082	1.05834	0.875749	1.279
eqtl-a-ENSG00000188002	PDCD6P1	finn-b-I9_MI	Myocardial infarction	Weighted median	3	0.08083	0.0405498	0.0462232	0.00135231	0.160308	1.08419	1.00135	1.17387
eqtl-a-ENSG00000188002	PDCD6P1	finn-b-I9_MI	Myocardial infarction	Inverse variance weighted	3	0.0813088	0.041415	0.0496147	0.000135474	0.162482	1.08471	1.00014	1.17643
eqtl-a-ENSG00000188002	PDCD6P1	finn-b-I9_MI	Myocardial infarction	Simple mode	3	0.108532	0.0695412	0.258976	-0.0277689	0.244833	1.11464	0.972613	1.27741
eqtl-a-ENSG00000188002	PDCD6P1	finn-b-I9_MI	Myocardial infarction	Weighted mode	3	0.0767229	0.0435167	0.219943	-0.00856975	0.162016	1.07974	0.991467	1.17588
eqtl-a-ENSG00000196118	CFAP119	finn-b-I9_MI	Myocardial infarction	MR Egger	3	-0.134913	0.214378	0.64241	-0.555094	0.285269	0.873792	0.574018	1.33012
eqtl-a-ENSG00000196118	CFAP119	finn-b-I9_MI	Myocardial infarction	Weighted median	3	-0.161263	0.0736401	0.0285333	-0.305597	-0.016928	0.851069	0.736683	0.983214
eqtl-a-ENSG00000196118	CFAP119	finn-b-I9_MI	Myocardial infarction	Inverse variance weighted	3	-0.154039	0.070373	0.0286042	-0.291971	-0.0161083	0.857238	0.746791	0.984021
eqtl-a-ENSG00000196118	CFAP119	finn-b-I9_MI	Myocardial infarction	Simple mode	3	-0.17309	0.100988	0.228668	-0.371026	0.0248459	0.841062	0.690026	1.02516
eqtl-a-ENSG00000196118	CFAP119	finn-b-I9_MI	Myocardial infarction	Weighted mode	3	-0.162779	0.0777454	0.171323	-0.31516	-0.0103982	0.849779	0.729672	0.989656
eqtl-a-ENSG00000196204	RNF216P1	finn-b-I9_MI	Myocardial infarction	MR Egger	3	-0.190332	0.143186	0.410601	-0.470978	0.0903135	0.826685	0.624392	1.09452
eqtl-a-ENSG00000196204	RNF216P1	finn-b-I9_MI	Myocardial infarction	Weighted median	3	-0.115027	0.0567938	0.0428316	-0.226343	-0.00371141	0.891342	0.797445	0.996295
eqtl-a-ENSG00000196204	RNF216P1	finn-b-I9_MI	Myocardial infarction	Inverse variance weighted	3	-0.110113	0.0539764	0.0413478	-0.215907	-0.00431946	0.895733	0.80581	0.99569
eqtl-a-ENSG00000196204	RNF216P1	finn-b-I9_MI	Myocardial infarction	Simple mode	3	-0.102305	0.0774438	0.317379	-0.254095	0.0494843	0.902754	0.775618	1.05073
eqtl-a-ENSG00000196204	RNF216P1	finn-b-I9_MI	Myocardial infarction	Weighted mode	3	-0.119913	0.0593117	0.180577	-0.236164	-0.00366168	0.886998	0.789651	0.996345
eqtl-a-ENSG00000196576	PLXNB2	finn-b-I9_MI	Myocardial infarction	MR Egger	4	-0.0933768	0.0744422	0.336442	-0.239284	0.0525299	0.91085	0.787192	1.05393
eqtl-a-ENSG00000196576	PLXNB2	finn-b-I9_MI	Myocardial infarction	Weighted median	4	-0.122944	0.0461909	0.00777567	-0.213478	-0.0324102	0.884313	0.80777	0.968109
eqtl-a-ENSG00000196576	PLXNB2	finn-b-I9_MI	Myocardial infarction	Inverse variance weighted	4	-0.12714	0.0459751	0.00568519	-0.217251	-0.0370287	0.88061	0.804728	0.963648
eqtl-a-ENSG00000196576	PLXNB2	finn-b-I9_MI	Myocardial infarction	Simple mode	4	-0.250868	0.106849	0.100499	-0.460292	-0.0414452	0.778125	0.631099	0.959402
eqtl-a-ENSG00000196576	PLXNB2	finn-b-I9_MI	Myocardial infarction	Weighted mode	4	-0.115333	0.044872	0.0824748	-0.203282	-0.0273834	0.89107	0.816048	0.972988
eqtl-a-ENSG00000196743	GM2A	finn-b-I9_MI	Myocardial infarction	MR Egger	10	0.0456266	0.0360127	0.240807	-0.0249582	0.116211	1.04668	0.975351	1.12323
eqtl-a-ENSG00000196743	GM2A	finn-b-I9_MI	Myocardial infarction	Weighted median	10	0.039976	0.0262028	0.1271	-0.0113815	0.0913335	1.04079	0.988683	1.09563
eqtl-a-ENSG00000196743	GM2A	finn-b-I9_MI	Myocardial infarction	Inverse variance weighted	10	0.0464567	0.0209723	0.0267502	0.00535096	0.0875624	1.04755	1.00537	1.09151
eqtl-a-ENSG00000196743	GM2A	finn-b-I9_MI	Myocardial infarction	Simple mode	10	0.0408842	0.0401068	0.33464	-0.0377252	0.119493	1.04173	0.962978	1.12693
eqtl-a-ENSG00000196743	GM2A	finn-b-I9_MI	Myocardial infarction	Weighted mode	10	0.0384206	0.0255723	0.167234	-0.0117011	0.0885423	1.03917	0.988367	1.09258
eqtl-a-ENSG00000197093	GAL3ST4	finn-b-I9_MI	Myocardial infarction	MR Egger	3	0.208076	0.0870367	0.252214	0.0374838	0.378668	1.23131	1.0382	1.46034
eqtl-a-ENSG00000197093	GAL3ST4	finn-b-I9_MI	Myocardial infarction	Weighted median	3	0.172866	0.0463655	0.000192758	0.0819892	0.263742	1.18871	1.08544	1.30179
eqtl-a-ENSG00000197093	GAL3ST4	finn-b-I9_MI	Myocardial infarction	Inverse variance weighted	3	0.171921	0.045219	0.000143549	0.0832921	0.260551	1.18758	1.08686	1.29764
eqtl-a-ENSG00000197093	GAL3ST4	finn-b-I9_MI	Myocardial infarction	Simple mode	3	0.0968986	0.085764	0.375825	-0.0711989	0.264996	1.10175	0.931277	1.30343
eqtl-a-ENSG00000197093	GAL3ST4	finn-b-I9_MI	Myocardial infarction	Weighted mode	3	0.182609	0.0489663	0.0649741	0.086635	0.278583	1.20034	1.0905	1.32126
eqtl-a-ENSG00000197498	RPF2	finn-b-I9_MI	Myocardial infarction	MR Egger	3	-0.041254	0.048393	0.55059	-0.136104	0.0535962	0.959585	0.872752	1.05506
eqtl-a-ENSG00000197498	RPF2	finn-b-I9_MI	Myocardial infarction	Weighted median	3	-0.0699663	0.0290582	0.016049	-0.12692	-0.0130122	0.932425	0.880804	0.987072
eqtl-a-ENSG00000197498	RPF2	finn-b-I9_MI	Myocardial infarction	Inverse variance weighted	3	-0.0716047	0.02895	0.0133837	-0.128347	-0.0148627	0.930899	0.879548	0.985247
eqtl-a-ENSG00000197498	RPF2	finn-b-I9_MI	Myocardial infarction	Simple mode	3	-0.131442	0.0774762	0.231874	-0.283295	0.0204118	0.876831	0.753298	1.02062
eqtl-a-ENSG00000197498	RPF2	finn-b-I9_MI	Myocardial infarction	Weighted mode	3	-0.0660286	0.0292752	0.152773	-0.123408	-0.00864919	0.936104	0.883903	0.991388
eqtl-a-ENSG00000197520	FAM177B	finn-b-I9_MI	Myocardial infarction	MR Egger	3	0.195255	0.106416	0.317676	-0.01332	0.40383	1.21562	0.986768	1.49755
eqtl-a-ENSG00000197520	FAM177B	finn-b-I9_MI	Myocardial infarction	Weighted median	3	0.195418	0.0445276	1.14e-05	0.108144	0.282692	1.21582	1.11421	1.3267
eqtl-a-ENSG00000197520	FAM177B	finn-b-I9_MI	Myocardial infarction	Inverse variance weighted	3	0.195248	0.0477383	4.31e-05	0.101681	0.288815	1.21561	1.10703	1.33485
eqtl-a-ENSG00000197520	FAM177B	finn-b-I9_MI	Myocardial infarction	Simple mode	3	0.227413	0.0845196	0.114822	0.0617544	0.393071	1.25535	1.0637	1.48152
eqtl-a-ENSG00000197520	FAM177B	finn-b-I9_MI	Myocardial infarction	Weighted mode	3	0.196069	0.0441828	0.0472125	0.10947	0.282667	1.21661	1.11569	1.32666
eqtl-a-ENSG00000197586	ENTPD6	finn-b-I9_MI	Myocardial infarction	MR Egger	3	0.81919	1.06054	0.581293	-1.25946	2.89784	2.26866	0.283807	18.1349
eqtl-a-ENSG00000197586	ENTPD6	finn-b-I9_MI	Myocardial infarction	Weighted median	3	0.124467	0.0640649	0.0520364	-0.00109984	0.250035	1.13255	0.998901	1.28407
eqtl-a-ENSG00000197586	ENTPD6	finn-b-I9_MI	Myocardial infarction	Inverse variance weighted	3	0.137438	0.0578536	0.0175195	0.024045	0.250831	1.14733	1.02434	1.28509
eqtl-a-ENSG00000197586	ENTPD6	finn-b-I9_MI	Myocardial infarction	Simple mode	3	0.104873	0.0801631	0.320929	-0.0522463	0.261993	1.11057	0.949095	1.29952
eqtl-a-ENSG00000197586	ENTPD6	finn-b-I9_MI	Myocardial infarction	Weighted mode	3	0.119451	0.0667171	0.215274	-0.0113147	0.250216	1.12688	0.988749	1.2843
eqtl-a-ENSG00000197728	RPS26	finn-b-I9_MI	Myocardial infarction	MR Egger	4	-0.226347	0.197998	0.371354	-0.614424	0.16173	0.797441	0.540952	1.17554
eqtl-a-ENSG00000197728	RPS26	finn-b-I9_MI	Myocardial infarction	Weighted median	4	-0.0890148	0.0382051	0.0198104	-0.163897	-0.0141328	0.914832	0.84883	0.985967
eqtl-a-ENSG00000197728	RPS26	finn-b-I9_MI	Myocardial infarction	Inverse variance weighted	4	-0.0887813	0.0363731	0.0146526	-0.160072	-0.0174901	0.915046	0.852082	0.982662
eqtl-a-ENSG00000197728	RPS26	finn-b-I9_MI	Myocardial infarction	Simple mode	4	-0.0278724	0.0732821	0.729023	-0.171505	0.115761	0.972512	0.842396	1.12273
eqtl-a-ENSG00000197728	RPS26	finn-b-I9_MI	Myocardial infarction	Weighted mode	4	-0.0898088	0.0376455	0.0971222	-0.163594	-0.0160235	0.914106	0.849087	0.984104
eqtl-a-ENSG00000197746	PSAP	finn-b-I9_MI	Myocardial infarction	MR Egger	3	-0.170452	0.109356	0.363143	-0.384791	0.0438866	0.843284	0.680593	1.04486
eqtl-a-ENSG00000197746	PSAP	finn-b-I9_MI	Myocardial infarction	Weighted median	3	-0.209137	0.0696497	0.00267593	-0.345651	-0.072624	0.811284	0.70776	0.92995
eqtl-a-ENSG00000197746	PSAP	finn-b-I9_MI	Myocardial infarction	Inverse variance weighted	3	-0.207472	0.0665809	0.00183268	-0.337971	-0.0769734	0.812636	0.713216	0.925915
eqtl-a-ENSG00000197746	PSAP	finn-b-I9_MI	Myocardial infarction	Simple mode	3	-0.232415	0.109674	0.168213	-0.447376	-0.0174536	0.792617	0.639304	0.982698
eqtl-a-ENSG00000197746	PSAP	finn-b-I9_MI	Myocardial infarction	Weighted mode	3	-0.206409	0.0726443	0.104759	-0.348792	-0.064026	0.8135	0.70554	0.937981
eqtl-a-ENSG00000197892	KIF13B	finn-b-I9_MI	Myocardial infarction	MR Egger	3	-0.167441	0.111089	0.372915	-0.385176	0.0502933	0.845826	0.680331	1.05158
eqtl-a-ENSG00000197892	KIF13B	finn-b-I9_MI	Myocardial infarction	Weighted median	3	-0.162919	0.0717633	0.0231935	-0.303575	-0.0222632	0.84966	0.738174	0.977983
eqtl-a-ENSG00000197892	KIF13B	finn-b-I9_MI	Myocardial infarction	Inverse variance weighted	3	-0.177973	0.0679505	0.00881467	-0.311156	-0.0447902	0.836965	0.732599	0.956198
eqtl-a-ENSG00000197892	KIF13B	finn-b-I9_MI	Myocardial infarction	Simple mode	3	-0.164483	0.122457	0.311336	-0.4045	0.0755336	0.848332	0.667311	1.07846
eqtl-a-ENSG00000197892	KIF13B	finn-b-I9_MI	Myocardial infarction	Weighted mode	3	-0.162537	0.0759911	0.165847	-0.31148	-0.0135943	0.849985	0.732363	0.986498
eqtl-a-ENSG00000197943	PLCG2	finn-b-I9_MI	Myocardial infarction	MR Egger	4	-0.140725	0.0829981	0.232063	-0.303402	0.0219508	0.868728	0.738302	1.02219
eqtl-a-ENSG00000197943	PLCG2	finn-b-I9_MI	Myocardial infarction	Weighted median	4	-0.140829	0.0514553	0.00620175	-0.241681	-0.0399766	0.868638	0.785306	0.960812
eqtl-a-ENSG00000197943	PLCG2	finn-b-I9_MI	Myocardial infarction	Inverse variance weighted	4	-0.138655	0.0456266	0.00237443	-0.228083	-0.0492266	0.870529	0.796058	0.951965
eqtl-a-ENSG00000197943	PLCG2	finn-b-I9_MI	Myocardial infarction	Simple mode	4	-0.171979	0.0760559	0.108804	-0.321048	-0.022909	0.841997	0.725388	0.977351
eqtl-a-ENSG00000197943	PLCG2	finn-b-I9_MI	Myocardial infarction	Weighted mode	4	-0.139406	0.0516572	0.0738687	-0.240654	-0.038158	0.869875	0.786113	0.962561
eqtl-a-ENSG00000198353	HOXC4	finn-b-I9_MI	Myocardial infarction	MR Egger	3	-0.387007	0.15039	0.235956	-0.681771	-0.0922421	0.679087	0.50572	0.911884
eqtl-a-ENSG00000198353	HOXC4	finn-b-I9_MI	Myocardial infarction	Weighted median	3	-0.284297	0.0682099	3.07e-05	-0.417988	-0.150605	0.752543	0.65837	0.860187
eqtl-a-ENSG00000198353	HOXC4	finn-b-I9_MI	Myocardial infarction	Inverse variance weighted	3	-0.268345	0.0613106	1.2e-05	-0.388514	-0.148176	0.764644	0.678064	0.862279
eqtl-a-ENSG00000198353	HOXC4	finn-b-I9_MI	Myocardial infarction	Simple mode	3	-0.255407	0.113012	0.15229	-0.47691	-0.0339043	0.774601	0.620698	0.966664
eqtl-a-ENSG00000198353	HOXC4	finn-b-I9_MI	Myocardial infarction	Weighted mode	3	-0.314817	0.0726569	0.0493545	-0.457224	-0.172409	0.729923	0.633038	0.841635
eqtl-a-ENSG00000198464	ZNF480	finn-b-I9_MI	Myocardial infarction	MR Egger	3	-0.0449627	0.0886477	0.701173	-0.218712	0.128787	0.956033	0.803553	1.13745
eqtl-a-ENSG00000198464	ZNF480	finn-b-I9_MI	Myocardial infarction	Weighted median	3	-0.0961561	0.042856	0.0248516	-0.180154	-0.0121583	0.908322	0.835142	0.987915
eqtl-a-ENSG00000198464	ZNF480	finn-b-I9_MI	Myocardial infarction	Inverse variance weighted	3	-0.0981256	0.0411003	0.0169649	-0.178682	-0.017569	0.906535	0.836372	0.982584
eqtl-a-ENSG00000198464	ZNF480	finn-b-I9_MI	Myocardial infarction	Simple mode	3	-0.157324	0.071029	0.157152	-0.29654	-0.0181069	0.854427	0.743386	0.982056
eqtl-a-ENSG00000198464	ZNF480	finn-b-I9_MI	Myocardial infarction	Weighted mode	3	-0.0781076	0.0470815	0.238984	-0.170387	0.0141722	0.924865	0.843338	1.01427
eqtl-a-ENSG00000198794	SCAMP5	finn-b-I9_MI	Myocardial infarction	MR Egger	4	0.34811	0.280604	0.340552	-0.201875	0.898095	1.41639	0.817197	2.45492
eqtl-a-ENSG00000198794	SCAMP5	finn-b-I9_MI	Myocardial infarction	Weighted median	4	0.220015	0.0867488	0.0112054	0.0499871	0.390042	1.2461	1.05126	1.47704
eqtl-a-ENSG00000198794	SCAMP5	finn-b-I9_MI	Myocardial infarction	Inverse variance weighted	4	0.196885	0.0717026	0.00603535	0.0563478	0.337422	1.2176	1.05797	1.40133
eqtl-a-ENSG00000198794	SCAMP5	finn-b-I9_MI	Myocardial infarction	Simple mode	4	0.218452	0.109634	0.140336	0.00356897	0.433335	1.24415	1.00358	1.54239
eqtl-a-ENSG00000198794	SCAMP5	finn-b-I9_MI	Myocardial infarction	Weighted mode	4	0.226333	0.100022	0.108641	0.0302899	0.422377	1.25399	1.03075	1.52558
eqtl-a-ENSG00000203363	GPR160P1	finn-b-I9_MI	Myocardial infarction	MR Egger	3	-0.00254339	0.125814	0.987132	-0.249139	0.244053	0.99746	0.779471	1.27641
eqtl-a-ENSG00000203363	GPR160P1	finn-b-I9_MI	Myocardial infarction	Weighted median	3	-0.0840541	0.0416397	0.0435281	-0.165668	-0.00244036	0.919382	0.847328	0.997563
eqtl-a-ENSG00000203363	GPR160P1	finn-b-I9_MI	Myocardial infarction	Inverse variance weighted	3	-0.0872452	0.0407138	0.0321218	-0.167044	-0.0074462	0.916452	0.846162	0.992581
eqtl-a-ENSG00000203363	GPR160P1	finn-b-I9_MI	Myocardial infarction	Simple mode	3	-0.0568392	0.0642436	0.46963	-0.182757	0.0690782	0.944746	0.832971	1.07152
eqtl-a-ENSG00000203363	GPR160P1	finn-b-I9_MI	Myocardial infarction	Weighted mode	3	-0.085622	0.0409415	0.171624	-0.165867	-0.00537661	0.917941	0.847159	0.994638
eqtl-a-ENSG00000204010	IFIT1B	finn-b-I9_MI	Myocardial infarction	MR Egger	6	0.186638	0.117218	0.18655	-0.0431096	0.416386	1.20519	0.957806	1.51647
eqtl-a-ENSG00000204010	IFIT1B	finn-b-I9_MI	Myocardial infarction	Weighted median	6	0.183988	0.0547881	0.000784564	0.0766038	0.291373	1.202	1.07961	1.33826
eqtl-a-ENSG00000204010	IFIT1B	finn-b-I9_MI	Myocardial infarction	Inverse variance weighted	6	0.166285	0.046956	0.00039815	0.0742518	0.258319	1.18091	1.07708	1.29475
eqtl-a-ENSG00000204010	IFIT1B	finn-b-I9_MI	Myocardial infarction	Simple mode	6	0.181984	0.0731097	0.0552155	0.0386893	0.325279	1.1996	1.03945	1.38442
eqtl-a-ENSG00000204010	IFIT1B	finn-b-I9_MI	Myocardial infarction	Weighted mode	6	0.181984	0.0635496	0.0352553	0.057427	0.306542	1.1996	1.05911	1.35872
eqtl-a-ENSG00000204160	ZDHHC18	finn-b-I9_MI	Myocardial infarction	MR Egger	3	0.00731497	0.158612	0.970661	-0.303565	0.318195	1.00734	0.738182	1.37464
eqtl-a-ENSG00000204160	ZDHHC18	finn-b-I9_MI	Myocardial infarction	Weighted median	3	0.101912	0.0368351	0.00566246	0.0297153	0.174109	1.10729	1.03016	1.19018
eqtl-a-ENSG00000204160	ZDHHC18	finn-b-I9_MI	Myocardial infarction	Inverse variance weighted	3	0.104145	0.045919	0.0233281	0.0141439	0.194147	1.10976	1.01424	1.21427
eqtl-a-ENSG00000204160	ZDHHC18	finn-b-I9_MI	Myocardial infarction	Simple mode	3	0.0504325	0.0762377	0.576299	-0.0989934	0.199858	1.05173	0.905749	1.22123
eqtl-a-ENSG00000204160	ZDHHC18	finn-b-I9_MI	Myocardial infarction	Weighted mode	3	0.0678238	0.0424302	0.251044	-0.0153394	0.150987	1.07018	0.984778	1.16298
eqtl-a-ENSG00000204267	TAP2	finn-b-I9_MI	Myocardial infarction	MR Egger	3	-0.154927	0.100776	0.367144	-0.352447	0.0425937	0.856478	0.702966	1.04351
eqtl-a-ENSG00000204267	TAP2	finn-b-I9_MI	Myocardial infarction	Weighted median	3	-0.122295	0.0405704	0.00257497	-0.201813	-0.0427769	0.884887	0.817248	0.958125
eqtl-a-ENSG00000204267	TAP2	finn-b-I9_MI	Myocardial infarction	Inverse variance weighted	3	-0.117945	0.0383205	0.002085	-0.193053	-0.0428365	0.888745	0.824438	0.958068
eqtl-a-ENSG00000204267	TAP2	finn-b-I9_MI	Myocardial infarction	Simple mode	3	-0.117657	0.0647934	0.211041	-0.244652	0.00933819	0.889001	0.782977	1.00938
eqtl-a-ENSG00000204267	TAP2	finn-b-I9_MI	Myocardial infarction	Weighted mode	3	-0.123091	0.038463	0.0853296	-0.198479	-0.0477035	0.884183	0.819977	0.953416
eqtl-a-ENSG00000204316	MRPL38	finn-b-I9_MI	Myocardial infarction	MR Egger	4	0.175314	0.241277	0.543001	-0.297589	0.648216	1.19162	0.742607	1.91213
eqtl-a-ENSG00000204316	MRPL38	finn-b-I9_MI	Myocardial infarction	Weighted median	4	0.20578	0.0816911	0.011769	0.045665	0.365894	1.22848	1.04672	1.4418
eqtl-a-ENSG00000204316	MRPL38	finn-b-I9_MI	Myocardial infarction	Inverse variance weighted	4	0.205136	0.0769152	0.0076521	0.0543826	0.35589	1.22769	1.05589	1.42745
eqtl-a-ENSG00000204316	MRPL38	finn-b-I9_MI	Myocardial infarction	Simple mode	4	0.121235	0.148085	0.472943	-0.169011	0.411482	1.12889	0.8445	1.50905
eqtl-a-ENSG00000204316	MRPL38	finn-b-I9_MI	Myocardial infarction	Weighted mode	4	0.216898	0.0918899	0.0993628	0.0367938	0.397002	1.24222	1.03748	1.48736
eqtl-a-ENSG00000204536	CCHCR1	finn-b-I9_MI	Myocardial infarction	MR Egger	3	0.0406531	0.248234	0.896659	-0.445886	0.527192	1.04149	0.640257	1.69417
eqtl-a-ENSG00000204536	CCHCR1	finn-b-I9_MI	Myocardial infarction	Weighted median	3	0.0878834	0.0464207	0.0583323	-0.00310127	0.178868	1.09186	0.996904	1.19586
eqtl-a-ENSG00000204536	CCHCR1	finn-b-I9_MI	Myocardial infarction	Inverse variance weighted	3	0.101626	0.0444931	0.0223664	0.0144196	0.188833	1.10697	1.01452	1.20784
eqtl-a-ENSG00000204536	CCHCR1	finn-b-I9_MI	Myocardial infarction	Simple mode	3	0.0988356	0.0792998	0.33882	-0.0565919	0.254263	1.10388	0.94498	1.28951
eqtl-a-ENSG00000204536	CCHCR1	finn-b-I9_MI	Myocardial infarction	Weighted mode	3	0.0807828	0.0502752	0.249338	-0.0177567	0.179322	1.08414	0.9824	1.19641
eqtl-a-ENSG00000205220	PSMB10	finn-b-I9_MI	Myocardial infarction	MR Egger	4	0.368511	0.397213	0.451483	-0.410027	1.14705	1.44558	0.663632	3.14889
eqtl-a-ENSG00000205220	PSMB10	finn-b-I9_MI	Myocardial infarction	Weighted median	4	0.281719	0.119785	0.0186797	0.0469394	0.516498	1.32541	1.04806	1.67615
eqtl-a-ENSG00000205220	PSMB10	finn-b-I9_MI	Myocardial infarction	Inverse variance weighted	4	0.374966	0.158227	0.017798	0.0648405	0.685092	1.45494	1.06699	1.98395
eqtl-a-ENSG00000205220	PSMB10	finn-b-I9_MI	Myocardial infarction	Simple mode	4	0.253244	0.208716	0.311816	-0.155839	0.662327	1.2882	0.855697	1.9393
eqtl-a-ENSG00000205220	PSMB10	finn-b-I9_MI	Myocardial infarction	Weighted mode	4	0.246334	0.140895	0.178722	-0.0298197	0.522487	1.27933	0.970621	1.68622
eqtl-a-ENSG00000206127	GOLGA8O	finn-b-I9_MI	Myocardial infarction	MR Egger	3	0.605249	0.37879	0.356001	-0.13718	1.34768	1.83171	0.871813	3.84848
eqtl-a-ENSG00000206127	GOLGA8O	finn-b-I9_MI	Myocardial infarction	Weighted median	3	0.302771	0.120888	0.0122608	0.0658295	0.539712	1.3536	1.06804	1.71551
eqtl-a-ENSG00000206127	GOLGA8O	finn-b-I9_MI	Myocardial infarction	Inverse variance weighted	3	0.25222	0.109886	0.0217162	0.0368442	0.467597	1.28688	1.03753	1.59615
eqtl-a-ENSG00000206127	GOLGA8O	finn-b-I9_MI	Myocardial infarction	Simple mode	3	0.303915	0.173101	0.221223	-0.0353627	0.643192	1.35515	0.965255	1.90254
eqtl-a-ENSG00000206127	GOLGA8O	finn-b-I9_MI	Myocardial infarction	Weighted mode	3	0.322551	0.146423	0.158488	0.0355628	0.609539	1.38065	1.0362	1.83958
eqtl-a-ENSG00000206337	HCP5	finn-b-I9_MI	Myocardial infarction	MR Egger	4	-0.478325	0.218897	0.160479	-0.907363	-0.049288	0.619821	0.403587	0.951907
eqtl-a-ENSG00000206337	HCP5	finn-b-I9_MI	Myocardial infarction	Weighted median	4	-0.176197	0.117009	0.132107	-0.405535	0.0531402	0.838452	0.66662	1.05458
eqtl-a-ENSG00000206337	HCP5	finn-b-I9_MI	Myocardial infarction	Inverse variance weighted	4	-0.19674	0.0968252	0.0421625	-0.386518	-0.00696299	0.821404	0.679419	0.993061
eqtl-a-ENSG00000206337	HCP5	finn-b-I9_MI	Myocardial infarction	Simple mode	4	-0.073989	0.162362	0.679566	-0.39222	0.244241	0.928682	0.675556	1.27665
eqtl-a-ENSG00000206337	HCP5	finn-b-I9_MI	Myocardial infarction	Weighted mode	4	-0.263384	0.122289	0.120278	-0.50307	-0.023698	0.768447	0.604672	0.976581
eqtl-a-ENSG00000211716	TRBV9	finn-b-I9_MI	Myocardial infarction	MR Egger	3	-0.0802329	0.0723003	0.466922	-0.221942	0.0614758	0.922901	0.800962	1.0634
eqtl-a-ENSG00000211716	TRBV9	finn-b-I9_MI	Myocardial infarction	Weighted median	3	-0.0901607	0.0392925	0.0217557	-0.167174	-0.0131475	0.913784	0.846052	0.986939
eqtl-a-ENSG00000211716	TRBV9	finn-b-I9_MI	Myocardial infarction	Inverse variance weighted	3	-0.0924161	0.0379196	0.0148031	-0.166738	-0.0180937	0.911726	0.846421	0.982069
eqtl-a-ENSG00000211716	TRBV9	finn-b-I9_MI	Myocardial infarction	Simple mode	3	-0.0588274	0.0675092	0.475417	-0.191145	0.0734906	0.942869	0.826012	1.07626
eqtl-a-ENSG00000211716	TRBV9	finn-b-I9_MI	Myocardial infarction	Weighted mode	3	-0.0867668	0.0394049	0.158593	-0.164	-0.0095332	0.916891	0.848742	0.990512
eqtl-a-ENSG00000213443	NPM1P7	finn-b-I9_MI	Myocardial infarction	MR Egger	3	-0.0778603	0.0823483	0.517829	-0.239263	0.0835425	0.925094	0.787208	1.08713
eqtl-a-ENSG00000213443	NPM1P7	finn-b-I9_MI	Myocardial infarction	Weighted median	3	-0.0876496	0.0378558	0.0205936	-0.161847	-0.0134522	0.916082	0.850571	0.986638
eqtl-a-ENSG00000213443	NPM1P7	finn-b-I9_MI	Myocardial infarction	Inverse variance weighted	3	-0.0791525	0.0370323	0.0325664	-0.151736	-0.00656912	0.923899	0.859215	0.993452
eqtl-a-ENSG00000213443	NPM1P7	finn-b-I9_MI	Myocardial infarction	Simple mode	3	-0.0950833	0.0497502	0.196141	-0.192594	0.00242715	0.909297	0.824817	1.00243
eqtl-a-ENSG00000213443	NPM1P7	finn-b-I9_MI	Myocardial infarction	Weighted mode	3	-0.0880981	0.0383891	0.14867	-0.163341	-0.0128555	0.915671	0.849302	0.987227
eqtl-a-ENSG00000213516	RBMXL1	finn-b-I9_MI	Myocardial infarction	MR Egger	3	-0.0944891	0.147117	0.63654	-0.382839	0.193861	0.909838	0.681923	1.21393
eqtl-a-ENSG00000213516	RBMXL1	finn-b-I9_MI	Myocardial infarction	Weighted median	3	-0.147865	0.0532833	0.00551883	-0.252301	-0.0434301	0.862547	0.777011	0.957499
eqtl-a-ENSG00000213516	RBMXL1	finn-b-I9_MI	Myocardial infarction	Inverse variance weighted	3	-0.157925	0.0511003	0.00199828	-0.258082	-0.0577683	0.853914	0.772532	0.943869
eqtl-a-ENSG00000213516	RBMXL1	finn-b-I9_MI	Myocardial infarction	Simple mode	3	-0.122662	0.0764759	0.249927	-0.272554	0.0272311	0.884563	0.761432	1.02761
eqtl-a-ENSG00000213516	RBMXL1	finn-b-I9_MI	Myocardial infarction	Weighted mode	3	-0.134445	0.0572919	0.143509	-0.246738	-0.0221532	0.874201	0.781346	0.97809
eqtl-a-ENSG00000223534	HLA-DQB1-AS1	finn-b-I9_MI	Myocardial infarction	MR Egger	4	-0.151549	0.0976294	0.260782	-0.342902	0.039805	0.859376	0.709708	1.04061
eqtl-a-ENSG00000223534	HLA-DQB1-AS1	finn-b-I9_MI	Myocardial infarction	Weighted median	4	-0.0967657	0.036365	0.00779184	-0.168041	-0.0254904	0.907769	0.845319	0.974832
eqtl-a-ENSG00000223534	HLA-DQB1-AS1	finn-b-I9_MI	Myocardial infarction	Inverse variance weighted	4	-0.0938095	0.0345512	0.00662584	-0.16153	-0.0260891	0.910456	0.850841	0.974248
eqtl-a-ENSG00000223534	HLA-DQB1-AS1	finn-b-I9_MI	Myocardial infarction	Simple mode	4	-0.108408	0.0494386	0.115953	-0.205307	-0.011508	0.897262	0.814397	0.988558
eqtl-a-ENSG00000223534	HLA-DQB1-AS1	finn-b-I9_MI	Myocardial infarction	Weighted mode	4	-0.0959686	0.0387703	0.0896414	-0.171958	-0.0199788	0.908493	0.842014	0.980219
eqtl-a-ENSG00000223609	HBD	finn-b-I9_MI	Myocardial infarction	MR Egger	6	0.380599	0.300211	0.273652	-0.207814	0.969013	1.46316	0.812358	2.63534
eqtl-a-ENSG00000223609	HBD	finn-b-I9_MI	Myocardial infarction	Weighted median	6	0.272893	0.0940567	0.0037154	0.0885418	0.457244	1.31376	1.09258	1.57971
eqtl-a-ENSG00000223609	HBD	finn-b-I9_MI	Myocardial infarction	Inverse variance weighted	6	0.279983	0.093067	0.00262623	0.0975719	0.462395	1.32311	1.10249	1.58787
eqtl-a-ENSG00000223609	HBD	finn-b-I9_MI	Myocardial infarction	Simple mode	6	0.331022	0.195843	0.151774	-0.0528303	0.714874	1.39239	0.948541	2.04393
eqtl-a-ENSG00000223609	HBD	finn-b-I9_MI	Myocardial infarction	Weighted mode	6	0.134703	0.113421	0.288316	-0.0876031	0.357009	1.1442	0.916124	1.42905
eqtl-a-ENSG00000223891	OSER1-DT	finn-b-I9_MI	Myocardial infarction	MR Egger	3	-0.066445	0.079958	0.558594	-0.223163	0.0902726	0.935714	0.799985	1.09447
eqtl-a-ENSG00000223891	OSER1-DT	finn-b-I9_MI	Myocardial infarction	Weighted median	3	-0.086197	0.0406199	0.0338346	-0.165812	-0.00658195	0.917413	0.847205	0.99344
eqtl-a-ENSG00000223891	OSER1-DT	finn-b-I9_MI	Myocardial infarction	Inverse variance weighted	3	-0.0851862	0.0409452	0.0374802	-0.165439	-0.00493368	0.918341	0.847522	0.995078
eqtl-a-ENSG00000223891	OSER1-DT	finn-b-I9_MI	Myocardial infarction	Simple mode	3	-0.0938666	0.0602167	0.259377	-0.211891	0.0241582	0.910404	0.809053	1.02445
eqtl-a-ENSG00000223891	OSER1-DT	finn-b-I9_MI	Myocardial infarction	Weighted mode	3	-0.0834227	0.0445028	0.2017	-0.170648	0.00380272	0.919962	0.843118	1.00381
eqtl-a-ENSG00000225138	SLC9A3-AS1	finn-b-I9_MI	Myocardial infarction	MR Egger	3	-0.0328977	0.0728524	0.729974	-0.175688	0.109893	0.967638	0.838879	1.11616
eqtl-a-ENSG00000225138	SLC9A3-AS1	finn-b-I9_MI	Myocardial infarction	Weighted median	3	-0.0636006	0.0318739	0.0460012	-0.126073	-0.00112777	0.93838	0.88155	0.998873
eqtl-a-ENSG00000225138	SLC9A3-AS1	finn-b-I9_MI	Myocardial infarction	Inverse variance weighted	3	-0.0660345	0.0315681	0.0364553	-0.127908	-0.00416105	0.936099	0.879934	0.995848
eqtl-a-ENSG00000225138	SLC9A3-AS1	finn-b-I9_MI	Myocardial infarction	Simple mode	3	-0.0592492	0.0499161	0.357114	-0.157085	0.0385863	0.942472	0.854632	1.03934
eqtl-a-ENSG00000225138	SLC9A3-AS1	finn-b-I9_MI	Myocardial infarction	Weighted mode	3	-0.0636052	0.0348583	0.209604	-0.131928	0.00471716	0.938375	0.876405	1.00473
eqtl-a-ENSG00000225978	HAR1A	finn-b-I9_MI	Myocardial infarction	MR Egger	3	-0.0228475	0.113462	0.873497	-0.245233	0.199538	0.977412	0.782522	1.22084
eqtl-a-ENSG00000225978	HAR1A	finn-b-I9_MI	Myocardial infarction	Weighted median	3	-0.0715265	0.0355607	0.0442841	-0.141226	-0.00182753	0.930972	0.868293	0.998174
eqtl-a-ENSG00000225978	HAR1A	finn-b-I9_MI	Myocardial infarction	Inverse variance weighted	3	-0.0779928	0.0382443	0.0414172	-0.152952	-0.0030339	0.924971	0.858171	0.996971
eqtl-a-ENSG00000225978	HAR1A	finn-b-I9_MI	Myocardial infarction	Simple mode	3	-0.0615976	0.0488071	0.334169	-0.157259	0.0340643	0.940261	0.854482	1.03465
eqtl-a-ENSG00000225978	HAR1A	finn-b-I9_MI	Myocardial infarction	Weighted mode	3	-0.0711127	0.0446555	0.252283	-0.158638	0.016412	0.931357	0.853306	1.01655
eqtl-a-ENSG00000226328	NUP50-DT	finn-b-I9_MI	Myocardial infarction	MR Egger	3	0.104979	0.0635569	0.346574	-0.0195922	0.229551	1.11069	0.980598	1.25803
eqtl-a-ENSG00000226328	NUP50-DT	finn-b-I9_MI	Myocardial infarction	Weighted median	3	0.0750881	0.0349685	0.0317689	0.00654981	0.143626	1.07798	1.00657	1.15445
eqtl-a-ENSG00000226328	NUP50-DT	finn-b-I9_MI	Myocardial infarction	Inverse variance weighted	3	0.0759726	0.0340948	0.0258623	0.00914675	0.142798	1.07893	1.00919	1.1535
eqtl-a-ENSG00000226328	NUP50-DT	finn-b-I9_MI	Myocardial infarction	Simple mode	3	0.0220587	0.0590472	0.744601	-0.0936738	0.137791	1.0223	0.91058	1.14774
eqtl-a-ENSG00000226328	NUP50-DT	finn-b-I9_MI	Myocardial infarction	Weighted mode	3	0.0843779	0.0364271	0.1465	0.0129807	0.155775	1.08804	1.01307	1.16856
eqtl-a-ENSG00000229715	EEF1DP3	finn-b-I9_MI	Myocardial infarction	MR Egger	3	0.151174	0.096439	0.361501	-0.037846	0.340195	1.1632	0.962861	1.40522
eqtl-a-ENSG00000229715	EEF1DP3	finn-b-I9_MI	Myocardial infarction	Weighted median	3	0.121658	0.040347	0.0025672	0.0425784	0.200738	1.12937	1.0435	1.22231
eqtl-a-ENSG00000229715	EEF1DP3	finn-b-I9_MI	Myocardial infarction	Inverse variance weighted	3	0.118495	0.0471524	0.0119705	0.0260759	0.210913	1.1258	1.02642	1.23481
eqtl-a-ENSG00000229715	EEF1DP3	finn-b-I9_MI	Myocardial infarction	Simple mode	3	0.181611	0.0917879	0.186448	0.00170645	0.361515	1.19915	1.00171	1.4355
eqtl-a-ENSG00000229715	EEF1DP3	finn-b-I9_MI	Myocardial infarction	Weighted mode	3	0.125632	0.0433021	0.101103	0.0407603	0.210505	1.13387	1.0416	1.2343
eqtl-a-ENSG00000232810	TNF	finn-b-I9_MI	Myocardial infarction	MR Egger	3	-0.106722	0.156747	0.619453	-0.413945	0.200502	0.898776	0.661037	1.22202
eqtl-a-ENSG00000232810	TNF	finn-b-I9_MI	Myocardial infarction	Weighted median	3	-0.160351	0.0571115	0.00498991	-0.27229	-0.0484125	0.851845	0.761634	0.952741
eqtl-a-ENSG00000232810	TNF	finn-b-I9_MI	Myocardial infarction	Inverse variance weighted	3	-0.16697	0.0550862	0.00243684	-0.274939	-0.0590015	0.846225	0.759618	0.942705
eqtl-a-ENSG00000232810	TNF	finn-b-I9_MI	Myocardial infarction	Simple mode	3	-0.165666	0.121895	0.307086	-0.404581	0.0732488	0.847329	0.667256	1.076
eqtl-a-ENSG00000232810	TNF	finn-b-I9_MI	Myocardial infarction	Weighted mode	3	-0.159823	0.0563812	0.105178	-0.27033	-0.049316	0.852294	0.763127	0.95188
eqtl-a-ENSG00000237248	LINC00987	finn-b-I9_MI	Myocardial infarction	MR Egger	3	-0.105515	0.188181	0.674669	-0.474349	0.26332	0.899861	0.62229	1.30124
eqtl-a-ENSG00000237248	LINC00987	finn-b-I9_MI	Myocardial infarction	Weighted median	3	-0.0909621	0.0415139	0.028443	-0.172329	-0.00959478	0.913052	0.841702	0.990451
eqtl-a-ENSG00000237248	LINC00987	finn-b-I9_MI	Myocardial infarction	Inverse variance weighted	3	-0.0869486	0.0401372	0.0302894	-0.165617	-0.00827972	0.916724	0.84737	0.991754
eqtl-a-ENSG00000237248	LINC00987	finn-b-I9_MI	Myocardial infarction	Simple mode	3	-0.108882	0.078274	0.298759	-0.262299	0.0445349	0.896836	0.769281	1.04554
eqtl-a-ENSG00000237248	LINC00987	finn-b-I9_MI	Myocardial infarction	Weighted mode	3	-0.0904728	0.0395543	0.149446	-0.167999	-0.0129463	0.913499	0.845354	0.987137
eqtl-a-ENSG00000239335	LLPH-DT	finn-b-I9_MI	Myocardial infarction	MR Egger	3	0.229046	0.134813	0.338672	-0.0351882	0.49328	1.2574	0.965424	1.63768
eqtl-a-ENSG00000239335	LLPH-DT	finn-b-I9_MI	Myocardial infarction	Weighted median	3	0.0810332	0.0317407	0.0106808	0.0188213	0.143245	1.08441	1.019	1.15401
eqtl-a-ENSG00000239335	LLPH-DT	finn-b-I9_MI	Myocardial infarction	Inverse variance weighted	3	0.0765331	0.0368907	0.0380245	0.00422731	0.148839	1.07954	1.00424	1.16049
eqtl-a-ENSG00000239335	LLPH-DT	finn-b-I9_MI	Myocardial infarction	Simple mode	3	0.0582327	0.0536188	0.390926	-0.0468601	0.163325	1.05996	0.954221	1.17742
eqtl-a-ENSG00000239335	LLPH-DT	finn-b-I9_MI	Myocardial infarction	Weighted mode	3	0.0846924	0.0328066	0.122975	0.0203915	0.148993	1.08838	1.0206	1.16067
eqtl-a-ENSG00000242372	EIF6	finn-b-I9_MI	Myocardial infarction	MR Egger	3	-0.0610885	0.0479791	0.423847	-0.155128	0.0329506	0.94074	0.856306	1.0335
eqtl-a-ENSG00000242372	EIF6	finn-b-I9_MI	Myocardial infarction	Weighted median	3	-0.0795482	0.0313781	0.0112398	-0.141049	-0.0180472	0.923534	0.868447	0.982115
eqtl-a-ENSG00000242372	EIF6	finn-b-I9_MI	Myocardial infarction	Inverse variance weighted	3	-0.0824907	0.0303677	0.00659969	-0.142011	-0.02297	0.92082	0.867611	0.977292
eqtl-a-ENSG00000242372	EIF6	finn-b-I9_MI	Myocardial infarction	Simple mode	3	-0.0903301	0.0418377	0.163478	-0.172332	-0.00832813	0.91363	0.8417	0.991706
eqtl-a-ENSG00000242372	EIF6	finn-b-I9_MI	Myocardial infarction	Weighted mode	3	-0.0752378	0.034261	0.159255	-0.142389	-0.00808617	0.927523	0.867283	0.991946
eqtl-a-ENSG00000242550	SERPINB10	finn-b-I9_MI	Myocardial infarction	MR Egger	4	-0.0831393	0.0832679	0.423245	-0.246344	0.0800658	0.920223	0.781653	1.08336
eqtl-a-ENSG00000242550	SERPINB10	finn-b-I9_MI	Myocardial infarction	Weighted median	4	-0.0467607	0.023638	0.0479058	-0.0930911	-0.000430283	0.954316	0.91111	0.99957
eqtl-a-ENSG00000242550	SERPINB10	finn-b-I9_MI	Myocardial infarction	Inverse variance weighted	4	-0.0463874	0.0214294	0.0304136	-0.0883891	-0.00438577	0.954672	0.915405	0.995624
eqtl-a-ENSG00000242550	SERPINB10	finn-b-I9_MI	Myocardial infarction	Simple mode	4	-0.0565742	0.0309804	0.165306	-0.117296	0.00414733	0.944996	0.889322	1.00416
eqtl-a-ENSG00000242550	SERPINB10	finn-b-I9_MI	Myocardial infarction	Weighted mode	4	-0.0468397	0.0251234	0.159137	-0.0960816	0.0024022	0.95424	0.90839	1.00241
eqtl-a-ENSG00000243708	PLA2G4B	finn-b-I9_MI	Myocardial infarction	MR Egger	4	0.21951	0.199066	0.385102	-0.170659	0.609678	1.24547	0.843109	1.83984
eqtl-a-ENSG00000243708	PLA2G4B	finn-b-I9_MI	Myocardial infarction	Weighted median	4	0.0734591	0.0409098	0.0725524	-0.00672408	0.153642	1.07622	0.993298	1.16607
eqtl-a-ENSG00000243708	PLA2G4B	finn-b-I9_MI	Myocardial infarction	Inverse variance weighted	4	0.0812238	0.0383142	0.0340111	0.00612797	0.15632	1.08461	1.00615	1.1692
eqtl-a-ENSG00000243708	PLA2G4B	finn-b-I9_MI	Myocardial infarction	Simple mode	4	0.275076	0.0645842	0.0237347	0.148491	0.401661	1.31663	1.16008	1.4943
eqtl-a-ENSG00000243708	PLA2G4B	finn-b-I9_MI	Myocardial infarction	Weighted mode	4	0.0717822	0.0393603	0.165704	-0.00536406	0.148928	1.07442	0.99465	1.16059
eqtl-a-ENSG00000244731	C4A	finn-b-I9_MI	Myocardial infarction	MR Egger	4	-0.0626121	0.103929	0.608084	-0.266314	0.14109	0.939308	0.766199	1.15153
eqtl-a-ENSG00000244731	C4A	finn-b-I9_MI	Myocardial infarction	Weighted median	4	-0.131024	0.0412972	0.00151031	-0.211966	-0.050081	0.877197	0.808992	0.951152
eqtl-a-ENSG00000244731	C4A	finn-b-I9_MI	Myocardial infarction	Inverse variance weighted	4	-0.134341	0.0396144	0.000695809	-0.211986	-0.0566972	0.874291	0.808976	0.94488
eqtl-a-ENSG00000244731	C4A	finn-b-I9_MI	Myocardial infarction	Simple mode	4	-0.116238	0.0659442	0.17616	-0.245489	0.0130123	0.890263	0.782322	1.0131
eqtl-a-ENSG00000244731	C4A	finn-b-I9_MI	Myocardial infarction	Weighted mode	4	-0.120573	0.0436164	0.0698945	-0.206062	-0.0350852	0.886412	0.813783	0.965523
eqtl-a-ENSG00000245958	SEPTIN7P14	finn-b-I9_MI	Myocardial infarction	MR Egger	5	0.0288663	0.0846032	0.755455	-0.136956	0.194689	1.02929	0.872009	1.21493
eqtl-a-ENSG00000245958	SEPTIN7P14	finn-b-I9_MI	Myocardial infarction	Weighted median	5	0.067822	0.0412072	0.0997891	-0.0129441	0.148588	1.07017	0.987139	1.16019
eqtl-a-ENSG00000245958	SEPTIN7P14	finn-b-I9_MI	Myocardial infarction	Inverse variance weighted	5	0.0757436	0.0379308	0.0458373	0.00139922	0.150088	1.07869	1.0014	1.16194
eqtl-a-ENSG00000245958	SEPTIN7P14	finn-b-I9_MI	Myocardial infarction	Simple mode	5	0.097911	0.0695593	0.232009	-0.0384252	0.234247	1.10286	0.962304	1.26396
eqtl-a-ENSG00000245958	SEPTIN7P14	finn-b-I9_MI	Myocardial infarction	Weighted mode	5	0.0611139	0.0441611	0.238602	-0.0254418	0.14767	1.06302	0.974879	1.15913
eqtl-a-ENSG00000249992	TMEM158	finn-b-I9_MI	Myocardial infarction	MR Egger	18	-0.0811268	0.0384843	0.0511476	-0.156556	-0.0056976	0.922077	0.855084	0.994319
eqtl-a-ENSG00000249992	TMEM158	finn-b-I9_MI	Myocardial infarction	Weighted median	18	-0.0641699	0.0311002	0.0390814	-0.125126	-0.00321355	0.937846	0.882386	0.996792
eqtl-a-ENSG00000249992	TMEM158	finn-b-I9_MI	Myocardial infarction	Inverse variance weighted	18	-0.0506896	0.0240371	0.0349613	-0.0978024	-0.00357687	0.950574	0.906828	0.99643
eqtl-a-ENSG00000249992	TMEM158	finn-b-I9_MI	Myocardial infarction	Simple mode	18	-0.0590834	0.0574733	0.318349	-0.171731	0.0535642	0.942628	0.842206	1.05502
eqtl-a-ENSG00000249992	TMEM158	finn-b-I9_MI	Myocardial infarction	Weighted mode	18	-0.0521334	0.0313791	0.114961	-0.113636	0.00936963	0.949202	0.892582	1.00941
eqtl-a-ENSG00000251381	LINC00958	finn-b-I9_MI	Myocardial infarction	MR Egger	5	0.0336401	0.111488	0.78256	-0.184877	0.252157	1.03421	0.831206	1.2868
eqtl-a-ENSG00000251381	LINC00958	finn-b-I9_MI	Myocardial infarction	Weighted median	5	0.0611136	0.0291803	0.0362294	0.00392017	0.118307	1.06302	1.00393	1.12559
eqtl-a-ENSG00000251381	LINC00958	finn-b-I9_MI	Myocardial infarction	Inverse variance weighted	5	0.0587094	0.0273122	0.0315896	0.00517745	0.112241	1.06047	1.00519	1.11878
eqtl-a-ENSG00000251381	LINC00958	finn-b-I9_MI	Myocardial infarction	Simple mode	5	0.0682994	0.0499095	0.242991	-0.0295232	0.166122	1.07069	0.970908	1.18072
eqtl-a-ENSG00000251381	LINC00958	finn-b-I9_MI	Myocardial infarction	Weighted mode	5	0.0623135	0.0313485	0.117751	0.000870483	0.123757	1.0643	1.00087	1.13174
eqtl-a-ENSG00000254901	BORCS8	finn-b-I9_MI	Myocardial infarction	MR Egger	3	-0.0780423	0.375442	0.869525	-0.813908	0.657823	0.924925	0.443123	1.93059
eqtl-a-ENSG00000254901	BORCS8	finn-b-I9_MI	Myocardial infarction	Weighted median	3	-0.20579	0.0783957	0.00866459	-0.359445	-0.0521341	0.814004	0.698063	0.949202
eqtl-a-ENSG00000254901	BORCS8	finn-b-I9_MI	Myocardial infarction	Inverse variance weighted	3	-0.200682	0.0746696	0.00719663	-0.347035	-0.05433	0.818172	0.706781	0.94712
eqtl-a-ENSG00000254901	BORCS8	finn-b-I9_MI	Myocardial infarction	Simple mode	3	-0.22792	0.11127	0.177079	-0.44601	-0.00983134	0.796188	0.640178	0.990217
eqtl-a-ENSG00000254901	BORCS8	finn-b-I9_MI	Myocardial infarction	Weighted mode	3	-0.205968	0.0847479	0.13568	-0.372074	-0.039862	0.813859	0.689303	0.960922
eqtl-a-ENSG00000255987	TOMM20P2	finn-b-I9_MI	Myocardial infarction	MR Egger	3	0.0279389	0.152244	0.884457	-0.27046	0.326338	1.02833	0.763028	1.38588
eqtl-a-ENSG00000255987	TOMM20P2	finn-b-I9_MI	Myocardial infarction	Weighted median	3	0.176975	0.086417	0.0405677	0.00759789	0.346352	1.1936	1.00763	1.4139
eqtl-a-ENSG00000255987	TOMM20P2	finn-b-I9_MI	Myocardial infarction	Inverse variance weighted	3	0.173138	0.0825915	0.0360541	0.0112586	0.335017	1.18903	1.01132	1.39796
eqtl-a-ENSG00000255987	TOMM20P2	finn-b-I9_MI	Myocardial infarction	Simple mode	3	0.361198	0.172468	0.171256	0.0231604	0.699236	1.43505	1.02343	2.01221
eqtl-a-ENSG00000255987	TOMM20P2	finn-b-I9_MI	Myocardial infarction	Weighted mode	3	0.11722	0.0894676	0.320386	-0.0581365	0.292577	1.12437	0.943521	1.33988
eqtl-a-ENSG00000265688	MILIP	finn-b-I9_MI	Myocardial infarction	MR Egger	3	-0.00220607	0.0888929	0.984204	-0.176436	0.172024	0.997796	0.838252	1.18771
eqtl-a-ENSG00000265688	MILIP	finn-b-I9_MI	Myocardial infarction	Weighted median	3	-0.0658447	0.0309896	0.0336089	-0.126584	-0.005105	0.936276	0.8811	0.994908
eqtl-a-ENSG00000265688	MILIP	finn-b-I9_MI	Myocardial infarction	Inverse variance weighted	3	-0.0676428	0.0310423	0.0293279	-0.128486	-0.00679986	0.934594	0.879426	0.993223
eqtl-a-ENSG00000265688	MILIP	finn-b-I9_MI	Myocardial infarction	Simple mode	3	-0.12647	0.077304	0.243473	-0.277986	0.0250456	0.8812	0.757307	1.02536
eqtl-a-ENSG00000265688	MILIP	finn-b-I9_MI	Myocardial infarction	Weighted mode	3	-0.0631941	0.0310326	0.178642	-0.124018	-0.00237023	0.938761	0.883364	0.997633
eqtl-a-ENSG00000267453	CLEC4OP	finn-b-I9_MI	Myocardial infarction	MR Egger	5	-0.102633	0.082444	0.301562	-0.264223	0.0589574	0.902458	0.767802	1.06073
eqtl-a-ENSG00000267453	CLEC4OP	finn-b-I9_MI	Myocardial infarction	Weighted median	5	-0.0783016	0.0314491	0.0127819	-0.139942	-0.0166614	0.924686	0.869409	0.983477
eqtl-a-ENSG00000267453	CLEC4OP	finn-b-I9_MI	Myocardial infarction	Inverse variance weighted	5	-0.0672711	0.0293951	0.0221074	-0.124885	-0.00965677	0.934942	0.882598	0.99039
eqtl-a-ENSG00000267453	CLEC4OP	finn-b-I9_MI	Myocardial infarction	Simple mode	5	-0.0540641	0.0504943	0.344611	-0.153033	0.0449048	0.947371	0.858101	1.04593
eqtl-a-ENSG00000267453	CLEC4OP	finn-b-I9_MI	Myocardial infarction	Weighted mode	5	-0.0770787	0.0331134	0.0804528	-0.141981	-0.0121765	0.925817	0.867638	0.987897
