# Supplementary material for: Integrated expression quantitative trait loci and Mendelian randomization analyses of the candidate genes and pathways identified for myocardial infarction
Source: Front Mol Biosci. 2026 Mar 11;13:1693113. doi: 10.3389/fmolb.2026.1693113 (PMC13014038; doi:10.3389/fmolb.2026.1693113)
Supplement: Supplementary file 3 [file Table6.xlsx]

## Sheet: Sheet1
Supplementary Table S6. Pleiotropy and heterogeneity test of exposure instrumental variants (IVs) in myocardial infarction (MI) GWAS.
Exposure	Pleiotropy test			Heterogeneity test
	MR Egger			MR Egger			IVW
	Intercept	SE	p value	Q	Q-df	Q-p value	Q	Q-df	Q-p value
ADM	0.00655583	0.0136304	0.650846	1.37924	5	0.926571	1.61057	6	0.951815
BCL6	-0.0559682	0.0665524	0.55486	0.80858	1	0.36854	1.5158	2	0.46865
BNIP3L	-0.0376022	0.0362233	0.488111	0.0181784	1	0.892748	1.09576	2	0.578174
CMTM2	0.0226906	0.0214041	0.329893	13.3547	6	0.0377367	15.8561	7	0.0264641
DGAT2	0.0233994	0.0195818	0.354589	1.21819	2	0.543843	2.64611	3	0.449463
HSPA6	-0.0102918	0.0382643	0.813162	1.19292	2	0.550757	1.26527	3	0.737397
IER3	0.00419002	0.0130808	0.758076	8.53119	7	0.288089	8.65623	8	0.37212
IFNGR1	-0.0238097	0.0176504	0.309785	1.92798	2	0.381368	3.74767	3	0.290032
MRPL35	-0.0331345	0.238211	0.912013	2.09845	1	0.147449	2.13905	2	0.343172
PLAUR	-0.0204729	0.0233517	0.420759	2.42854	5	0.787216	3.19718	6	0.783723
SERPINB8	0.0200048	0.0161341	0.340751	0.503391	2	0.777482	2.04077	3	0.563988
SNUPN	0.0370351	0.0270148	0.401205	1.10263	1	0.293689	3.17494	2	0.204442
VNN2	-0.00101118	0.0138837	0.944307	6.23348	6	0.39755	6.23899	7	0.512137
Note: GWAS, genome wide association study; IVW, inverse variance weighted; SE, standard error. P value > 0.05 represent no significant pleiotropy. Q-p value > 0.05 represents no significant heterogeneity.
