# Supplementary material for: Integrated expression quantitative trait loci and Mendelian randomization analyses of the candidate genes and pathways identified for myocardial infarction
Source: Front Mol Biosci. 2026 Mar 11;13:1693113. doi: 10.3389/fmolb.2026.1693113 (PMC13014038; doi:10.3389/fmolb.2026.1693113)
Supplement: Supplementary file 4 [file Table4.xlsx]

## Sheet: Sheet1
Supplementary Table S4. Association of genetic instrumental variants (IVs) with myocardial infarction (MI) GWAS
Exposure	SNP	Exposure			Outcome
		Beta	SE	P value	Beta	SE	P value
ADM	rs13277976	-0.105394	0.0144804	0	-0.017	0.0209	0.4143
	rs149007767	0.123482	0.0166492	0	0.0101	0.0195	0.6045
	rs2594836	0.0840427	0.0137204	0	0.0242	0.0175	0.1674
	rs74847924	-0.349224	0.0255681	0	-0.0415	0.0297	0.1628
	rs7939451	0.3784	0.0115253	0	0.0366	0.0157	0.0197702
	rs7951583	0.125613	0.0167083	0	0	0.0193	0.9983
	rs8078723	0.153107	0.0121944	0	0.0233	0.0159	0.143
BCL6	rs12630483	0.121659	0.0166107	0	0.0279	0.0238	0.2405
	rs3172469	0.170408	0.013401	0	0.0379	0.017	0.0256502
	rs7210990	0.12557	0.0118643	0	0.0045	0.0156	0.772101
BNIP3L	rs28595197	0.273308	0.0321868	0	0.1078	0.0465	0.02034
	rs7840859	0.114635	0.0157224	0	0.0206	0.0221	0.3512
	rs8073060	-0.0975905	0.0128924	0	-0.0154	0.0182	0.3965
CMTM2	rs12264390	-0.143852	0.014528	0	-0.014	0.0193	0.4671
	rs16895831	0.109993	0.0145896	0	0.028	0.0186	0.1326
	rs2905426	0.0702907	0.0123878	1e-08	0.0078	0.0174	0.653899
	rs35979828	-0.360453	0.0254691	0	0.0372	0.0521	0.4757
	rs3731827	0.122274	0.0120206	0	0.0718	0.0158	5.29e-06
	rs56388170	-0.0872936	0.0131068	0	-0.0192	0.0174	0.2682
	rs7210990	0.0679407	0.0118975	1e-08	0.0045	0.0156	0.772101
	rs8050075	0.310969	0.02578	0	0.0202	0.0328	0.5376
DGAT2	rs12600856	0.0731071	0.0122492	0	0.0233	0.0159	0.143
	rs149110519	0.145233	0.0266297	5e-08	-0.0063	0.0487	0.8979
	rs55768233	-0.142839	0.0250885	1e-08	-0.0519	0.0286	0.07006
	rs60677263	-0.380882	0.0195277	0	-0.0347	0.0283	0.2211
HSPA6	rs10917686	-0.105627	0.0145825	0	-0.004	0.0206	0.8443
	rs12142755	-0.188906	0.0131482	0	-0.0166	0.0184	0.3664
	rs149007767	0.102508	0.0166593	0	0.0101	0.0195	0.6045
	rs72702109	0.160132	0.0124755	0	0.0357	0.0163	0.0288802
IER3	rs1128175	0.117956	0.0137674	0	0.0221	0.0192	0.2493
	rs114071505	-0.162073	0.0289245	2e-08	0.0457	0.032	0.1523
	rs114708313	-0.144876	0.0214453	0	-0.0219	0.0287	0.4452
	rs1264372	0.43847	0.0134623	0	0.0373	0.0178	0.0362802
	rs149110519	-0.290323	0.0265455	0	-0.0063	0.0487	0.8979
	rs2233966	0.169879	0.0118212	0	0.0318	0.0164	0.0518896
	rs56330463	-0.0751493	0.0120507	0	-0.0153	0.0161	0.3445
	rs7210990	0.078799	0.0118928	0	0.0045	0.0156	0.772101
	rs77526211	-0.197352	0.029224	0	0.0417	0.0331	0.2076
IFNGR1	rs11754268	-0.241928	0.0138938	0	-0.0477	0.0191	0.0126
	rs2594836	0.113683	0.0137052	0	0.0242	0.0175	0.1674
	rs56388170	0.0756882	0.0131119	1e-08	-0.0192	0.0174	0.2682
	rs7210990	0.0694576	0.0118969	1e-08	0.0045	0.0156	0.772101
MRPL35	rs115687104	-0.514352	0.0344424	0	0.0527	0.0405	0.193
	rs311580	0.710371	0.0232771	0	-0.0538	0.0286	0.0594895
	rs78831017	0.683241	0.0471835	0	-0.1828	0.0855	0.03249
PLAUR	rs116869386	0.120063	0.0210324	1e-08	0.0063	0.026	0.8093
	rs3774937	0.0808199	0.0127346	0	0.0043	0.0163	0.793699
	rs4760	0.199316	0.017283	0	0.0571	0.021	0.00662293
	rs56330463	-0.170737	0.0119814	0	-0.0153	0.0161	0.3445
	rs56388170	-0.0948046	0.0131031	0	-0.0192	0.0174	0.2682
	rs56681946	0.118559	0.0122554	0	0.0069	0.0164	0.6734
	rs77526211	0.191511	0.0292267	0	0.0417	0.0331	0.2076
SERPINB8	rs1944270	0.239173	0.0131098	0	0.0127	0.0164	0.4371
	rs2135434	-0.469185	0.0135875	0	-0.0292	0.0186	0.1169
	rs7563201	-0.0907786	0.0119059	0	-0.0257	0.0156	0.0993894
	rs9807661	-0.608001	0.0127242	0	-0.0245	0.0175	0.1612
SNUPN	rs11072558	-0.123083	0.0137251	0	-0.017	0.0189	0.3678
	rs12441881	-0.177169	0.0257431	0	0.0352	0.0331	0.2872
	rs35917376	-0.430126	0.0134315	0	0.0602	0.0207	0.00362001
VNN2	rs117400398	0.248863	0.0403284	0	-0.0263	0.0769	0.7322
	rs12205095	-0.773846	0.0105967	0	-0.0469	0.016	0.00333503
	rs149007767	0.238237	0.0165606	0	0.0101	0.0195	0.6045
	rs16895831	0.0957576	0.0145968	0	0.028	0.0186	0.1326
	rs17061477	-0.228392	0.0186822	0	0.0214	0.0289	0.4583
	rs17819710	0.230412	0.017954	0	0.0264	0.0226	0.2424
	rs77526211	-0.202286	0.0292216	0	0.0417	0.0331	0.2076
	rs9321356	-0.150738	0.022928	0	0.0016	0.0346	0.9629
Note: IVs, instrumental variants; MI, myocardial infarction; GWAS, genome wide association study; SNP, single-nucleotide polymorphism; Beta, the regression coefficient based on hub genes raising effect allele; SE, standard error.
