# Supplementary material for: Integrated expression quantitative trait loci and Mendelian randomization analyses of the candidate genes and pathways identified for myocardial infarction
Source: Front Mol Biosci. 2026 Mar 11;13:1693113. doi: 10.3389/fmolb.2026.1693113 (PMC13014038; doi:10.3389/fmolb.2026.1693113)
Supplement: Supplementary file 5 [file Table1.xlsx]

## Sheet: Sheet1
Supplementary Table S1. Primers were used for RT-qPCR
Gene	Primers	Sequence (5′–3′)
ADM	Forward	AGATCACTCTCTTAGCAGGGTCT
	Reverse	CAGAGCCCACTTATTCCACTTCT
BCL6	Forward	TGTACACATCTCGGCTCAATTTG
	Reverse	ATCTCTGCTTCACTGGCCTTAAT
IER3	Forward	GCCGCCTTCTAACTGTGACT
	Reverse	CGTCTCCGCTGTAGTGTTCT
IFNGR1	Forward	TCAGAAAGGAGGAGAAGCAAATCA
	Reverse	TCATCTTCCTTCTGCGTGAGTAT
MRPL35	Forward	GTTTCCTCCACTCCCAGACTTAC
	Reverse	GATGACAGCTTTCACGGTCTTTC
SERPINB8	Forward	ACGTGTGATTTCCTTCCAGACTT
	Reverse	TGCTCATTCCACTTTCCCTTGAA
SNUPN	Forward	AAGTACAGTTCCTTGGAGCAGAG
	Reverse	CAGTCATCTTCAGCCAGTCTTCT
VNN2	Forward	GGATGCCTTGAATCTCATGAACG
	Reverse	TGCATCTTCTGGAGTCACAATGA
GAPDH	Forward	GGAGTCCACTGGCGTCTTCA
	Reverse	GTCATGAGTCCTTCCACGATACC
