# Supplementary material for: Integrated expression quantitative trait loci and Mendelian randomization analyses of the candidate genes and pathways identified for myocardial infarction
Source: Front Mol Biosci. 2026 Mar 11;13:1693113. doi: 10.3389/fmolb.2026.1693113 (PMC13014038; doi:10.3389/fmolb.2026.1693113)
Supplement: Supplementary file 6 [file Table5.xlsx]

## Sheet: Sheet1
Supplementary Table S5. The causal association of hub genes with myocardial infarction (MI).
Exposure	Method	nsnp	Beta	SE	P value	Beta_lci95	Beta_uci95	OR	OR_lci95	OR_uci95
ADM	MR Egger	7	0.0810316	0.0628018	0.2534	-0.0420599	0.204123	1.08441	0.958812	1.22645
	Weighted median	7	0.102696	0.0365919	0.0050078	0.0309762	0.174417	1.10815	1.03146	1.19055
	IVW	7	0.106859	0.0325673	0.00103379	0.0430267	0.17069	1.11278	1.04397	1.18612
	Simple mode	7	0.119577	0.0606301	0.0960511	0.00074229	0.238412	1.12702	1.00074	1.26923
	Weighted mode	7	0.102356	0.0380322	0.0359904	0.0278128	0.176899	1.10778	1.0282	1.19351
BCL6	MR Egger	3	0.546298	0.464774	0.448779	-0.364659	1.45725	1.72685	0.694434	4.29415
	Weighted median	3	0.177248	0.081586	0.0298154	0.0173398	0.337157	1.19393	1.01749	1.40096
	IVW	3	0.160196	0.0722813	0.0266723	0.0185243	0.301867	1.17374	1.0187	1.35238
	Simple mode	3	0.225959	0.119673	0.199617	-0.00860097	0.460518	1.25352	0.991436	1.5849
	Weighted mode	3	0.22363	0.10249	0.160843	0.0227491	0.424511	1.25061	1.02301	1.52884
BNIP3L	MR Egger	3	0.528301	0.283592	0.313632	-0.0275389	1.08414	1.69605	0.972837	2.9569
	Weighted median	3	0.193445	0.125659	0.123697	-0.0528472	0.439736	1.21342	0.948525	1.5523
	IVW	3	0.254956	0.10529	0.0154581	0.0485876	0.461323	1.2904	1.04979	1.58617
	Simple mode	3	0.168666	0.147423	0.371048	-0.120282	0.457615	1.18372	0.88667	1.5803
	Weighted mode	3	0.167928	0.16655	0.41948	-0.158511	0.494366	1.18285	0.853414	1.63946
CMTM2	MR Egger	8	0.0119635	0.168455	0.945691	-0.318209	0.342136	1.01204	0.727451	1.40795
	Weighted median	8	0.0838923	0.0736109	0.254423	-0.0603851	0.22817	1.08751	0.941402	1.2563
	IVW	8	0.169177	0.0806069	0.0358357	0.0111871	0.327166	1.18433	1.01125	1.38703
	Simple mode	8	0.0924283	0.109524	0.426617	-0.122239	0.307096	1.09683	0.884937	1.35947
	Weighted mode	8	0.0816677	0.0942338	0.41485	-0.103031	0.266366	1.0851	0.902099	1.30521
DGAT2	MR Egger	4	0.0360155	0.105459	0.765262	-0.170684	0.242715	1.03667	0.843088	1.27471
	Weighted median	4	0.129379	0.0680797	0.0573791	-0.00405675	0.262816	1.13812	0.995951	1.30059
	IVW	4	0.135178	0.0650785	0.0377873	0.00762426	0.262732	1.14474	1.00765	1.30048
	Simple mode	4	0.305852	0.133957	0.10662	0.043296	0.568408	1.35778	1.04425	1.76545
	Weighted mode	4	0.0958018	0.0714105	0.27225	-0.0441628	0.235766	1.10054	0.956798	1.26588
HSPA6	MR Egger	4	0.202386	0.258804	0.516094	-0.304871	0.709643	1.22432	0.737219	2.03326
	Weighted median	4	0.0955134	0.0716174	0.182315	-0.0448568	0.235884	1.10022	0.956134	1.26603
	IVW	4	0.134838	0.0625194	0.0310258	0.0123001	0.257376	1.14435	1.01238	1.29353
	Simple mode	4	0.0852611	0.115171	0.512792	-0.140474	0.310996	1.089	0.868946	1.36478
	Weighted mode	4	0.087428	0.09606	0.429852	-0.10085	0.275706	1.09136	0.904069	1.31746
IER3	MR Egger	9	0.0646027	0.0625667	0.336167	-0.058028	0.187233	1.06674	0.943623	1.20591
	Weighted median	9	0.0923627	0.0380596	0.015233	0.0177659	0.16696	1.09676	1.01792	1.18171
	IVW	9	0.0809101	0.0342693	0.0182254	0.0137422	0.148078	1.08427	1.01384	1.1596
	Simple mode	9	0.138135	0.0765437	0.108777	-0.011891	0.28816	1.14813	0.988179	1.33397
	Weighted mode	9	0.0965281	0.0384502	0.0363442	0.0211657	0.171891	1.10134	1.02139	1.18755
IFNGR1	MR Egger	4	0.30854	0.1316	0.143716	0.0506052	0.566475	1.36144	1.05191	1.76205
	Weighted median	4	0.197406	0.0722624	0.00629902	0.0557718	0.33904	1.21824	1.05736	1.4036
	IVW	4	0.1537	0.0719394	0.0326371	0.0126987	0.294701	1.16614	1.01278	1.34272
	Simple mode	4	0.188387	0.104769	0.169999	-0.0169596	0.393733	1.2073	0.983183	1.4825
	Weighted mode	4	0.197348	0.0747864	0.0777349	0.0507661	0.343929	1.21817	1.05208	1.41048
MRPL35	MR Egger	3	-0.0452105	0.364258	0.921387	-0.759156	0.668735	0.955796	0.468061	1.95177
	Weighted median	3	-0.0834131	0.0354569	0.0186465	-0.152909	-0.0139176	0.919971	0.858208	0.986179
	IVW	3	-0.0953996	0.0356384	0.00743115	-0.165251	-0.0255484	0.90901	0.847681	0.974775
	Simple mode	3	-0.0887552	0.0540456	0.242248	-0.194685	0.0171742	0.91507	0.823094	1.01732
	Weighted mode	3	-0.0802176	0.0387394	0.174214	-0.156147	-0.00428837	0.922916	0.855434	0.995721
PLAUR	MR Egger	7	0.29205	0.170077	0.146596	-0.0413002	0.625401	1.33917	0.959541	1.86899
	Weighted median	7	0.128571	0.0695195	0.0643966	-0.00768721	0.264829	1.1372	0.992342	1.30321
	IVW	7	0.150201	0.0524231	0.00416787	0.0474517	0.25295	1.16207	1.0486	1.28782
	Simple mode	7	0.0616699	0.105026	0.578488	-0.144181	0.26752	1.06361	0.865731	1.30672
	Weighted mode	7	0.0744532	0.0873376	0.426662	-0.0967285	0.245635	1.07729	0.907802	1.27843
SERPINB8	MR Egger	4	0.00814541	0.041733	0.863283	-0.0736512	0.089942	1.00818	0.928996	1.09411
	Weighted median	4	0.0482367	0.0230622	0.0364747	0.00303488	0.0934386	1.04942	1.00304	1.09794
	IVW	4	0.0522129	0.0218744	0.0169889	0.0093392	0.0950867	1.0536	1.00938	1.09975
	Simple mode	4	0.0530285	0.0322332	0.198489	-0.0101486	0.116206	1.05446	0.989903	1.12323
	Weighted mode	4	0.0445526	0.0267025	0.193813	-0.00778435	0.0968896	1.04556	0.992246	1.10174
SNUPN	MR Egger	3	-0.231074	0.0936754	0.245191	-0.414678	-0.0474708	0.79368	0.660553	0.953638
	Weighted median	3	-0.131676	0.0468819	0.0049746	-0.223565	-0.0397875	0.876625	0.799663	0.960994
	IVW	3	-0.119851	0.0561879	0.032922	-0.229979	-0.00972237	0.887053	0.79455	0.990325
	Simple mode	3	-0.169345	0.0934994	0.211811	-0.352604	0.0139137	0.844218	0.702856	1.01401
	Weighted mode	3	-0.14279	0.0505828	0.105923	-0.241932	-0.0436478	0.866936	0.785109	0.957291
VNN2	MR Egger	8	0.0574776	0.0318897	0.12155	-0.00502618	0.119981	1.05916	0.994986	1.12748
	Weighted median	8	0.0595171	0.0199858	0.0029016	0.020345	0.0986893	1.06132	1.02055	1.10372
	IVW	8	0.0556366	0.0190756	0.00353825	0.0182484	0.0930247	1.05721	1.01842	1.09749
	Simple mode	8	0.00319786	0.0579537	0.957537	-0.110391	0.116787	1.0032	0.895484	1.12388
	Weighted mode	8	0.0584894	0.0206128	0.0251338	0.0180882	0.0988905	1.06023	1.01825	1.10395
Note: MI, myocardial infarction; IVW, inverse variance weighted; nsnp, the number of single-nucleotide polymorphism; Beta, the regression coefficient based on hub genes raising effect allele; SE, standard error; P < 0.05 represents the causal association of the increased levels of hub genes with PAH; Beta_lci95, Lower limit of 95% confidence interval for beta; Beta_uci95, Upper limit of 95% confi…
