# Supplementary material for: Integrated expression quantitative trait loci and Mendelian randomization analyses of the candidate genes and pathways identified for myocardial infarction
Source: Front Mol Biosci. 2026 Mar 11;13:1693113. doi: 10.3389/fmolb.2026.1693113 (PMC13014038; doi:10.3389/fmolb.2026.1693113)
Supplement: Supplementary file 7 [file Table7.xlsx]

## Sheet: Sheet1
Supplementary Table S7. GSEA enrichment analysis of characterized genes.
Genes	Pathway	Set Size	Enrichment Score	NES	P value
ADM	RIBOSOME CHEMOKINE SIGNALING PATHWAY	69	0.653361	2.06725	1.91e-06
	CHEMOKINE SIGNALING PATHWAY	179	0.536766	2.19421	0
	CYTOKINE RECEPTOR INTERACTION	250	0.447614	1.8974	7e-08
	LEISHMANIA INFECTION	67	0.738667	2.65337	0
	PATHWAYS IN CANCER	318	0.321973	1.39195	0.005565
BCL6	LYSOSOME	116	0.511341	2.1621	2e-08
	CHEMOKINE SIGNALING PATHWAY	179	0.536766	2.19421	0
	CYTOKINE RECEPTOR INTERACTION	250	0.447614	1.8974	7e-08
	HEMATOPOIETIC CELL LINEAGE	83	0.584294	2.16904	2.1e-07
	LEISHMANIA INFECTION	67	0.738667	2.65337	0
BNIP3L	LYSOSOME	116	0.511341	2.1621	2e-08
	CHEMOKINE SIGNALING PATHWAY	179	0.536766	2.19421	0
	CYTOKINE RECEPTOR INTERACTION	250	0.447614	1.8974	7e-08
	LEISHMANIA INFECTION	67	0.738667	2.65337	0
	NOD LIKE RECEPTOR SIGNALING PATHWAY	60	0.584055	2.07771	1.4e-05
CMTM2	NATURAL KILLER CELL MEDIATED CYTOTOXICITY	128	0.469909	1.31143	0.0338281
	CHEMOKINE SIGNALING PATHWAY	179	0.536766	2.19421	0
	CYTOKINE RECEPTOR INTERACTION	250	0.447614	1.8974	7e-08
	LEISHMANIA INFECTION	67	0.738667	2.65337	0
	NOD LIKE RECEPTOR SIGNALING PATHWAY	60	0.584055	2.07771	1.4e-05
DGAT2	CHEMOKINE SIGNALING PATHWAY	179	0.536766	2.19421	0
	CYTOKINE RECEPTOR INTERACTION	250	0.447614	1.8974	7e-08
	HEMATOPOIETIC CELL LINEAGE	83	0.584294	2.16904	2.1e-07
	LEISHMANIA INFECTION	67	0.738667	2.65337	0
	NOD LIKE RECEPTOR SIGNALING PATHWAY	60	0.584055	2.07771	1.4e-05
HSPA6	CHEMOKINE SIGNALING PATHWAY	179	0.536766	2.19421	0
	CYTOKINE RECEPTOR INTERACTION	250	0.447614	1.8974	7e-08
	HEMATOPOIETIC CELL LINEAGE	83	0.584294	2.16904	2.1e-07
	LEISHMANIA INFECTION	67	0.738667	2.65337	0
	TOLL LIKE RECEPTOR SIGNALING PATHWAY	97	0.536687	2.0447	3.1e-06
IER3	LYSOSOME	116	0.511341	2.1621	2e-08
	CHEMOKINE SIGNALING PATHWAY	179	0.536766	2.19421	0
	CYTOKINE RECEPTOR INTERACTION	250	0.447614	1.8974	7e-08
	HEMATOPOIETIC CELL LINEAGE	83	0.584294	2.16904	2.1e-07
	LEISHMANIA INFECTION	67	0.738667	2.65337	0
IFNGR1	B CELL RECEPTOR SIGNALING PATHWAY	75	0.575006	1.55142	0.00500384
	LYSOSOME	116	0.511341	2.1621	2e-08
	RIBOSOME	69	0.653361	2.06725	1.91e-06
	CHEMOKINE SIGNALING PATHWAY	179	0.536766	2.19421	0
	LEISHMANIA INFECTION	67	0.738667	2.65337	0
MRPL35	ARRHYTHMOGENIC RIGHT VENTRICULAR CARDIOMYOPATHY ARVC	72	-0.22939	-1.51574	0.0125956
	COMPLEMENT AND COAGULATION CASCADES	67	0.520157	-1.54728	0.014683
	ECM RECEPTOR INTERACTION	81	-0.28348	-1.62231	0.00463969
	NEUROACTIVE LIGAND RECEPTOR INTERACTION	262	0.204689	-1.78728	1.84e-06
	OLFACTORY TRANSDUCTION	108	-0.41788	-1.84507	4.863e-05
PLAUR	LYSOSOME	116	0.511341	2.1621	2e-08
	NATURAL KILLER CELL MEDIATED CYTOTOXICITY	128	0.469909	1.31143	0.0338281
	CHEMOKINE SIGNALING PATHWAY	179	0.536766	2.19421	0
	CYTOKINE RECEPTOR INTERACTION	250	0.447614	1.8974	7e-08
	LEISHMANIA INFECTION	67	0.738667	2.65337	0
SERPINB8	B CELL RECEPTOR SIGNALING PATHWAY	75	0.575006	1.55142	0.00500384
	LYSOSOME	116	0.511341	2.1621	2e-08
	PROTEASOME	40	0.405339	2.3073	3.4e-07
	RIBOSOME	69	0.653361	2.06725	1.91e-06
	T CELL RECEPTOR SIGNALING PATHWAY	107	0.405093	2.01849	6.8e-07
SNUPN	ECM RECEPTOR INTERACTION	81	-0.28348	-1.62231	0.00463969
	NEUROACTIVE LIGAND RECEPTOR INTERACTION	262	0.204689	-1.78728	1.84e-06
	OLFACTORY TRANSDUCTION	108	-0.41788	-1.84507	4.863e-05
	ARRHYTHMOGENIC RIGHT VENTRICULAR CARDIOMYOPATHY ARVC	72	-0.22939	-0.94415	0.564706
	MATURITY ONSET DIABETES OF THE YOUNG	23	-0.26423	-0.82945	0.729469
VNN2	CHEMOKINE SIGNALING PATHWAY	179	0.536766	2.19421	0
	CYTOKINE RECEPTOR INTERACTION	250	0.447614	1.8974	7e-08
	HEMATOPOIETIC CELL LINEAGE	83	0.584294	2.16904	2.1e-07
	LEISHMANIA INFECTION	67	0.738667	2.65337	0
	TOLL LIKE RECEPTOR SIGNALING PATHWAY	97	0.536687	2.0447	3.1e-06
Note: NES, normalized enrichment score.
